# Supplementary material for: Chronic stress targets mitochondrial respiratory efficiency in the skeletal muscle of C57BL/6 mice
Source: Cell Mol Life Sci. 2023 Mar 29;80(4):108. doi: 10.1007/s00018-023-04761-4 (PMC10060325; doi:10.1007/s00018-023-04761-4)
Supplement: Supplementary file 2 — Supplementary file2 (XLSX 1903 KB) [file 18_2023_4761_MOESM2_ESM.xlsx]

## Sheet: protein_quant
														Log2 Quantity										Quantity										MS1 Quantity										MS2 Quantity
UniProt Ids	Protein Names	Protein Descriptions	Molecular Weight	Nr Of Stripped Sequences Identified (Experiment-wide)	Nr Of Precursors Identified (Experiment-wide)	Completeness	Gene Name	CV	Avg Log2 Quantity	Pvalue	Qvalue	PEP	Cscore	CVS_9501-gastroc_2h_DIA_34w	CVS_9502-gastroc_2h_DIA_34w	CVS_9503-gastroc_2h_DIA_34w	CVS_9504-gastroc_2h_DIA_34w	CVS_9505-gastroc_2h_DIA_34w	Ctrl_9506-gastroc_2h_DIA_34w	Ctrl_9507-gastroc_2h_DIA_34w	Ctrl_9508-gastroc_2h_DIA_34w	Ctrl_9509-gastroc_2h_DIA_34w	Ctrl_9510-gastroc_2h_DIA_34w	CVS_9501-gastroc_2h_DIA_34w	CVS_9502-gastroc_2h_DIA_34w	CVS_9503-gastroc_2h_DIA_34w	CVS_9504-gastroc_2h_DIA_34w	CVS_9505-gastroc_2h_DIA_34w	Ctrl_9506-gastroc_2h_DIA_34w	Ctrl_9507-gastroc_2h_DIA_34w	Ctrl_9508-gastroc_2h_DIA_34w	Ctrl_9509-gastroc_2h_DIA_34w	Ctrl_9510-gastroc_2h_DIA_34w	CVS_9501-gastroc_2h_DIA_34w	CVS_9502-gastroc_2h_DIA_34w	CVS_9503-gastroc_2h_DIA_34w	CVS_9504-gastroc_2h_DIA_34w	CVS_9505-gastroc_2h_DIA_34w	Ctrl_9506-gastroc_2h_DIA_34w	Ctrl_9507-gastroc_2h_DIA_34w	Ctrl_9508-gastroc_2h_DIA_34w	Ctrl_9509-gastroc_2h_DIA_34w	Ctrl_9510-gastroc_2h_DIA_34w	CVS_9501-gastroc_2h_DIA_34w	CVS_9502-gastroc_2h_DIA_34w	CVS_9503-gastroc_2h_DIA_34w	CVS_9504-gastroc_2h_DIA_34w	CVS_9505-gastroc_2h_DIA_34w	Ctrl_9506-gastroc_2h_DIA_34w
Q14CH7	SYAM_MOUSE	Alanine--tRNA ligase, mitochondrial	106783	3	3	40	Aars2	0.301099	12.0316	1.55298e-31	6.03795e-31	3.22439e-16	44.1837	NaN	NaN	NaN	NaN	11.906	NaN	NaN	11.5196	12.1436	12.5572	NaN	NaN	NaN	NaN	3837.73	NaN	NaN	2935.99	4524.62	6026.73	NaN	NaN	NaN	NaN	6313.16	NaN	NaN	4911.89	3785.78	7008.72	NaN	NaN	NaN	NaN	3837.73	NaN
P61922;P61922-2	GABT_MOUSE	4-aminobutyrate aminotransferase, mitochondrial;Isoform 2 of 4-aminobutyrate aminotransferase, mitochondrial	56451.85;56451.85-2	3	3	30	Abat	0.427942	10.2966	4.2048e-16	1.16062e-15	7.009e-09	38.1309	NaN	NaN	NaN	NaN	9.83435	NaN	NaN	NaN	10.1042	10.9513	NaN	NaN	NaN	NaN	912.921	NaN	NaN	NaN	1100.66	1980.01	NaN	NaN	NaN	NaN	2020.28	NaN	NaN	NaN	5468.63	7447.77	NaN	NaN	NaN	NaN	912.921	NaN
Q9JI39	ABCBA_MOUSE	ATP-binding cassette sub-family B member 10, mitochondrial	77188	8	8	80	Abcb10	0.481327	12.8624	0.000173473	0.000368493	0.0145616	30.2644	13.3592	11.2118	NaN	12.2831	12.0216	13.7466	NaN	13.5188	13.3788	13.3792	10508	2371.79	NaN	4984.19	4157.7	13744.4	NaN	11736.9	10651.9	10654.5	5842.21	24513.8	NaN	4333.55	7906.28	11754.6	NaN	12562.2	23275.9	13153.4	10508	2371.79	NaN	4984.19	4157.7	13744.4
Q9DC29	ABCB6_MOUSE	ATP-binding cassette sub-family B member 6, mitochondrial	93770.4	4	4	90	Abcb6	0.859007	16.9566	1.69314e-17	4.82003e-17	1.30014e-09	38.7948	17.3439	18.742	18.6905	NaN	17.061	16.5704	18.3746	14.8857	15.0843	15.8569	166353	438435	423052	NaN	136728	97319.8	339856	30272.8	34739.5	59347.5	81835.4	372260	228938	NaN	76568.4	46906.9	136102	26073.5	19400.2	33945.8	166353	438435	423052	NaN	136728	97319.8
Q61102	ABCB7_MOUSE	ATP-binding cassette sub-family B member 7, mitochondrial	82580.9	21	28	100	Abcb7	0.467123	15.005	2.41347e-46	1.67067e-45	1.00305e-22	48.523	15.1395	15.222	12.5158	14.8891	15.1952	14.9137	14.6005	15.6696	16.0677	15.8373	36094.8	38219.1	5856.21	30343.2	37515.2	30865	24842.9	52122.3	68686.8	58546.8	72517.6	51279.8	25467.3	59885.7	110580	83025.6	68801.8	139680	216380	154555	36094.8	38219.1	5856.21	30343.2	37515.2	30865
Q9CXJ4	MITOS_MOUSE	Mitochondrial potassium channel ATP-binding subunit	77999.6	19	20	100	Abcb8	0.191649	15.9188	4.80166e-48	3.63202e-47	1.83458e-23	48.9709	16.3861	16.3148	15.4887	15.7637	15.8752	15.9591	15.811	15.7612	15.8585	15.9697	85643.7	81516.4	45979.8	55633.4	60106.4	63703.8	57487.3	55536.8	59415.2	64174.5	174304	125785	147207	212780	260357	229874	159203	203787	250526	213432	85643.7	81516.4	45979.8	55633.4	60106.4	63703.8
Q6PE15;Q6PE15-2	ABHDA_MOUSE	Mycophenolic acid acyl-glucuronide esterase, mitochondrial;Isoform 2 of Mycophenolic acid acyl-glucuronide esterase, mitochondrial	33040.48;33040.48-2	1	1	10	Abhd10	NaN	11.9228	4.29399e-07	9.76282e-07	0.00063497	32.6628	NaN	NaN	NaN	NaN	NaN	NaN	NaN	NaN	11.9228	NaN	NaN	NaN	NaN	NaN	NaN	NaN	NaN	NaN	3882.6	NaN	NaN	NaN	NaN	NaN	NaN	NaN	NaN	NaN	10659.5	NaN	NaN	NaN	NaN	NaN	NaN	NaN
Q8K4F5	ABHDB_MOUSE	Protein ABHD11	33560.6	11	15	100	Abhd11	0.421271	14.8288	4.17088e-38	1.93765e-37	4.04818e-19	46.2221	15.3472	15.8607	14.5326	14.2144	14.3231	13.9107	14.6905	15.0639	15.144	15.2007	41682.6	59505.6	23700.7	19009.4	20496.3	15400.3	26440.3	34252.1	36206.5	37659.7	201563	297665	163245	142110	119275	120991	82084.8	173073	194519	219993	41682.6	59505.6	23700.7	19009.4	20496.3	15400.3
Q99LR1;Q99LR1-2	ABD12_MOUSE	Lysophosphatidylserine lipase ABHD12;Isoform 2 of Lysophosphatidylserine lipase ABHD12	45269.8;45269.8-2	1	1	30	Abhd12	0.2654	10.5734	4.6571e-05	0.00010074	0.00705066	30.9128	NaN	NaN	NaN	NaN	NaN	NaN	NaN	10.6642	10.925	10.1309	NaN	NaN	NaN	NaN	NaN	NaN	NaN	1622.73	1944.23	1121.26	NaN	NaN	NaN	NaN	NaN	NaN	NaN	6077.85	6502.38	3677.77	NaN	NaN	NaN	NaN	NaN	NaN
Q9Z1Q2	ABHGA_MOUSE	Phosphatidylserine lipase ABHD16A	63086.2	3	3	30	Abhd16a	0.226114	12.8955	3.84414e-08	8.92052e-08	0.000182524	33.4214	NaN	NaN	NaN	NaN	NaN	NaN	NaN	12.6335	13.2455	12.8075	NaN	NaN	NaN	NaN	NaN	NaN	NaN	6354.05	9711.35	7168.77	NaN	NaN	NaN	NaN	NaN	NaN	NaN	24207.5	27172.1	18710.6	NaN	NaN	NaN	NaN	NaN	NaN
Q8BWT1	THIM_MOUSE	3-ketoacyl-CoA thiolase, mitochondrial	41829.9	33	60	100	Acaa2	0.39151	17.2447	4.10656e-57	5.73734e-56	2.59094e-27	51.2457	17.958	17.1892	16.6732	16.3142	17.4023	17.2226	16.6714	18.1159	17.2861	17.6142	254619	149444	104506	81484.6	173230	152935	104374	284072	159820	200635	1.23347e+06	669668	460215	434942	808747	758268	362320	1.39282e+06	843410	896266	254619	149444	104506	81484.6	173230	152935
Q5SWU9;Q5SWU9-2	ACACA_MOUSE	Acetyl-CoA carboxylase 1;Isoform 2 of Acetyl-CoA carboxylase 1	265256.59;265256.59-2	2	2	40	Acaca	1.05301	12.0466	8.03692e-18	2.30744e-17	8.85461e-10	38.9441	NaN	NaN	9.59255	NaN	NaN	14.2898	NaN	13.6525	10.6516	NaN	NaN	NaN	772.052	NaN	NaN	20029.1	NaN	12877.2	1608.66	NaN	NaN	NaN	1	NaN	NaN	334386	NaN	228070	515.352	NaN	NaN	NaN	772.052	NaN	NaN	20029.1
Q8K370	ACD10_MOUSE	Acyl-CoA dehydrogenase family member 10	118979	15	18	100	Acad10	0.319553	16.5058	2.24365e-46	1.56195e-45	9.71732e-23	48.5314	16.84	16.8538	14.9675	16.442	16.7447	16.7043	15.8416	17.0849	16.7284	16.851	117315	118440	32038.9	89030.7	109817	106784	58720.6	139021	108582	118214	275417	204620	103155	244152	294909	279698	169977	394821	258567	314320	117315	118440	32038.9	89030.7	109817	106784
Q80XL6	ACD11_MOUSE	Acyl-CoA dehydrogenase family member 11	87366.4	4	4	40	Acad11	1.44006	13.0841	8.85284e-08	2.0423e-07	0.000282279	33.1644	NaN	15.7321	NaN	NaN	NaN	NaN	NaN	12.5711	11.7529	12.2803	NaN	54428.4	NaN	NaN	NaN	NaN	NaN	6085.19	3451.32	4974.31	NaN	3.23297e+06	NaN	NaN	NaN	NaN	NaN	28266.5	8047.32	22262.9	NaN	54428.4	NaN	NaN	NaN	NaN
Q9D7B6	ACAD8_MOUSE	Isobutyryl-CoA dehydrogenase, mitochondrial	45019.8	16	22	100	Acad8	0.176699	16.1307	6.16335e-38	2.84648e-37	4.80585e-19	46.172	16.4329	16.2495	15.8693	15.723	16.2183	16.1846	15.7332	16.4667	16.1659	16.2636	88471.4	77909.8	59860.9	54087.9	76244	74483.3	54472.4	90564.1	73522.9	78675.8	279577	199463	1	176833	279470	230518	143626	356480	319321	316486	88471.4	77909.8	59860.9	54087.9	76244	74483.3
Q8JZN5	ACAD9_MOUSE	Complex I assembly factor ACAD9, mitochondrial	68722.1	39	53	100	Acad9	0.182458	16.4857	6.01014e-67	2.36399e-65	2.35958e-31	53.5827	16.6971	16.5624	15.8645	16.2788	16.6394	16.6359	16.1135	16.6807	16.711	16.6736	106247	96781.4	59660.7	79507.1	102087	101838	70899.6	105051	107281	104530	397665	291037	160805	291174	334903	409351	190734	409322	426821	400153	106247	96781.4	59660.7	79507.1	102087	101838
P51174	ACADL_MOUSE	Long-chain specific acyl-CoA dehydrogenase, mitochondrial	47907.9	30	60	100	Acadl	0.31395	18.9835	4.76668e-65	1.56241e-63	1.39652e-30	53.1384	19.5114	19.4425	18.4387	18.2715	18.7902	18.9436	18.3447	19.3374	19.3902	19.3646	747318	712465	355314	316432	453329	504188	332891	662429	687098	675023	2.79397e+06	2.81221e+06	1.33673e+06	1.25864e+06	1827067	2.02668e+06	1.0996e+06	2692440	2648731	2619386	747318	712465	355314	316432	453329	504188
P45952	ACADM_MOUSE	Medium-chain specific acyl-CoA dehydrogenase, mitochondrial	46481.2	32	47	100	Acadm	0.244035	19.7009	2.23183e-57	3.2513e-56	2.00973e-27	51.3099	20.1508	20.1123	19.1411	19.2539	19.575	19.6927	19.3125	20.0245	19.8868	19.8596	1.1641e+06	1.13349e+06	578166	625187	781042	847437	651104	1.06652e+06	969470	951367	3041855	2.90985e+06	1.5587e+06	1.65442e+06	2.31385e+06	2.35707e+06	1.64649e+06	2.82833e+06	2.61265e+06	2.53647e+06	1.1641e+06	1.13349e+06	578166	625187	781042	847437
Q07417	ACADS_MOUSE	Short-chain specific acyl-CoA dehydrogenase, mitochondrial	44889.6	26	48	100	Acads	0.256999	17.7012	8.17249e-56	1.02048e-54	9.03871e-27	50.9291	18.122	18.1626	17.0571	17.3886	17.7429	17.7177	17.1257	18.0837	17.723	17.8891	285267	293413	136360	171594	219350	215551	143009	277808	216343	242755	1.33767e+06	1.29036e+06	624881	713564	1.01125e+06	955630	604759	1.24722e+06	1.11836e+06	1.13145e+06	285267	293413	136360	171594	219350	215551
Q9DBL1	ACDSB_MOUSE	Short/branched chain specific acyl-CoA dehydrogenase, mitochondrial	47874.1	18	21	100	Acadsb	0.271861	16.8044	5.2534e-69	2.65649e-67	3.47166e-32	54.0601	17.2243	16.7853	16.1117	16.3762	16.9357	16.8224	16.2501	17.2385	17.037	17.2625	153117	112950	70813.8	85060.7	125361	115892	77943.7	154629	134478	157223	417325	230949	113207	142790	386976	303365	190578	484948	383108	490729	153117	112950	70813.8	85060.7	125361	115892
P50544	ACADV_MOUSE	Very long-chain specific acyl-CoA dehydrogenase, mitochondrial	70875.5	49	83	100	Acadvl	0.289389	19.7394	3.02646e-59	5.25179e-58	3.37181e-28	51.7606	20.2972	19.7511	19.1467	19.1318	19.8467	19.8774	19.1027	20.2112	19.9789	20.0506	1.28843e+06	882418	580405	574433	942870	963148	562971	1.21386e+06	1.03333e+06	1085969	3.50267e+06	2.09895e+06	1.62882e+06	1.42163e+06	2334213	2.47406e+06	1389640	2.72326e+06	2.29583e+06	2603754	1.28843e+06	882418	580405	574433	942870	963148
Q8QZT1	THIL_MOUSE	Acetyl-CoA acetyltransferase, mitochondrial	44816.1	28	56	100	Acat1	0.227096	19.2515	3.5768e-57	5.05464e-56	2.44602e-27	51.2602	19.6306	19.4961	18.7248	18.9223	19.4875	19.6058	18.6728	19.4122	19.227	19.3355	811714	739467	433236	496802	735070	797878	417912	697698	613609	661556	4238816	3691372	1.89246e+06	2.57145e+06	3.72006e+06	3506467	1.81317e+06	3224854	2.76675e+06	3254414	811714	739467	433236	496802	735070	797878
P09470	ACE_MOUSE	Angiotensin-converting enzyme	150918	6	6	70	Ace	1.53918	13.686	3.58339e-10	8.68256e-10	1.40635e-05	34.7964	NaN	16.7134	NaN	13.2136	13.5951	12.5342	NaN	12.2076	13.5441	13.9941	NaN	107454	NaN	9499.12	12374.9	5931.48	NaN	4729.96	11945.2	16317.1	NaN	2126.12	NaN	10006.9	3574.65	6699.31	NaN	9784.5	20459.3	20592.1	NaN	107454	NaN	9499.12	12374.9	5931.48
Q99KI0	ACON_MOUSE	Aconitate hydratase, mitochondrial	85463.5	64	123	100	Aco2	0.217067	21.8468	3.04623e-65	1.01255e-63	1.16361e-30	53.184	22.2726	22.091	21.3733	21.489	21.9675	21.9252	21.2827	22.096	21.9663	22.0043	5.06666e+06	4.4674e+06	2.71656e+06	2.94337e+06	4100898	3.98226e+06	2551091	4482850	4.09733e+06	4206752	19094286	16848612	11686160	11467237	15196582	14179788	9737788	16912360	14924204	16007073	5.06666e+06	4.4674e+06	2.71656e+06	2.94337e+06	4100898	3.98226e+06
O55137	ACOT1_MOUSE	Acyl-coenzyme A thioesterase 1	46136	1	1	80	Acot1	0.73835	14.3464	3.09142e-10	7.4982e-10	1.29367e-05	34.8381	NaN	NaN	12.0215	14.2698	14.4591	14.1936	13.0594	15.9953	15.5455	15.2269	NaN	NaN	4157.61	19753	22523.4	18736.4	8536.56	65323.5	47825.1	38348.4	NaN	NaN	1	154.718	1	1	1	1	1	1	NaN	NaN	4157.61	19753	22523.4	18736.4
Q9CQR4	ACO13_MOUSE	Acyl-coenzyme A thioesterase 13	15182.8	7	12	100	Acot13	0.201289	18.5328	9.77301e-45	6.08557e-44	5.03066e-22	48.0921	18.8036	18.7909	17.9405	18.2471	18.6971	18.6134	18.0723	18.6674	18.6932	18.8022	457548	453535	251554	311113	425001	401047	275609	416328	423847	457106	2.09341e+06	2.15889e+06	862256	1.3246e+06	1.60938e+06	1624768	1.10897e+06	1591460	1.79247e+06	1.80215e+06	457548	453535	251554	311113	425001	401047
Q9QYR9	ACOT2_MOUSE	Acyl-coenzyme A thioesterase 2, mitochondrial	49657	23	35	100	Acot2	0.402461	17.0415	2.1828e-56	2.83045e-55	5.20292e-27	51.0692	17.5071	17.309	16.5589	16.2663	17.1945	17.1099	15.7247	17.9882	17.3525	17.4041	186284	162379	96546.7	78819	149987	141451	54151.4	260009	167344	173445	644804	450003	209710	273413	552242	416456	183731	889914	541232	541234	186284	162379	96546.7	78819	149987	141451
Q9R0X4	ACOT9_MOUSE	Acyl-coenzyme A thioesterase 9, mitochondrial	50560.5	19	22	100	Acot9	0.316284	14.9229	4.5148e-50	3.83271e-49	2.45657e-24	49.4945	14.7752	15.0976	13.9355	14.7619	15.2143	14.9314	14.255	15.3978	15.5717	15.2887	28040.9	35061.3	15667.1	27781.9	38016.6	31246.6	19551.9	43172.5	48702.3	40028.7	72440.5	117811	19304.2	51177.5	77484.1	57760.8	43627.9	127799	120988	123236	28040.9	35061.3	15667.1	27781.9	38016.6	31246.6
Q9R0H0	ACOX1_MOUSE	Peroxisomal acyl-coenzyme A oxidase 1	74648.7	10	10	50	Acox1	0.277914	12.4371	1.09275e-06	2.45608e-06	0.00102006	32.353	11.9486	NaN	NaN	NaN	12.1922	NaN	NaN	12.9702	12.654	12.4208	3952.77	NaN	NaN	NaN	4679.6	NaN	NaN	8024.36	6445.1	5483.08	10729.9	NaN	NaN	NaN	15780	NaN	NaN	24020.9	16003.9	20971.2	3952.77	NaN	NaN	NaN	4679.6	NaN
Q8BP40	PPA6_MOUSE	Lysophosphatidic acid phosphatase type 6	47624.9	9	9	100	Acp6	0.348321	14.0015	1.32458e-51	1.2504e-50	5.42966e-25	49.8839	13.9313	14.4271	12.107	13.6595	14.182	14.6937	13.8641	14.4576	14.3476	14.3453	15621.7	22028.9	4411.25	12939.9	18587.3	26500.8	14910.8	22500.2	20847	20813.9	83452.5	99982.7	43813.3	58154.2	73309.8	98027.1	39928.2	95200.5	78021.5	80941.3	15621.7	22028.9	4411.25	12939.9	18587.3	26500.8
Q2XU92	ACBG2_MOUSE	Long-chain-fatty-acid--CoA ligase ACSBG2	74319.2	1	1	40	Acsbg2	0.786605	15.0231	0.000394632	0.000825649	0.0235796	29.7816	17.2566	NaN	17.6276	16.4214	NaN	NaN	NaN	NaN	8.7867	NaN	156586	NaN	202510	87766.5	NaN	NaN	NaN	NaN	441.631	NaN	1.02068	NaN	1.77214	1	NaN	NaN	NaN	NaN	1	NaN	156586	NaN	202510	87766.5	NaN	NaN
Q3URE1	ACSF3_MOUSE	Malonate--CoA ligase ACSF3, mitochondrial	65076.7	15	16	80	Acsf3	0.354134	13.1329	1.51537e-13	3.94732e-13	1.7325e-07	36.8112	13.3766	NaN	NaN	12.2252	12.8653	13.2136	12.5186	13.5522	13.8732	13.4381	10635.4	NaN	NaN	4788.12	7462.01	9499.42	5867.63	12012.2	15005.6	11098.5	33276.1	NaN	NaN	7067.41	12491.9	25005	7694.85	28781.4	34823	31016.5	10635.4	NaN	NaN	4788.12	7462.01	9499.42
P41216	ACSL1_MOUSE	Long-chain-fatty-acid--CoA ligase 1	77951.5	48	76	100	Acsl1	0.198644	19.0472	4.98784e-57	6.8838e-56	2.80965e-27	51.2252	19.3253	19.4167	18.7291	18.7352	19.0517	18.9759	18.5253	19.1685	19.3349	19.2098	656893	699841	434537	436369	543412	515605	377274	589231	661295	606374	2287147	2.09204e+06	1.56012e+06	1.4562e+06	1880298	1.73215e+06	1.14573e+06	2257108	2271391	2.27471e+06	656893	699841	434537	436369	543412	515605
Q9CZW4	ACSL3_MOUSE	Long-chain-fatty-acid--CoA ligase 3	80492.4	2	2	30	Acsl3	0.332316	12.9848	3.78196e-09	8.93435e-09	5.24105e-05	34.1164	NaN	NaN	NaN	NaN	12.9579	NaN	NaN	12.5191	NaN	13.4772	NaN	NaN	NaN	NaN	7956.63	NaN	NaN	5869.79	NaN	11404	NaN	NaN	NaN	NaN	6863.6	NaN	NaN	11939.6	NaN	18832	NaN	NaN	NaN	NaN	7956.63	NaN
Q91WC3;Q91WC3-2	ACSL6_MOUSE	Long-chain-fatty-acid--CoA ligase 6;Isoform 2 of Long-chain-fatty-acid--CoA ligase 6	78017.24;78017.24-2	8	8	100	Acsl6	0.411767	18.5956	3.50995e-45	2.24485e-44	3.21812e-22	48.2121	18.7802	19.6827	18.8353	19.0078	18.3532	18.0892	18.7774	18.1999	18.1079	18.1221	450209	841566	467739	527140	334864	278867	449318	301094	282496	285300	1.80534e+06	2.91425e+06	2.09256e+06	2.32252e+06	797334	766916	980214	764588	1.10347e+06	794968	450209	841566	467739	527140	334864	278867
Q99NB1	ACS2L_MOUSE	Acetyl-coenzyme A synthetase 2-like, mitochondrial	74623.3	21	23	90	Acss1	0.363261	15.3834	1.22826e-38	5.85596e-38	2.36617e-19	46.378	16.0062	15.4933	NaN	14.2506	15.5145	15.5021	14.3286	15.9317	15.5147	15.9087	65818.7	46126.3	NaN	19491.7	46809.3	46407.8	20575.2	62505.1	46815.2	61518.7	147714	111533	NaN	62259.9	119355	95202.4	42028.5	171821	112101	160303	65818.7	46126.3	NaN	19491.7	46809.3	46407.8
P68134	ACTS_MOUSE	Actin, alpha skeletal muscle	42051	8	33	100	Acta1	0.520813	21.4863	9.57464e-69	4.70753e-67	4.42248e-32	53.9999	20.6594	20.8812	22.6918	22.0263	21.1708	21.4423	22.3254	20.7989	21.8524	21.0148	1.65612e+06	1.93138e+06	6.77493e+06	4271377	2.36071e+06	2.84952e+06	5255689	1.82433e+06	3.78633e+06	2.11884e+06	12903265	15896719	42812720	25181312	14306713	16871356	33853056	10166834	20517474	12071014	1.65612e+06	1.93138e+06	6.77493e+06	4271377	2.36071e+06	2.84952e+06
P60710;P63260	ACTB_MOUSE;ACTG_MOUSE	Actin, cytoplasmic 1;Actin, cytoplasmic 2	41736.73;41792.84	14	34	100	Actb;Actg1	1.12456	18.3823	1.76295e-68	8.32113e-67	5.65803e-32	53.9385	17.6202	17.8719	20.8429	18.0474	17.7303	18.0009	17.8031	18.6785	18.6418	18.5862	201471	239866	1.88073e+06	270898	217443	262305	228704	419554	409020	393566	954002	1.16035e+06	1.41306e+06	1.08117e+06	981643	1.13563e+06	964799	1.9574e+06	1.96163e+06	1.73396e+06	201471	239866	1.88073e+06	270898	217443	262305
Q8BFZ3	ACTBL_MOUSE	Beta-actin-like protein 2	42004.2	3	4	100	Actbl2	0.656494	16.4481	6.66534e-37	3.01923e-36	1.36865e-18	45.8642	15.1305	17.6142	17.1832	16.2629	16.4629	13.6158	17.9136	17.4508	15.4225	17.4244	35870.9	200627	148821	78635.6	90326	12553.8	246898	179155	43918.6	175900	1.34895	12318.6	27634.5	11370.5	1171.08	56659.1	27042.2	12343.7	9446.24	21869.5	35870.9	200627	148821	78635.6	90326	12553.8
P68033	ACTC_MOUSE	Actin, alpha cardiac muscle 1	42019	51	137	100	Actc1	0.459908	27.421	8.98008e-93	1.05965e-89	1.035e-41	59.2527	27.7277	28.1979	28.4984	27.5411	27.2126	27.5028	27.6573	26.2621	26.9377	26.6727	222257120	307901824	379204544	195296400	155526496	190177792	211672272	80480736	128543624	106972528	976310784	1370419712	1783631744	904557504	748284352	865503168	883252352	369136288	553627456	484617728	222257120	307901824	379204544	195296400	155526496	190177792
P63268	ACTH_MOUSE	Actin, gamma-enteric smooth muscle	41876.9	1	1	40	Actg2	0.746681	19.8559	0.00243012	0.00489759	0.079698	28.231	NaN	NaN	NaN	NaN	19.1214	NaN	NaN	19.2691	21.1781	19.8551	NaN	NaN	NaN	NaN	570328	NaN	NaN	631776	2.37272e+06	948399	NaN	NaN	NaN	NaN	32428.4	NaN	NaN	62284.6	95132.7	110716	NaN	NaN	NaN	NaN	570328	NaN
Q7TPR4	ACTN1_MOUSE	Alpha-actinin-1	103068	5	6	100	Actn1	0.54076	16.8412	2.074e-22	6.52619e-22	4.82584e-12	40.9016	17.6236	17.7643	18.0731	17.1376	17.0859	17.567	14.7496	17.0665	13.5142	17.8303	201947	222630	275778	144188	139112	194181	27546.7	137255	11699.4	233050	309672	321028	568300	393888	166554	413482	476191	211094	227238	260290	201947	222630	275778	144188	139112	194181
Q9JI91	ACTN2_MOUSE	Alpha-actinin-2	103834	84	170	100	Actn2	0.359126	21.4589	2.6134e-61	5.36314e-60	4.74555e-29	52.2542	21.197	22.4298	21.8551	21.2181	20.7727	21.256	21.7593	21.4254	21.2748	21.4005	2.40392e+06	5649757	3.79355e+06	2.43942e+06	1.79143e+06	2504322	3549770	2.81637e+06	2.53727e+06	2.76807e+06	6.22634e+06	17821844	9195430	6188914	4.30164e+06	6.17858e+06	8811979	6817154	6.13205e+06	6.51198e+06	2.40392e+06	5649757	3.79355e+06	2.43942e+06	1.79143e+06	2504322
O88990	ACTN3_MOUSE	Alpha-actinin-3	103043	77	169	100	Actn3	0.290751	22.1877	1.61643e-71	1.19211e-69	3.40131e-33	54.6362	21.7006	22.9903	22.545	22.049	21.6842	22.0798	22.2578	22.2849	22.1296	22.1562	3.40833e+06	8.33249e+06	6.11946e+06	4.33909e+06	3369831	4.4327e+06	5015000	5110128	4588393	4673997	9842741	26603286	20541392	14398231	10491388	14199529	15630056	17143710	15243890	14349113	3.40833e+06	8.33249e+06	6.11946e+06	4.33909e+06	3369831	4.4327e+06
P57780	ACTN4_MOUSE	Alpha-actinin-4	104977	24	25	100	Actn4	0.470939	20.7841	1.92636e-67	7.97579e-66	1.48794e-31	53.6977	20.5898	20.958	22.0393	20.4394	20.2344	21.0712	21.1596	20.466	20.4107	20.4729	1.57814e+06	2.03697e+06	4.31003e+06	1.42196e+06	1.23354e+06	2.20317e+06	2.34242e+06	1.44839e+06	1.39394e+06	1.45527e+06	10505316	13701537	27987374	8814717	7554185	14945547	12601853	9311891	8439881	8705301	1.57814e+06	2.03697e+06	4.31003e+06	1.42196e+06	1.23354e+06	2.20317e+06
P61161	ARP2_MOUSE	Actin-related protein 2	44760.8	1	1	90	Actr2	0.207869	16.1701	4.97986e-07	1.13005e-06	0.000684678	32.6144	16.0644	16.655	16.4391	16.1083	15.6486	16.0827	NaN	15.9629	16.4338	16.1364	68528.2	103193	88852.4	70646.9	51368.8	69401.8	NaN	63873.6	88526.8	72034.9	16680.8	16044.5	6837.8	5099.43	3266.64	8751.86	NaN	13127.9	9184.66	7913.3	68528.2	103193	88852.4	70646.9	51368.8	69401.8
Q99JY9	ARP3_MOUSE	Actin-related protein 3	47357.2	3	3	50	Actr3	1.50598	13.3218	1.77469e-16	4.91581e-16	4.43776e-09	38.3127	16.2307	NaN	NaN	NaN	NaN	11.78	NaN	13.2395	13.2991	12.0599	76899.7	NaN	NaN	NaN	NaN	3516.65	NaN	9671.4	10079.1	4269.7	6474.12	NaN	NaN	NaN	NaN	10186.3	NaN	21658.1	22142.3	12998.8	76899.7	NaN	NaN	NaN	NaN	3516.65
P56375	ACYP2_MOUSE	Acylphosphatase-2	11877.6	2	2	100	Acyp2	0.1879	13.505	5.02553e-20	1.52055e-19	6.88841e-11	39.9183	13.6884	13.6363	13.8857	13.8195	13.5716	13.1753	13.6312	13.2295	13.1785	13.2342	13201.8	12733.3	15136.4	14457.4	12174.5	9250.1	12688.4	9604.2	9270.72	9636.12	75676.3	119448	109240	76847.3	66220	40505.9	73164.9	56869.7	67222	72842	13201.8	12733.3	15136.4	14457.4	12174.5	9250.1
Q9D0L4	ADCK1_MOUSE	AarF domain-containing protein kinase 1	59735.9	9	11	100	Adck1	0.390737	14.0421	1.02264e-25	3.4527e-25	1.37188e-13	42.1676	14.2705	14.7267	13.0699	13.4538	13.873	14.3266	13.0182	14.3881	14.7156	14.5784	19762.8	27112.8	8598.47	11220.2	15003.3	20546	8296.04	21442	26904.3	24463.8	35131.4	47858.9	25253.9	24513	28190.5	50265.6	17778.6	54646.7	74192.6	53858.1	19762.8	27112.8	8598.47	11220.2	15003.3	20546
Q8R0N6;Q8R0N6-2	HOT_MOUSE	Hydroxyacid-oxoacid transhydrogenase, mitochondrial;Isoform 2 of Hydroxyacid-oxoacid transhydrogenase, mitochondrial	49937.25;49937.25-2	3	3	30	Adhfe1	0.389213	12.8438	0.0036103	0.00717801	0.108423	27.6932	NaN	13.3062	NaN	NaN	NaN	NaN	NaN	12.094	NaN	13.1312	NaN	10128.7	NaN	NaN	NaN	NaN	NaN	4371.78	NaN	8971.96	NaN	20916.2	NaN	NaN	NaN	NaN	NaN	47581.5	NaN	70551.2	NaN	10128.7	NaN	NaN	NaN	NaN
P28650;P28650-2	PURA1_MOUSE	Adenylosuccinate synthetase isozyme 1;Isoform 2 of Adenylosuccinate synthetase isozyme 1	50254.44;50254.44-2	5	5	100	Adss1	0.547666	13.5908	2.91116e-25	9.70386e-25	2.22249e-13	41.9995	13.8127	14.7802	14.5868	13.6506	13.0338	13.7861	14.2692	12.2188	13.0446	12.7256	14389.5	28137.3	24606.9	12859.7	8386.15	14125.9	19744.8	4766.72	8449.24	6772.88	49876.2	57485.8	84323.9	67845.5	26500.7	41365.7	57317.3	12242.3	26489.6	21702.5	14389.5	28137.3	24606.9	12859.7	8386.15	14125.9
Q3V384	AFG1L_MOUSE	AFG1-like ATPase	54313.2	9	9	70	Afg1l	0.379717	13.6719	1.93486e-18	5.65834e-18	4.27861e-10	39.2246	14.316	NaN	NaN	13.3718	13.3618	12.4112	NaN	14.0551	14.1716	14.0158	20395.9	NaN	NaN	10600.4	10527	5446.97	NaN	17022.4	18453	16564.5	29892	NaN	NaN	12600	21447.4	12063.7	NaN	62394.7	73893	35646.6	20395.9	NaN	NaN	10600.4	10527	5446.97
Q920A7	AFG31_MOUSE	AFG3-like protein 1	87046.7	5	5	80	Afg3l1	0.561998	13.9683	1.97507e-25	6.61157e-25	1.85802e-13	42.062	11.5289	14.8427	NaN	14.0441	12.3571	14.3795	NaN	15.0036	14.5906	14.9996	2954.91	29382.3	NaN	16892.8	5246.27	21314	NaN	32849.5	24672.5	32759.4	11127.5	167919	NaN	66052.2	14944.2	50216.3	NaN	85177.4	67270.9	113250	2954.91	29382.3	NaN	16892.8	5246.27	21314
Q8JZQ2	AFG32_MOUSE	AFG3-like protein 2	89518.8	29	32	100	Afg3l2	0.458406	14.46	3.7122e-39	1.81383e-38	1.39913e-19	46.5294	15.0756	14.5275	13.341	13.5896	14.5618	14.4868	13.4471	15.3894	14.9695	15.2122	34530.1	23615.8	10376.3	12327.2	24184.3	22960.1	11168.1	42921.2	32082.2	37961.3	84895.3	21974.1	9621.98	45820.7	61794.2	59486.1	23490.4	121483	84231.8	112896	34530.1	23615.8	10376.3	12327.2	24184.3	22960.1
Q9ESW4	AGK_MOUSE	Acylglycerol kinase, mitochondrial	46976	8	8	70	Agk	0.28718	13.0344	7.23553e-44	4.31208e-43	1.20623e-21	47.8557	13.2826	NaN	NaN	12.0138	12.9863	12.7868	NaN	13.4431	13.3889	13.3391	9964.42	NaN	NaN	4135.29	8114.77	7066.72	NaN	11137.4	10726.6	10362.8	39838.8	NaN	NaN	8679.73	26559.4	24032.5	NaN	31588.7	36022.4	40189.1	9964.42	NaN	NaN	4135.29	8114.77	7066.72
O35083	PLCA_MOUSE	1-acyl-sn-glycerol-3-phosphate acyltransferase alpha	31709.3	1	1	20	Agpat1	0.199926	11.2295	0.00209761	0.0042456	0.0713868	28.4021	NaN	NaN	NaN	NaN	NaN	NaN	NaN	11.4349	11.0242	NaN	NaN	NaN	NaN	NaN	NaN	NaN	NaN	2768.46	2082.66	NaN	NaN	NaN	NaN	NaN	NaN	NaN	NaN	15710.3	12585	NaN	NaN	NaN	NaN	NaN	NaN	NaN
Q9D517	PLCC_MOUSE	1-acyl-sn-glycerol-3-phosphate acyltransferase gamma	43295.8	6	6	40	Agpat3	0.955075	12.0507	7.34457e-15	1.96744e-14	3.26852e-08	37.5082	13.7247	NaN	NaN	NaN	NaN	NaN	NaN	11.3832	11.239	11.8559	13537.5	NaN	NaN	NaN	NaN	NaN	NaN	2671.05	2417.01	3706.62	4562.96	NaN	NaN	NaN	NaN	NaN	NaN	20438.6	15913.7	32587.9	13537.5	NaN	NaN	NaN	NaN	NaN
P29699	FETUA_MOUSE	Alpha-2-HS-glycoprotein	37325.6	1	1	20	Ahsg	0.288285	10.5115	1.97177e-07	4.52664e-07	0.000426669	32.9129	NaN	NaN	NaN	NaN	NaN	NaN	NaN	10.2133	NaN	10.8098	NaN	NaN	NaN	NaN	NaN	NaN	NaN	1187.14	NaN	1795.06	NaN	NaN	NaN	NaN	NaN	NaN	NaN	5787.66	NaN	7717.94	NaN	NaN	NaN	NaN	NaN	NaN
Q9Z0X1	AIFM1_MOUSE	Apoptosis-inducing factor 1, mitochondrial	66765.5	28	41	100	Aifm1	0.241215	16.6595	1.34573e-69	7.9398e-68	2.00587e-32	54.1964	17.0979	16.8497	16.0203	16.2064	16.5702	16.8734	16.3273	17.1042	16.7511	16.7943	140274	118102	66462.8	75615.8	97301.1	120060	82225.1	140892	110300	113651	462298	399337	189849	232835	339634	348183	241630	456540	368815	396361	140274	118102	66462.8	75615.8	97301.1	120060
Q9R0Y5;Q9R0Y5-2	KAD1_MOUSE	Adenylate kinase isoenzyme 1;Isoform 2 of Adenylate kinase isoenzyme 1	21539.6;21539.6-2	4	4	70	Ak1	0.484849	14.5963	1.91587e-30	7.22276e-30	9.89376e-16	43.8229	15.6872	NaN	NaN	14.0223	13.7216	14.2594	NaN	14.963	14.8579	14.6629	52761.2	NaN	NaN	16639.4	13508.9	19611.6	NaN	31938.8	29694.5	25940.9	34963.6	NaN	NaN	20817.3	17336.2	27413.1	NaN	78338.1	53685	57660.5	52761.2	NaN	NaN	16639.4	13508.9	19611.6
Q9WTP6;Q9WTP6-2	KAD2_MOUSE	Adenylate kinase 2, mitochondrial;Isoform 2 of Adenylate kinase 2, mitochondrial	26468.7;26468.7-2	12	14	100	Ak2	0.343359	15.3011	4.95424e-55	5.87538e-54	1.92484e-26	50.7372	15.2013	15.3273	14.3802	14.8774	15.4386	15.2482	14.8192	15.909	15.9876	15.8221	37674.3	41114	21324.5	30098.7	44410.4	38920.3	28908.5	61530.8	64973.2	57931.4	123994	128586	38442	110068	154803	158174	87314.9	222788	209849	202865	37674.3	41114	21324.5	30098.7	44410.4	38920.3
Q9WTP7	KAD3_MOUSE	GTP:AMP phosphotransferase AK3, mitochondrial	25426.3	18	21	100	Ak3	0.320491	16.0526	9.10746e-36	4.00253e-35	4.32551e-18	45.5206	16.3844	15.9667	14.9967	15.7127	16.2967	16.0932	15.4151	16.5905	16.5553	16.5147	85544.5	64040.6	32692.5	53701.8	80500.4	69910.8	43691.9	98681.8	96303.5	93629.2	209180	114755	104013	123386	170858	131907	93273.1	238079	193799	216189	85544.5	64040.6	32692.5	53701.8	80500.4	69910.8
Q9WUR9	KAD4_MOUSE	Adenylate kinase 4, mitochondrial	25061.7	6	6	30	Ak4	0.129994	12.4581	1.60966e-05	3.52721e-05	0.00402669	31.3658	NaN	NaN	NaN	NaN	NaN	NaN	NaN	12.6396	12.4729	12.2617	NaN	NaN	NaN	NaN	NaN	NaN	NaN	6381.19	5684.99	4910.63	NaN	NaN	NaN	NaN	NaN	NaN	NaN	19457.5	25192.4	28279	NaN	NaN	NaN	NaN	NaN	NaN
P45376	ALDR_MOUSE	Aldo-keto reductase family 1 member B1	35732.2	4	4	80	Akr1b1	0.783285	13.741	2.05665e-44	1.25743e-43	6.96161e-22	48.0045	NaN	15.4656	14.4126	14.706	13.0274	NaN	14.7814	12.3229	12.4373	12.7746	NaN	45248.6	21808	26726.8	8349.35	NaN	28159.8	5123.52	5546.28	7007.14	NaN	84534.1	50252.3	80925	13246.8	NaN	83331.4	11387	11016.6	31355.4	NaN	45248.6	21808	26726.8	8349.35	NaN
P21300	ALD1_MOUSE	Aldo-keto reductase family 1 member B7	35988.4	2	2	100	Akr1b7	0.362733	15.8945	1.58149e-45	1.02536e-44	2.27343e-22	48.3051	16.2199	16.0331	15.3802	15.9027	16.7382	15.9299	15.2753	15.4884	16.5306	15.4468	76326.9	67057.1	42648.9	61260.6	109317	62427.9	39657.5	45968.6	94665.7	44664.5	288573	309218	198385	251899	470418	256169	168697	200221	393736	188113	76326.9	67057.1	42648.9	61260.6	109317	62427.9
P45377	ALD2_MOUSE	Aldose reductase-related protein 2	36120.5	4	6	100	Akr1b8	0.325873	15.9441	1.81372e-50	1.58533e-49	1.66151e-24	49.5956	16.1602	16.7044	16.3126	15.5418	15.4288	15.8622	16.4425	15.4103	15.5535	16.0249	73232.3	106788	81391.4	47703.9	44110.7	59565.5	89062.9	43546.7	48092.9	66677	206831	288416	110886	150756	152750	189965	128470	173811	183069	252916	73232.3	106788	81391.4	47703.9	44110.7	59565.5
Q8CG76	ARK72_MOUSE	Aflatoxin B1 aldehyde reductase member 2	40612.1	11	13	90	Akr7a2	0.247565	14.3023	2.03829e-36	9.11055e-36	2.2379e-18	45.718	14.3445	14.676	NaN	14.3881	14.1022	13.6221	13.7554	14.5356	14.6899	14.607	20803.3	26176.6	NaN	21441.3	17587.2	12608.9	13828.6	23749.4	26431	24955.1	95150.3	115481	NaN	108352	99130.8	71145.2	38336.6	122006	117997	140532	20803.3	26176.6	NaN	21441.3	17587.2	12608.9
P07724	ALBU_MOUSE	Albumin	68692.5	36	51	100	Alb	0.85261	24.307	9.07503e-89	5.35427e-86	4.59011e-40	58.4056	25.1315	26.2996	25.5698	24.4312	23.5944	23.772	24.6259	22.5509	23.5728	23.5219	36755936	82596888	49805308	22621102	12665189	14325113	25890522	6.14448e+06	12477288	12044508	220269360	513628992	306718560	133128616	73773752	81898536	138715072	31789824	66617448	64148932	36755936	82596888	49805308	22621102	12665189	14325113
P47738	ALDH2_MOUSE	Aldehyde dehydrogenase, mitochondrial	56537.5	33	45	100	Aldh2	0.249916	17.2953	1.09317e-55	1.34369e-54	1.02101e-26	50.8982	17.7255	17.5804	16.5195	16.9356	17.3892	17.4523	16.7362	17.5628	17.5171	17.534	216730	195983	93944.4	125354	171656	179331	109170	193607	187580	189782	649468	552782	307197	389994	506717	545584	336964	586476	566402	564614	216730	195983	93944.4	125354	171656	179331
Q8CHT0	AL4A1_MOUSE	Delta-1-pyrroline-5-carboxylate dehydrogenase, mitochondrial	61840.6	23	35	100	Aldh4a1	0.152628	17.8972	1.19374e-62	2.70886e-61	1.33577e-29	52.5726	18.1294	18.1602	17.3521	17.7605	18.0076	17.9537	17.681	17.9674	17.9423	18.018	286753	292936	167304	222049	263528	253859	210142	256289	251867	265429	720936	695295	422549	626542	692067	680215	525225	738875	702547	756967	286753	292936	167304	222049	263528	253859
Q8BWF0	SSDH_MOUSE	Succinate-semialdehyde dehydrogenase, mitochondrial	55968.2	18	20	100	Aldh5a1	0.332689	14.7065	3.12513e-53	3.23479e-52	1.10523e-25	50.2918	14.8693	15.4381	13.848	14.1598	14.4015	14.5808	14.4829	15.2302	14.9824	15.0725	29930.1	44395.5	14745.6	18303.4	21641.1	24504.6	22896.8	38437.3	32369.6	34456.5	63034.7	107637	23677.4	46013.6	40824	66764.2	36317.5	123841	88429	97213.9	29930.1	44395.5	14745.6	18303.4	21641.1	24504.6
Q9EQ20	MMSA_MOUSE	Methylmalonate-semialdehyde dehydrogenase [acylating], mitochondrial	57915.6	35	60	100	Aldh6a1	0.253342	18.5931	4.181e-70	2.59662e-68	1.25358e-32	54.3131	18.7858	18.4028	17.8258	18.2604	18.6995	18.9144	18.2277	18.9944	18.7676	19.0532	451953	346572	232322	313988	425711	494098	306952	522256	446278	543971	1.05249e+06	898387	596091	883336	1.11996e+06	1.2676e+06	735822	1.36943e+06	1.04154e+06	1.35619e+06	451953	346572	232322	313988	425711	494098
Q9DBF1;Q9DBF1-2	AL7A1_MOUSE	Alpha-aminoadipic semialdehyde dehydrogenase;Isoform 2 of Alpha-aminoadipic semialdehyde dehydrogenase	58861.49;58861.49-2	5	5	70	Aldh7a1	0.32136	13.1593	1.16577e-18	3.43044e-18	3.30999e-10	39.323	13.5898	13.8728	NaN	13.0005	12.8315	NaN	NaN	12.9395	12.6815	13.1992	12329.3	15001.6	NaN	8194.62	7288.93	NaN	NaN	7855.63	6569.25	9405	25054.3	19765.4	NaN	6026.43	1	NaN	NaN	12237.9	5266.59	15165.7	12329.3	15001.6	NaN	8194.62	7288.93	NaN
P05064	ALDOA_MOUSE	Fructose-bisphosphate aldolase A	39355.9	29	43	100	Aldoa	0.644336	18.9105	3.015e-53	3.13454e-52	1.08857e-25	50.2957	18.8129	20.3387	19.9199	19.7314	18.8681	18.0154	19.7055	17.6116	18.079	18.0221	460534	1326063	991945	870430	478477	264956	854984	200275	276903	266189	1.40169e+06	4589715	3.51982e+06	3.29318e+06	1.63653e+06	951826	3147772	731993	962818	959696	460534	1326063	991945	870430	478477	264956
O09174	AMACR_MOUSE	Alpha-methylacyl-CoA racemase	41704	7	7	60	Amacr	0.242442	13.1199	3.26177e-14	8.6298e-14	7.39753e-08	37.1701	13.6748	NaN	NaN	13.1213	12.8238	NaN	NaN	12.8799	12.9263	13.2933	13077.9	NaN	NaN	8910.62	7250.01	NaN	NaN	7537.58	7784.06	10038.7	24094.5	NaN	NaN	1	29067.7	NaN	NaN	41251.3	24920	51045.8	13077.9	NaN	NaN	8910.62	7250.01	NaN
Q3V1D3	AMPD1_MOUSE	AMP deaminase 1	86105.3	29	36	100	Ampd1	0.406557	16.4541	7.06925e-47	5.02513e-46	5.88355e-23	48.6642	15.9816	16.9088	16.4164	17.1961	16.1222	17.0357	17.227	16.019	15.797	15.8375	64707.5	123044	87464.7	150160	71326.6	134359	153403	66405.3	56935.4	58555.7	219130	353963	268277	508785	245046	444907	476098	238500	157737	211809	64707.5	123044	87464.7	150160	71326.6	134359
P97449	AMPN_MOUSE	Aminopeptidase N	109651	4	4	40	Anpep	0.710802	12.2354	7.40161e-21	2.26855e-20	2.69529e-11	40.269	NaN	NaN	NaN	NaN	11.2814	NaN	NaN	12.0398	13.5032	12.1174	NaN	NaN	NaN	NaN	2489.12	NaN	NaN	4210.44	11610.8	4443.17	NaN	NaN	NaN	NaN	10598.4	NaN	NaN	18319.1	17530.7	24064	NaN	NaN	NaN	NaN	2489.12	NaN
P97384	ANX11_MOUSE	Annexin A11	54079.3	13	15	100	Anxa11	0.646607	15.1069	6.39076e-76	8.87188e-74	6.0149e-35	55.6277	16.0786	16.2249	16.4858	14.6327	14.2941	15.2286	14.5498	14.6116	14.6468	14.3159	69207.5	76593.2	91776.4	25402.1	20089.4	38393.8	23984.7	25034.1	25652.1	20394	247895	249113	301105	84756.2	67869.8	135225	75924.5	110345	98844.6	86739.6	69207.5	76593.2	91776.4	25402.1	20089.4	38393.8
P07356	ANXA2_MOUSE	Annexin A2	38676.2	16	19	100	Anxa2	0.212771	14.8749	1.12326e-40	5.82612e-40	3.01426e-20	46.9661	14.8772	14.955	14.1757	14.6097	14.8676	14.873	14.7431	15.1585	15.36	15.1292	30093.9	31760.8	18506.3	25000.9	29895.2	30006.5	27423.2	36573.6	42056.5	35839.1	116359	80706.8	47648	84668.3	125837	124199	56208.1	160725	164742	118297	30093.9	31760.8	18506.3	25000.9	29895.2	30006.5
O35639	ANXA3_MOUSE	Annexin A3	36384.1	1	1	90	Anxa3	0.720175	15.5069	9.4282e-30	3.50403e-29	2.0201e-15	43.5902	16.6068	17.0228	16.657	15.3239	14.376	15.6141	NaN	14.8828	14.7957	14.2827	99803.6	133158	103336	41014.9	21261.8	50154.9	NaN	30210.7	28440.9	19931	281022	247429	358782	42334.2	1	86024.6	NaN	84559.1	64238.8	85501.6	99803.6	133158	103336	41014.9	21261.8	50154.9
P97429	ANXA4_MOUSE	Annexin A4	35915.7	1	1	70	Anxa4	0.0936844	13.9735	3.52152e-15	9.47637e-15	2.19273e-08	37.6713	NaN	13.8606	NaN	NaN	14.0402	14.1624	14.0831	14.0081	13.8659	13.794	NaN	14874.5	NaN	NaN	16846.9	18336.6	17355.6	16476.2	14929.6	14204.4	NaN	87735.1	NaN	NaN	90024.1	61589.6	47284.2	64604	70583.7	59431.9	NaN	14874.5	NaN	NaN	16846.9	18336.6
P48036	ANXA5_MOUSE	Annexin A5	35752.4	11	11	100	Anxa5	0.544567	13.5374	8.7699e-41	4.56887e-40	2.70417e-20	46.9966	13.145	14.7861	14.1349	13.5602	12.6041	12.0592	14.4804	13.6406	13.2869	13.677	9058.32	28252	17990.4	12079.2	6225.92	4267.45	22857.5	12771.2	9994.48	13097.5	25692.3	54348.8	1	27506.1	15742.4	13778.7	46283.5	44818.1	27266.6	27676.4	9058.32	28252	17990.4	12079.2	6225.92	4267.45
P14824	ANXA6_MOUSE	Annexin A6	75885.3	25	25	100	Anxa6	1.01776	14.6087	1.24166e-23	4.03069e-23	1.27541e-12	41.3817	13.7268	15.1567	16.3524	14.4893	16.8468	13.3149	14.5509	14.2417	13.8885	13.5186	13557.6	36527.5	83670.8	22999.6	117866	10190.1	24001.9	19372.4	15165.2	11735.2	20310.5	53403.7	23344.5	52171.8	13087.7	11835.2	50631.8	39325.9	26233.2	23389.8	13557.6	36527.5	83670.8	22999.6	117866	10190.1
O70423;O70423-2	AOC3_MOUSE	Membrane primary amine oxidase;Isoform 2 of Membrane primary amine oxidase	84533.64;84533.64-2	7	7	30	Aoc3	0.475047	13.2288	9.91225e-13	2.52896e-12	4.96247e-07	36.356	NaN	NaN	NaN	NaN	NaN	NaN	NaN	12.9297	13.9571	12.7997	NaN	NaN	NaN	NaN	NaN	NaN	NaN	7802.48	15903.4	7129.94	NaN	NaN	NaN	NaN	NaN	NaN	NaN	24423.4	34198.7	14079.7	NaN	NaN	NaN	NaN	NaN	NaN
P84091	AP2M1_MOUSE	AP-2 complex subunit mu	49654.7	3	3	80	Ap2m1	0.29462	13.9927	1.2676e-17	3.61735e-17	1.11959e-09	38.853	13.8324	14.3035	NaN	13.9702	13.3581	13.9359	NaN	14.6044	14.4145	13.5224	14586.6	20219.6	NaN	16049.6	10499.8	15672.2	NaN	24909	21836.7	11766.9	22965.1	5677.04	NaN	14331.9	25614.5	17473.5	NaN	24559.5	15061.9	21121.7	14586.6	20219.6	NaN	16049.6	10499.8	15672.2
Q9D7N9	APMAP_MOUSE	Adipocyte plasma membrane-associated protein	46434.3	9	9	90	Apmap	0.205373	13.2792	1.0832e-28	3.92078e-28	6.05885e-15	43.2277	13.1485	13.5138	NaN	12.7456	13.2784	13.1926	13.2144	13.7791	13.5165	13.1241	9080.05	11696.9	NaN	6867.81	9935.91	9362.26	9504.38	14057.5	11718.5	8927.96	23389.8	29832.1	NaN	15398.2	33450.6	22665.5	21747.8	37186.1	26150	23875.8	9080.05	11696.9	NaN	6867.81	9935.91	9362.26
Q00623	APOA1_MOUSE	Apolipoprotein A-I	30615.5	19	23	100	Apoa1	0.420639	15.4136	8.53495e-42	4.63046e-41	9.73649e-21	47.2822	16.3911	16.169	15.0765	14.951	15.1996	15.304	14.4122	15.2398	15.69	15.703	85941.3	73680.1	34553.5	31672.7	37631.4	40454.5	21802.7	38692.2	52864.9	53341.7	301852	219468	201609	112968	123999	153699	117454	134039	165631	188943	85941.3	73680.1	34553.5	31672.7	37631.4	40454.5
Q9WV35	ABEC2_MOUSE	C->U-editing enzyme APOBEC-2	25660.1	11	12	100	Apobec2	0.511274	16.1272	1.05696e-28	3.83169e-28	5.9922e-15	43.2314	16.0869	16.9615	17.2445	16.6401	15.7261	15.9902	16.7727	15.2435	15.3668	15.2392	69607	127619	155281	102136	54203.9	65094.2	111967	38792.7	42254.8	38677.1	164766	357317	452443	301769	138054	164532	280858	105305	107849	101403	69607	127619	155281	102136	54203.9	65094.2
P08226	APOE_MOUSE	Apolipoprotein E	35866.6	2	2	30	Apoe	0.288313	12.3067	1.62553e-12	4.12499e-12	6.5597e-07	36.233	NaN	NaN	NaN	NaN	NaN	NaN	NaN	12.7345	11.9072	12.2786	NaN	NaN	NaN	NaN	NaN	NaN	NaN	6815.01	3840.74	4968.39	NaN	NaN	NaN	NaN	NaN	NaN	NaN	8238.87	6404.31	9997.86	NaN	NaN	NaN	NaN	NaN	NaN
Q9DCZ4;Q9DCZ4-2;Q9DCZ4-3	MIC26_MOUSE	MICOS complex subunit Mic26;Isoform 2 of MICOS complex subunit Mic26;Isoform 3 of MICOS complex subunit Mic26	22603.98;22603.98-2;22603.98-3	10	15	100	Apoo	0.203281	18.2816	9.26909e-50	7.67545e-49	3.3456e-24	49.4144	18.583	18.4577	17.725	18.0182	18.0749	18.3551	17.9536	18.5968	18.5048	18.5467	392690	360011	216649	265480	276116	335302	253843	396461	371969	382931	903939	716546	314489	640260	716507	917642	652251	1.21929e+06	1.28742e+06	1.08251e+06	392690	360011	216649	265480	276116	335302
Q78IK4	MIC27_MOUSE	MICOS complex subunit Mic27	29260.7	17	23	100	Apool	0.295249	16.6948	4.30861e-56	5.52626e-55	6.91402e-27	50.9971	17.0416	16.4411	15.839	16.3245	16.8219	16.7115	16.2692	17.1406	17.2004	17.158	134909	88976.3	58617.7	82064.6	115848	107319	78977.3	144493	150609	146242	322925	216309	166589	206066	306864	265145	170797	448562	433693	400527	134909	88976.3	58617.7	82064.6	115848	107319
Q02013	AQP1_MOUSE	Aquaporin-1	28793.5	4	5	100	Aqp1	0.224597	16.6399	2.02614e-38	9.52529e-38	2.94795e-19	46.3143	17.0612	16.5096	16.7057	16.3194	16.0367	16.749	16.3288	16.8612	16.7536	17.0734	136753	93298.8	106883	81774.2	67225.6	110141	82310.5	119053	110494	137917	439193	312536	360193	277460	200521	321092	291959	391333	383332	430711	136753	93298.8	106883	81774.2	67225.6	110141
P84078	ARF1_MOUSE	ADP-ribosylation factor 1	20696.8	7	8	70	Arf1	0.344943	13.0755	3.57882e-07	8.15252e-07	0.000578703	32.7219	13.3901	NaN	NaN	12.7499	11.9841	NaN	13.7336	13.1318	13.502	13.0375	10735.1	NaN	NaN	6888.35	4051.01	NaN	13621.2	8975.66	11600.9	8407.49	82566.4	NaN	NaN	18547.2	8001.24	NaN	24756	15469.3	32050.9	15089	10735.1	NaN	NaN	6888.35	4051.01	NaN
Q99PT1	GDIR1_MOUSE	Rho GDP-dissociation inhibitor 1	23407.4	1	1	60	Arhgdia	0.286415	13.6896	3.66036e-35	1.58214e-34	7.98416e-18	45.3353	NaN	13.6176	NaN	13.8349	NaN	13.1739	NaN	14.2775	13.932	13.3017	NaN	12568.9	NaN	14612.6	NaN	9241.51	NaN	19859.6	15629.5	10097.2	NaN	54489.4	NaN	43138.6	NaN	16712.7	NaN	82681.5	51685.4	32101.4	NaN	12568.9	NaN	14612.6	NaN	9241.51
Q8R5J9	PRAF3_MOUSE	PRA1 family protein 3	21557.7	3	3	100	Arl6ip5	0.522382	14.7577	4.93334e-56	6.29334e-55	7.31703e-27	50.9827	15.8764	15.8802	14.2391	14.642	14.6104	14.1802	14.5418	14.5271	14.5541	14.5258	60153.6	60312.6	19336.9	25567.3	25013.5	18564.4	23850.9	23610.3	24056.7	23588.6	299372	333667	123123	119428	125621	100018	116742	109456	109518	121851	60153.6	60312.6	19336.9	25567.3	25013.5	18564.4
Q9CQW2	ARL8B_MOUSE	ADP-ribosylation factor-like protein 8B	21539	9	10	70	Arl8b	0.536061	13.6948	1.7204e-30	6.49623e-30	9.4289e-16	43.8385	NaN	NaN	12.5786	14.1436	14.3536	11.8129	NaN	14.08	14.0926	14.8024	NaN	NaN	6116.91	18099.1	20934.4	3597.7	NaN	17318.5	17469.8	28574.5	NaN	NaN	6131.09	33192.6	44547.6	4129.25	NaN	30936	25217.1	88984.2	NaN	NaN	6116.91	18099.1	20934.4	3597.7
Q9CVB6	ARPC2_MOUSE	Actin-related protein 2/3 complex subunit 2	34357.1	2	2	30	Arpc2	0.415443	11.05	0.00415701	0.00820966	0.121328	27.4671	NaN	NaN	NaN	NaN	NaN	NaN	NaN	11.6905	10.7498	10.7096	NaN	NaN	NaN	NaN	NaN	NaN	NaN	3305.22	1721.9	1674.65	NaN	NaN	NaN	NaN	NaN	NaN	NaN	10263.6	11133.2	10271	NaN	NaN	NaN	NaN	NaN	NaN
Q60935	NAR1_MOUSE	GPI-linked NAD(P)(+)--arginine ADP-ribosyltransferase 1	35898	4	4	80	Art1	0.419034	12.9425	2.69365e-32	1.07746e-31	1.47965e-16	44.4311	NaN	11.6175	NaN	12.8419	13.892	13.0892	12.7946	12.8373	13.535	12.9327	NaN	3142.08	NaN	7341.88	15202.5	8714.61	7104.81	7318.15	11869.7	7818.77	NaN	18509	NaN	28311.5	1	1	49261.6	17166.1	28381.1	6316.28	NaN	3142.08	NaN	7341.88	15202.5	8714.61
Q8R2G4;Q8R2G4-7;Q8R2G4-8	NAR3_MOUSE	Ecto-ADP-ribosyltransferase 3;Isoform 5 of Ecto-ADP-ribosyltransferase 3;Isoform 7 of Ecto-ADP-ribosyltransferase 3	42014.88;42014.88-7;42014.88-8	1	1	80	Art3	0.18924	14.1337	3.15368e-24	1.03659e-23	6.71698e-13	41.6101	13.9315	NaN	13.792	14.3969	13.794	NaN	14.5314	14.2879	14.1466	14.1889	15624.5	NaN	14184.5	21572.2	14203.9	NaN	23680.5	20002.4	18136.4	18676.2	46167.7	NaN	56659.6	72737	36525.4	NaN	62786.8	56296.7	50193.2	61182.7	15624.5	NaN	14184.5	21572.2	14203.9	NaN
Q9WV54	ASAH1_MOUSE	Acid ceramidase	44669.6	8	8	50	Asah1	0.313294	12.4578	2.39308e-08	5.5697e-08	0.000142055	33.5656	NaN	NaN	NaN	12.274	11.804	NaN	NaN	13.0406	12.72	12.4504	NaN	NaN	NaN	4952.73	3575.8	NaN	NaN	8425.94	6746.7	5596.81	NaN	NaN	NaN	4035.13	6356.24	NaN	NaN	13924.3	10825.8	13282.5	NaN	NaN	NaN	4952.73	3575.8	NaN
Q8BSY0	ASPH_MOUSE	Aspartyl/asparaginyl beta-hydroxylase	83042.1	3	3	100	Asph	0.307425	17.7961	5.5698e-34	2.33477e-33	2.65492e-17	44.9676	17.8052	18.3416	17.3702	17.889	17.8804	18.0227	18.3238	16.3382	17.8234	18.1666	229029	332187	169417	242727	241288	266296	328111	82849.6	231937	294233	1.04524e+06	1.47442e+06	614480	1.06883e+06	1.18129e+06	1.20517e+06	1.32455e+06	423703	1.05593e+06	1.46396e+06	229029	332187	169417	242727	241288	266296
Q8BSY0-2	ASPH_MOUSE	Isoform 2 of Aspartyl/asparaginyl beta-hydroxylase	22756.5	2	2	100	Asph	0.292657	17.6979	6.98618e-23	2.22502e-22	2.879e-12	41.089	18.1316	18.3354	17.1965	17.4648	17.9693	18.1007	17.0952	17.6129	17.7047	17.3681	287183	330749	150200	180899	256633	281103	140014	200457	213621	169172	954037	858554	488654	512653	968045	1.08324e+06	463251	617558	729836	500026	287183	330749	150200	180899	256633	281103
Q99MQ4	ASPN_MOUSE	Asporin	42572.5	6	7	100	Aspn	0.433772	13.5815	1.64418e-35	7.199e-35	5.6111e-18	45.4421	14.0841	14.5239	12.4576	13.5373	12.8147	14.2861	12.8062	13.8855	13.8327	13.5872	17367	23558	5624.67	11888.7	7204.51	19978.1	7162.35	15133.9	14589.8	12306.9	69740.6	64391.5	40931.3	41557.2	16004.8	95596	21969.5	75017.6	41719.6	66412.7	17367	23558	5624.67	11888.7	7204.51	19978.1
Q9D5T0	ATAD1_MOUSE	ATPase family AAA domain-containing protein 1	40744	1	1	10	Atad1	NaN	11.2828	1.30102e-05	2.86419e-05	0.00360576	31.4511	NaN	NaN	NaN	NaN	NaN	NaN	NaN	NaN	11.2828	NaN	NaN	NaN	NaN	NaN	NaN	NaN	NaN	NaN	2491.56	NaN	NaN	NaN	NaN	NaN	NaN	NaN	NaN	NaN	4728.78	NaN	NaN	NaN	NaN	NaN	NaN	NaN
Q925I1	ATAD3_MOUSE	ATPase family AAA domain-containing protein 3	66742	23	24	100	Atad3	0.266664	16.1282	1.14701e-42	6.4915e-42	4.04147e-21	47.5253	16.4394	15.8414	16.6986	15.0251	16.1291	16.4983	16.1305	16.2737	16.0874	16.1585	88870.9	58715.1	106360	33342.9	71671.1	92569.9	71739.8	79227.4	69628.6	73146.6	88459.2	58818.6	33410	58022.7	58366.7	82903.9	61045.2	117928	86765.8	106682	88870.9	58715.1	106360	33342.9	71671.1	92569.9
Q6PA06;Q6PA06-2	ATLA2_MOUSE	Atlastin-2;Isoform 2 of Atlastin-2	66224.13;66224.13-2	8	10	80	Atl2	0.522445	13.5252	2.47842e-28	8.88916e-28	8.80512e-15	43.1031	12.0708	NaN	14.7911	13.8363	13.2397	13.7503	NaN	13.655	13.5149	13.3435	4302.15	NaN	28351.4	14626.9	9672.35	13780.1	NaN	12898.9	11705.8	10394.6	42370.8	NaN	78756.9	63613.2	36845.6	46589.3	NaN	39484.4	34915.6	38278.2	4302.15	NaN	28351.4	14626.9	9672.35	13780.1
Q8VDN2	AT1A1_MOUSE	Sodium/potassium-transporting ATPase subunit alpha-1	112982	18	20	100	Atp1a1	0.209852	15.7221	5.89184e-56	7.47567e-55	7.88147e-27	50.9639	15.9382	15.5666	15.5691	15.3658	15.7862	15.3363	15.468	15.9883	16.0106	16.1921	62788.3	48530	48614.5	42226.1	56509.5	41369.5	45325	65007.4	66020.2	74871.2	124632	94441.5	97554.9	75951.7	124953	99826.7	75660.4	144367	154104	167532	62788.3	48530	48614.5	42226.1	56509.5	41369.5
Q6PIE5	AT1A2_MOUSE	Sodium/potassium-transporting ATPase subunit alpha-2	112217	54	74	100	Atp1a2	0.138502	18.0485	6.74086e-83	2.6514e-80	1.04248e-37	57.1529	18.1889	18.1872	17.9207	17.765	18.3228	17.7967	17.8007	18.1546	18.1834	18.1652	298818	298460	248127	222743	327881	227693	228320	291806	297686	293942	628534	642056	545422	531000	668233	492075	454756	690063	630301	612652	298818	298460	248127	222743	327881	227693
P14094	AT1B1_MOUSE	Sodium/potassium-transporting ATPase subunit beta-1	35194.6	8	10	100	Atp1b1	0.228299	16.0127	1.3212e-57	1.94877e-56	1.61573e-27	51.3651	16.3159	16.1256	15.9301	15.372	15.8626	15.8744	15.5869	16.4385	16.3292	16.2922	81580	71495	62434.5	42405.9	59584.1	60070.3	49219	88814.7	82334	80247.4	219979	177040	181001	119573	181619	198535	129806	255688	322252	237605	81580	71495	62434.5	42405.9	59584.1	60070.3
P14231	AT1B2_MOUSE	Sodium/potassium-transporting ATPase subunit beta-2	33344.1	9	10	100	Atp1b2	0.258114	14.2903	2.51671e-45	1.6228e-44	2.78366e-22	48.2509	14.6335	14.8547	13.6023	14.6098	14.0947	13.9865	14.6126	14.2499	14.0627	14.1961	25416.2	29628.5	12436.9	25002.3	17495.2	16231	25051.6	19483.1	17111.3	18769.9	54883.9	51485.8	41705.6	25532.2	40600.8	40418.4	36208.2	35179.2	44630.6	49222.8	25416.2	29628.5	12436.9	25002.3	17495.2	16231
P97370	AT1B3_MOUSE	Sodium/potassium-transporting ATPase subunit beta-3	31775.7	2	2	30	Atp1b3	0.320087	14.5319	0.00361682	0.00718493	0.108579	27.6905	NaN	NaN	NaN	NaN	NaN	NaN	NaN	13.9454	14.7364	14.9141	NaN	NaN	NaN	NaN	NaN	NaN	NaN	15775.2	27296	30873	NaN	NaN	NaN	NaN	NaN	NaN	NaN	436329	1.81504e+06	2.02764e+06	NaN	NaN	NaN	NaN	NaN	NaN
Q8R429	AT2A1_MOUSE	Sarcoplasmic/endoplasmic reticulum calcium ATPase 1	109425	73	137	100	Atp2a1	0.116203	22.4162	2.7907e-77	4.3907e-75	1.74155e-35	55.9291	22.4017	22.3848	22.5341	22.4293	22.3571	22.6225	22.619	22.5158	22.0499	22.2473	5.54075e+06	5476570	6073544	5647920	5.37241e+06	6.45716e+06	6.44179e+06	5997113	4341996	4978720	28406624	26210194	27293792	24576832	22450958	28945888	29203700	27060118	19664160	21812144	5.54075e+06	5476570	6073544	5647920	5.37241e+06	6.45716e+06
O55143;O55143-2	AT2A2_MOUSE	Sarcoplasmic/endoplasmic reticulum calcium ATPase 2;Isoform 2 of Sarcoplasmic/endoplasmic reticulum calcium ATPase 2	114858.04;114858.04-2	12	14	100	Atp2a2	0.473815	18.2561	2.0965e-12	5.29737e-12	7.57418e-07	36.1692	18.5553	14.3171	19.5643	18.4564	18.694	18.8552	18.5703	18.8663	18.7436	17.9388	385224	20412	775268	359680	424083	474228	389230	477875	438915	251262	36785.2	47755.6	1.62502	24900.6	30398.3	44794.1	24140.7	52348.4	41723.3	17832.7	385224	20412	775268	359680	424083	474228
Q64518;Q64518-2;Q64518-3	AT2A3_MOUSE	Sarcoplasmic/endoplasmic reticulum calcium ATPase 3;Isoform SERCA3A of Sarcoplasmic/endoplasmic reticulum calcium ATPase 3;Isoform SERCA3C of Sarcoplasmic/endoplasmic reticulum calcium ATPase 3	113638.06;113638.06-2;113638.06-3	16	25	100	Atp2a3	0.184581	20.3903	1.40951e-64	4.37689e-63	2.17311e-30	53.0277	20.6403	20.8212	20.53	20.3575	20.1597	20.5138	20.4779	20.4201	19.9642	20.0184	1.63441e+06	1.85266e+06	1.51402e+06	1.34348e+06	1.17134e+06	1.49713e+06	1.46036e+06	1.40302e+06	1022887	1.06207e+06	4478467	5.28192e+06	4.08553e+06	4.01093e+06	3.47993e+06	4.07261e+06	4.19408e+06	4490878	3.18015e+06	3.44669e+06	1.63441e+06	1.85266e+06	1.51402e+06	1.34348e+06	1.17134e+06	1.49713e+06
G5E829	AT2B1_MOUSE	Plasma membrane calcium-transporting ATPase 1	134747	4	4	80	Atp2b1	0.381999	13.3243	2.28343e-50	1.98121e-49	1.83385e-24	49.5701	NaN	12.7436	NaN	13.5658	13.2653	13.1313	12.1711	13.8575	14.0342	13.8254	NaN	6857.99	NaN	12126.2	9845.82	8972.52	4611.66	14843.3	16776.8	14516.6	NaN	14141.6	NaN	16318.2	9876.43	10432.4	16206.7	28744.2	18965.5	29948.3	NaN	6857.99	NaN	12126.2	9845.82	8972.52
Q64436	ATP4A_MOUSE	Potassium-transporting ATPase alpha chain 1	114016	2	2	100	Atp4a	2.40064	19.1879	2.03284e-07	4.6623e-07	0.000433397	32.9032	19.3584	26.0772	18.8676	23.9743	16.936	16.731	16.1564	16.0617	15.9071	21.8091	672140	70798160	478326	16480637	125381	108774	73041.2	68400.2	61448.2	3674466	440161	13415.4	653330	1	168524	471725	86544	124423	152824	49416.2	672140	70798160	478326	16480637	125381	108774
Q03265	ATPA_MOUSE	ATP synthase subunit alpha, mitochondrial	59752.6	49	86	100	Atp5f1a	0.310278	22.5656	2.96282e-69	1.66483e-67	2.75615e-32	54.1174	23.0655	22.3744	22.0084	21.9279	22.7252	22.617	22.0264	23.2293	22.7608	22.9211	8778333	5.43691e+06	4218766	3.98975e+06	6933964	6432906	4271617	9833631	7106783	7.9421e+06	24438988	15882624	11880389	11688188	20276676	18668242	12709855	28242044	20891850	23232842	8778333	5.43691e+06	4218766	3.98975e+06	6933964	6432906
P56480	ATPB_MOUSE	ATP synthase subunit beta, mitochondrial	56300.5	36	92	100	Atp5f1b	0.279424	22.8289	5.06104e-68	2.29693e-66	8.66372e-32	53.8325	23.2045	22.9235	22.1163	22.2651	22.8531	22.8976	22.3785	23.3832	23.0251	23.2424	9665889	7.95539e+06	4.54657e+06	5040310	7.57647e+06	7813661	5.45261e+06	10941027	8535642	9923380	25361586	24902298	12288142	15284715	22095964	20009688	15437612	30370942	24214072	26835408	9665889	7.95539e+06	4.54657e+06	5040310	7.57647e+06	7813661
Q91VR2	ATPG_MOUSE	ATP synthase subunit gamma, mitochondrial	32885.9	17	30	100	Atp5f1c	0.298532	20.7182	3.32877e-63	8.4472e-62	7.91505e-30	52.7039	21.0867	20.6818	20.1756	20.1576	20.7497	20.8081	19.9756	21.2359	21.2118	21.0991	2.22709e+06	1682103	1.18432e+06	1.1696e+06	1.76312e+06	1.83601e+06	1.03097e+06	2.46975e+06	2.42875e+06	2246285	7.69082e+06	6.07913e+06	3.92225e+06	3849642	5.2051e+06	5463668	3.03737e+06	6378342	7.60213e+06	6.53716e+06	2.22709e+06	1682103	1.18432e+06	1.1696e+06	1.76312e+06	1.83601e+06
Q9D3D9	ATPD_MOUSE	ATP synthase subunit delta, mitochondrial	17600	4	6	100	Atp5f1d	0.368103	18.6986	1.05981e-50	9.40286e-50	1.32003e-24	49.6551	19.5627	19.1825	18.1265	17.8307	18.3671	18.3666	18.5151	18.9704	19.0449	19.0195	774371	594970	286165	233125	338098	337990	374639	513650	540876	531434	3.86019e+06	3.22464e+06	1.41783e+06	1.36205e+06	1.9298e+06	1.95781e+06	1.33529e+06	2882779	3022193	3.09313e+06	774371	594970	286165	233125	338098	337990
P56382	ATP5E_MOUSE	ATP synthase subunit epsilon, mitochondrial	5837.84	3	3	100	Atp5f1e	0.338454	18.9181	2.77605e-63	7.19375e-62	7.34792e-30	52.7225	19.7794	19.5065	18.4633	18.5115	18.847	18.6945	18.6359	18.6893	18.9805	19.0732	899909	744808	361422	373696	471525	424223	407353	422702	517246	551574	3538998	2.88553e+06	1.26965e+06	1.53783e+06	1.81907e+06	1.62021e+06	1.60358e+06	1.7323e+06	2072699	2.2502e+06	899909	744808	361422	373696	471525	424223
P56383;P56384;Q9CR84	AT5G2_MOUSE;AT5G3_MOUSE;AT5G1_MOUSE	ATP synthase F(0) complex subunit C2, mitochondrial;ATP synthase F(0) complex subunit C3, mitochondrial;ATP synthase F(0) complex subunit C1, mitochondrial	15476.14;14745.24;14199.73	1	1	60	Atp5mc2;Atp5mc3;Atp5mc1	0.734796	13.503	1.32278e-08	3.09392e-08	0.000103493	33.7444	11.312	NaN	NaN	13.4704	13.1683	NaN	NaN	14.905	13.3702	14.792	2542.48	NaN	NaN	11350.2	9205.87	NaN	NaN	30680.7	10588.4	28369.4	12031.2	NaN	NaN	57893.6	35135.5	NaN	NaN	124226	42023.5	112525	2542.48	NaN	NaN	11350.2	9205.87	NaN
Q78IK2	ATPMD_MOUSE	ATP synthase membrane subunit DAPIT, mitochondrial	6381.52	3	4	100	Atp5md	0.252476	19.4437	1.17702e-54	1.32907e-53	2.76953e-26	50.6447	19.8346	19.5861	18.6515	19.094	19.4937	19.8039	19.3466	19.0492	19.7551	19.8218	934987	787048	411768	559567	738238	915289	666678	542472	884891	926767	1.3302e+06	1.25949e+06	805375	972928	1121592	1.42973e+06	1.07966e+06	863204	1.34307e+06	1497990	934987	787048	411768	559567	738238	915289
Q06185	ATP5I_MOUSE	ATP synthase subunit e, mitochondrial	8235.6	12	16	100	Atp5me	0.236642	18.3916	2.70639e-58	4.25805e-57	8.36014e-28	51.5315	18.5475	18.534	17.7356	17.9322	18.3781	18.2618	18.6868	18.4612	18.9719	18.4072	383140	379567	218245	250115	340680	314309	421966	360885	514162	347636	1.06723e+06	1124861	712009	759357	1.03113e+06	957886	1.23929e+06	1.13388e+06	1.73161e+06	1.1061e+06	383140	379567	218245	250115	340680	314309
P56135	ATPK_MOUSE	ATP synthase subunit f, mitochondrial	10344.2	4	9	100	Atp5mf	0.288969	20.2903	1.13674e-73	1.07308e-71	4.70498e-34	55.124	20.2294	20.9989	19.2624	20.5613	19.974	20.0546	20.531	20.4986	20.3928	20.3999	1.22929e+06	2.0955e+06	628871	1.54729e+06	1.02986e+06	1.08905e+06	1.51513e+06	1.48152e+06	1.37671e+06	1.38349e+06	3.17663e+06	5.36088e+06	1.6979e+06	3.94862e+06	3090816	3.02745e+06	4.09861e+06	4046449	4.05586e+06	3816792	1.22929e+06	2.0955e+06	628871	1.54729e+06	1.02986e+06	1.08905e+06
Q9CPQ8	ATP5L_MOUSE	ATP synthase subunit g, mitochondrial	11424.5	6	11	100	Atp5mg	0.236784	19.4008	3.11006e-60	5.81417e-59	1.31672e-28	51.9975	19.7659	19.853	18.7645	19.0584	19.1412	19.3585	19.1539	19.6437	19.6663	19.6023	891496	947006	445311	545928	578180	672192	583319	819110	832065	795932	3035951	2899080	1.63221e+06	2.00471e+06	2283943	2.49687e+06	1.74435e+06	3226202	3366721	2.98662e+06	891496	947006	445311	545928	578180	672192
P56379	ATP68_MOUSE	ATP synthase subunit ATP5MPL, mitochondrial	6697.97	2	4	100	Atp5mpl	0.286332	17.8548	9.06838e-47	6.4076e-46	6.55541e-23	48.6357	18.2342	18.0934	17.1406	17.1187	18.1289	18.4006	17.3743	17.9214	18.0905	18.045	308353	279671	144485	142312	286645	346047	169898	248242	279115	270457	1.90834e+06	1.786e+06	859388	1.00514e+06	1.37618e+06	2362996	1.43522e+06	1570323	1.73787e+06	1.13617e+06	308353	279671	144485	142312	286645	346047
Q9CQQ7	AT5F1_MOUSE	ATP synthase F(0) complex subunit B1, mitochondrial	28948.8	23	54	100	Atp5pb	0.253297	20.9759	3.8271e-72	2.91354e-70	1.91192e-33	54.7785	21.2566	20.9338	20.357	20.6755	21.192	21.0207	20.2978	21.3838	21.3652	21.2766	2.5053e+06	2.00303e+06	1.34302e+06	1.67472e+06	2395729	2.12739e+06	1.28901e+06	2.73633e+06	2701201	2.54031e+06	10174408	8721367	5.51826e+06	7.20057e+06	9453112	9119780	4603380	12740494	11681539	11183140	2.5053e+06	2.00303e+06	1.34302e+06	1.67472e+06	2395729	2.12739e+06
Q9DCX2	ATP5H_MOUSE	ATP synthase subunit d, mitochondrial	18749.5	18	33	100	Atp5pd	0.337985	19.2854	6.47134e-56	8.16703e-55	8.19715e-27	50.9539	19.453	19.6137	18.3075	18.8038	19.5644	19.2041	18.5021	19.7828	19.9008	19.7216	717684	802239	324410	457626	775319	603974	371280	902008	978897	864542	3.45479e+06	3.35425e+06	1.87343e+06	2.45086e+06	3560487	2.7187e+06	1.59804e+06	3906509	4.06913e+06	3.68152e+06	717684	802239	324410	457626	775319	603974
P97450	ATP5J_MOUSE	ATP synthase-coupling factor 6, mitochondrial	12496.4	8	10	100	Atp5pf	0.349558	16.6429	5.52564e-51	5.05446e-50	9.99071e-25	49.7269	17.0245	16.3681	16.1665	15.9732	16.5775	16.6873	15.9423	17.3293	17.1744	17.1863	133315	84581.8	73552.3	64330.4	97797.1	105532	62967.7	164679	147913	149141	637922	393347	206253	398592	500978	515782	236344	897655	752772	792433	133315	84581.8	73552.3	64330.4	97797.1	105532
Q9DB20	ATPO_MOUSE	ATP synthase subunit O, mitochondrial	23363.5	16	31	100	Atp5po	0.280363	20.8923	4.45363e-63	1.09485e-61	8.91735e-30	52.674	21.1816	20.9275	20.2267	20.3795	20.9646	20.8832	20.3482	21.3963	21.2566	21.3585	2.37843e+06	1.9944e+06	1.22703e+06	1.3641e+06	2.0463e+06	1.93412e+06	1.33478e+06	2.76003e+06	2.50541e+06	2688781	6.90444e+06	5734989	4002118	4169655	6276798	6.07608e+06	4.78774e+06	8464450	7777807	8.1347e+06	2.37843e+06	1.9944e+06	1.22703e+06	1.3641e+06	2.0463e+06	1.93412e+06
Q811I0	ATPF1_MOUSE	ATP synthase mitochondrial F1 complex assembly factor 1	36354.5	8	8	100	Atpaf1	0.396025	15.2273	2.65581e-46	1.83266e-45	1.04566e-22	48.5119	15.0386	15.7322	14.5616	15.0182	15.4963	15.9159	16.0275	14.4998	14.4485	15.5342	33656.1	54432.2	24181.2	33184.8	46221.6	61826.3	66796.4	23168	22357.4	47452.3	75001.2	147345	1	29815.4	470403	502339	472658	60437.8	41588.8	494128	33656.1	54432.2	24181.2	33184.8	46221.6	61826.3
Q91YY4	ATPF2_MOUSE	ATP synthase mitochondrial F1 complex assembly factor 2	33289	6	6	60	Atpaf2	0.134065	13.1821	3.23463e-18	9.41274e-18	5.55711e-10	39.124	13.1084	13.4626	NaN	NaN	13.1384	NaN	NaN	13.2723	12.8757	13.2352	8831.35	11288.5	NaN	NaN	9016.85	NaN	NaN	9893.83	7516	9642.85	37232.3	38148.5	NaN	NaN	138371	NaN	NaN	118310	95818.9	97074.6	8831.35	11288.5	NaN	NaN	9016.85	NaN
Q9JLZ3	AUHM_MOUSE	Methylglutaconyl-CoA hydratase, mitochondrial	33395	13	16	100	Auh	0.27445	15.4025	1.78541e-41	9.55456e-41	1.34558e-20	47.1921	16.0681	15.6062	15.2541	15.2379	15.077	15.8007	14.7772	15.6983	15.131	15.3744	68701.4	49879.9	39079	38641.2	34564	57081.7	28079.5	53170	35882.8	42476.6	203974	124160	101205	88256.1	95202.2	164204	72812.8	145679	101371	119442	68701.4	49879.9	39079	38641.2	34564	57081.7
P01887	B2MG_MOUSE	Beta-2-microglobulin	13779	3	3	60	B2m	0.574749	12.5316	1.06474e-15	2.90159e-15	1.15107e-08	37.9322	NaN	NaN	NaN	11.9181	NaN	11.8999	12.539	13.7626	12.2621	12.8079	NaN	NaN	NaN	3870.03	NaN	3821.52	5951.15	13898.2	4911.96	7170.56	NaN	NaN	NaN	14683.9	NaN	27363.2	17568.1	51355.9	16349.6	27792.5	NaN	NaN	NaN	3870.03	NaN	3821.52
O08734	BAK_MOUSE	Bcl-2 homologous antagonist/killer	23294.6	3	3	50	Bak1	0.24432	12.4519	2.62459e-21	8.09678e-21	1.6302e-11	40.4553	NaN	NaN	NaN	12.2249	11.9554	NaN	NaN	12.5146	12.8691	12.6957	NaN	NaN	NaN	4786.84	3971.36	NaN	NaN	5851.58	7481.31	6634.27	NaN	NaN	NaN	8289.59	19271.8	NaN	NaN	27358.5	35872.8	37189.9	NaN	NaN	NaN	4786.84	3971.36	NaN
O54962	BAF_MOUSE	Barrier-to-autointegration factor	10102.6	6	8	100	Banf1	0.396354	15.2544	5.28967e-28	1.87161e-27	1.24089e-14	42.9881	15.9944	16.0793	14.2167	15.26	14.7014	15.0245	14.8525	15.1197	15.6767	15.6186	65280.4	69239.9	19038.9	39239.6	26642.1	33328.2	29582.9	35603	52378.2	50311.6	156986	147542	66340.5	97052.2	64310.6	94892.9	64459.1	79289.4	110481	141152	65280.4	69239.9	19038.9	39239.6	26642.1	33328.2
Q61334	BAP29_MOUSE	B-cell receptor-associated protein 29	27963.9	2	2	50	Bcap29	0.273189	13.2311	5.16947e-12	1.29511e-11	1.26304e-06	35.9397	NaN	NaN	NaN	13.5308	13.6762	13.3227	NaN	12.6564	12.9695	NaN	NaN	NaN	NaN	11835.5	13089.8	10245.3	NaN	6455.69	8020.36	NaN	NaN	NaN	NaN	44731.7	34977.4	32837.9	NaN	19073.1	31426.2	NaN	NaN	NaN	NaN	11835.5	13089.8	10245.3
O35855	BCAT2_MOUSE	Branched-chain-amino-acid aminotransferase, mitochondrial	44127.4	15	20	100	Bcat2	0.239847	15.8505	3.01212e-47	2.17389e-46	4.0634e-23	48.7619	16.1379	16.2418	14.7821	15.6138	15.9927	15.8018	15.7489	15.8987	16.0909	16.1966	72109.5	77494	28174.7	50146	65205.5	57125.3	55068.6	61093.1	69797.7	75105	399497	377238	191933	298014	267198	221819	243899	321111	482182	371239	72109.5	77494	28174.7	50146	65205.5	57125.3
P50136	ODBA_MOUSE	2-oxoisovalerate dehydrogenase subunit alpha, mitochondrial	50370.7	15	20	100	Bckdha	0.362528	15.4992	6.12434e-32	2.42101e-31	2.13135e-16	44.3155	14.8126	16.306	14.2463	15.4245	15.7622	15.9093	15.5573	15.2501	15.73	15.9937	28777.1	81022.8	19434.2	43977.2	55576.3	61541.5	48218.7	38971.4	54351.9	65250.2	37312.4	160096	41122.7	25550	107444	113264	45543.2	99483	95364	117376	28777.1	81022.8	19434.2	43977.2	55576.3	61541.5
Q6P3A8	ODBB_MOUSE	2-oxoisovalerate dehydrogenase subunit beta, mitochondrial	42880.3	12	14	90	Bckdhb	0.171044	15.1634	8.26561e-46	5.54889e-45	1.71374e-22	48.3805	15.5735	15.3219	NaN	14.7616	14.9118	15.1506	15.0578	15.1698	15.1306	15.3933	48762.1	40959.3	NaN	27776.7	30824.4	36374	34107.9	36860	35872.6	43037	172116	52741.3	NaN	87913.8	82384.5	111889	100627	89077.3	92135.1	110719	48762.1	40959.3	NaN	27776.7	30824.4	36374
O55028	BCKD_MOUSE	[3-methyl-2-oxobutanoate dehydrogenase [lipoamide]] kinase, mitochondrial	46587.5	8	10	100	Bckdk	0.457142	14.4839	1.37265e-42	7.73141e-42	4.37213e-21	47.5036	15.0306	15.0599	11.8591	13.9239	15.2542	14.7629	13.5573	15.0988	15.3016	14.9909	33471.3	34156.4	3714.93	15542.6	39080.3	27802.5	12054.9	35089.6	40388.1	32560.9	228474	230793	62640.9	156899	246745	165547	54969.7	221770	204257	183726	33471.3	34156.4	3714.93	15542.6	39080.3	27802.5
Q9CZP5	BCS1_MOUSE	Mitochondrial chaperone BCS1	47406.2	13	14	100	Bcs1l	1.27988	13.6978	3.31447e-40	1.69678e-39	4.84562e-20	46.832	13.4195	13.4793	16.4136	12.3058	13.4851	13.3757	12.9017	14.0154	13.8177	13.7645	10956.7	11420.1	87292.3	5062.99	11466.5	10628.8	7652.66	16560	14439	13916.5	34308.3	33508.2	117850	18030.2	34322.7	38090.4	21405.4	52037.5	50207	45709.7	10956.7	11420.1	87292.3	5062.99	11466.5	10628.8
Q80XN0	BDH_MOUSE	D-beta-hydroxybutyrate dehydrogenase, mitochondrial	38299	22	32	100	Bdh1	0.355171	17.0768	1.4133e-49	1.16216e-48	4.01069e-24	49.3674	17.6666	17.2094	16.5268	16.2175	16.8808	17.1156	16.3476	17.578	17.688	17.5377	208052	151547	94417.6	76199.1	120674	142010	83387.9	195667	211158	190270	999029	650431	413415	351956	617002	721098	423956	962699	1.13103e+06	921425	208052	151547	94417.6	76199.1	120674	142010
P28653	PGS1_MOUSE	Biglycan	41639.2	3	3	60	Bgn	0.340085	13.2873	3.60588e-17	1.01793e-16	1.92462e-09	38.6417	NaN	NaN	NaN	12.6797	12.8798	12.9298	NaN	13.8195	13.7397	13.6753	NaN	NaN	NaN	6561.14	7537.17	7803.01	NaN	14457.4	13679	13082.4	NaN	NaN	NaN	28406.1	23741.3	23625.1	NaN	38090.7	40769.8	39888.9	NaN	NaN	NaN	6561.14	7537.17	7803.01
Q8BR07;Q8BR07-2;Q8BR07-3;Q8BR07-4	BICD1_MOUSE	Protein bicaudal D homolog 1;Isoform 2 of Protein bicaudal D homolog 1;Isoform 3 of Protein bicaudal D homolog 1;Isoform 4 of Protein bicaudal D homolog 1	95896.2;95896.2-2;95896.2-3;95896.2-4	1	1	30	Bicd1	0.128499	13.1734	0.000165487	0.000352163	0.0141759	30.2899	NaN	NaN	NaN	NaN	13.2382	NaN	NaN	12.9578	13.3241	NaN	NaN	NaN	NaN	NaN	9662.59	NaN	NaN	7955.92	10255.6	NaN	NaN	NaN	NaN	NaN	13311.7	NaN	NaN	8216.36	7411.9	NaN	NaN	NaN	NaN	NaN	9662.59	NaN
Q8R164	BPHL_MOUSE	Valacyclovir hydrolase	32850.9	18	21	100	Bphl	0.350708	16.8779	1.2877e-51	1.22047e-50	5.36468e-25	49.887	17.4716	17.5318	16.6415	16.0111	17.0623	17.1523	16.8657	17.241	15.65	17.1522	181752	189489	102230	66041.5	136854	145665	119422	154903	51419.8	145653	1.06117e+06	1.13387e+06	581854	198332	767063	765991	609092	876795	185696	803135	181752	189489	102230	66041.5	136854	145665
P18572;P18572-2	BASI_MOUSE	Basigin;Isoform 2 of Basigin	42444.69;42444.69-2	11	14	100	Bsg	0.215106	17.0868	9.61194e-46	6.38991e-45	1.83013e-22	48.363	17.0445	17.2278	16.7626	16.9521	16.9073	16.7008	16.8605	17.5464	17.4263	17.44	135181	153492	111183	126795	122913	106523	118994	191427	176128	177819	428043	496200	313383	374454	367023	328722	269995	512875	482050	482542	135181	153492	111183	126795	122913	106523
Q9ES83	POPD1_MOUSE	Blood vessel epicardial substance	41015.5	1	1	30	Bves	0.139976	11.9409	8.12124e-07	1.83233e-06	0.000877615	32.4527	NaN	NaN	NaN	NaN	NaN	NaN	NaN	11.9474	12.1407	11.7346	NaN	NaN	NaN	NaN	NaN	NaN	NaN	3949.38	4515.62	3407.78	NaN	NaN	NaN	NaN	NaN	NaN	NaN	10044.2	8460.67	9781.16	NaN	NaN	NaN	NaN	NaN	NaN
P14106	C1QB_MOUSE	Complement C1q subcomponent subunit B	26717.3	1	1	30	C1qb	0.292717	12.855	1.22961e-08	2.88171e-08	9.95084e-05	33.7663	NaN	NaN	NaN	NaN	NaN	NaN	NaN	13.1881	12.3193	13.0576	NaN	NaN	NaN	NaN	NaN	NaN	NaN	9332.64	5110.82	8525.86	NaN	NaN	NaN	NaN	NaN	NaN	NaN	37143.3	13606.4	7663.31	NaN	NaN	NaN	NaN	NaN	NaN
O35658	C1QBP_MOUSE	Complement component 1 Q subcomponent-binding protein, mitochondrial	31012.9	6	9	80	C1qbp	0.514785	14.5168	5.98677e-43	3.43766e-42	3.04024e-21	47.6034	15.7301	14.3776	NaN	12.8761	14.3509	14.1759	NaN	14.9575	14.7111	14.9551	54352.7	21285.1	NaN	7517.91	20896	18508.2	NaN	31815.8	26820.8	31762.9	243198	213906	NaN	17082.2	92825.3	71809.5	NaN	159550	151745	157603	54352.7	21285.1	NaN	7517.91	20896	18508.2
Q9WVT6	CAH14_MOUSE	Carbonic anhydrase 14	37505.4	2	2	30	Ca14	0.368897	12.9525	5.52555e-16	1.51808e-15	8.10627e-09	38.0728	NaN	NaN	NaN	NaN	NaN	NaN	NaN	13.0052	12.3714	13.4809	NaN	NaN	NaN	NaN	NaN	NaN	NaN	8221.46	5298.55	11433	NaN	NaN	NaN	NaN	NaN	NaN	NaN	16928.2	3917.49	26358.3	NaN	NaN	NaN	NaN	NaN	NaN
P00920	CAH2_MOUSE	Carbonic anhydrase 2	29032.5	4	4	30	Ca2	1.11154	9.6476	0.000162685	0.000346514	0.014039	30.2991	NaN	NaN	NaN	NaN	NaN	13.7455	NaN	NaN	0	15.1973	NaN	NaN	NaN	NaN	NaN	13734.5	NaN	NaN	1	37569.4	NaN	NaN	NaN	NaN	NaN	43385	NaN	NaN	7298.83	66084.8	NaN	NaN	NaN	NaN	NaN	13734.5
P16015	CAH3_MOUSE	Carbonic anhydrase 3	29366.3	19	24	100	Ca3	0.697448	17.549	9.02839e-50	7.52898e-49	3.30799e-24	49.4174	17.407	19.0572	18.4747	18.3459	17.1126	16.6192	18.7399	16.6503	16.7208	16.3629	173794	545475	364281	333169	141709	100665	437795	102858	108006	84279.7	626245	2.32875e+06	1.36109e+06	1.31301e+06	509851	283560	1.53812e+06	383592	349556	297177	173794	545475	364281	333169	141709	100665
Q02789;Q02789-2	CAC1S_MOUSE	Voltage-dependent L-type calcium channel subunit alpha-1S;Isoform 2 of Voltage-dependent L-type calcium channel subunit alpha-1S	213259.61;213259.61-2	26	32	100	Cacna1s	0.118222	16.0929	3.41581e-39	1.67247e-38	1.34894e-19	46.5399	16.1831	16.4527	16.129	15.9368	16.018	15.9649	15.9146	16.1976	16.1181	16.0145	74403.8	89692.6	71666.2	62728.4	66357.9	63959.8	61768.1	75156.4	71126.3	66196.2	222200	182719	218715	172574	185029	194662	164895	204894	197245	206286	74403.8	89692.6	71666.2	62728.4	66357.9	63959.8
O08532	CA2D1_MOUSE	Voltage-dependent calcium channel subunit alpha-2/delta-1	124630	42	56	100	Cacna2d1	0.143264	17.4416	3.16545e-59	5.45289e-58	3.43506e-28	51.7559	17.5463	17.7401	17.7557	17.2761	17.331	17.0774	17.433	17.3764	17.4902	17.3904	191415	218923	221301	158714	164876	138292	176956	170140	184108	171800	565978	588774	595571	466461	435502	413778	366360	518912	517976	465361	191415	218923	221301	158714	164876	138292
Q8R3Z5;Q8R3Z5-2;Q8R3Z5-3;Q8R3Z5-4	CACB1_MOUSE	Voltage-dependent L-type calcium channel subunit beta-1;Isoform 2 of Voltage-dependent L-type calcium channel subunit beta-1;Isoform 3 of Voltage-dependent L-type calcium channel subunit beta-1;Isoform 4 of Voltage-dependent L-type calcium channel subunit beta-1	65486.22;65486.22-2;65486.22-3;65486.22-4	10	10	100	Cacnb1	0.265877	14.6579	2.91354e-33	1.19374e-32	5.51945e-17	44.7406	14.6144	15.2706	14.8084	14.6113	14.3293	15.1807	14.7923	14.1571	14.257	14.5584	25081.9	39527.7	28692.9	25029.3	20584.4	37141.1	28374.7	18268.8	19578.2	24127.7	75465.8	122029	95835.8	68955.8	73549.1	119516	69997.9	64755.6	71103	74166.8	25081.9	39527.7	28692.9	25029.3	20584.4	37141.1
O70578	CCG1_MOUSE	Voltage-dependent calcium channel gamma-1 subunit	25120.1	2	3	100	Cacng1	0.402468	14.8865	1.76584e-49	1.442e-48	4.41381e-24	49.3425	15.4557	15.8114	15.0114	14.4853	14.9501	15.0219	15.4382	14.3005	14.192	14.199	44940	57504.6	33027.7	22935.7	31653.1	33269.1	44397.8	20178.1	18716.6	18806.9	211770	293359	157145	79866.5	112522	154081	164392	92844.1	67504.7	61788.5	44940	57504.6	33027.7	22935.7	31653.1	33269.1
Q8VHW3	CCG6_MOUSE	Voltage-dependent calcium channel gamma-6 subunit	28145.1	4	4	70	Cacng6	0.342928	14.1857	1.24022e-24	4.10508e-24	4.34987e-13	41.7638	14.876	NaN	NaN	13.4658	14.1279	13.5348	NaN	14.5424	14.2414	14.5113	30069.5	NaN	NaN	11313.8	17902.3	11868.3	NaN	23861.6	19368.4	23352	39162.9	NaN	NaN	36240.3	37402.8	19589.2	NaN	64078.8	62665.1	51526.4	30069.5	NaN	NaN	11313.8	17902.3	11868.3
P0DP26;P0DP27;P0DP28	CALM1_MOUSE;CALM2_MOUSE;CALM3_MOUSE	Calmodulin-1;Calmodulin-2;Calmodulin-3	16837.58;16837.58;16837.58	4	6	100	Calm1;Calm2;Calm3	0.408676	15.0063	2.91803e-23	9.36946e-23	1.90621e-12	41.2376	15.2923	15.8226	15.5105	15.3997	13.7527	15.131	15.6596	14.2709	14.2488	14.9748	40126.9	57953.3	46678.6	43228.3	13803.3	35883.8	51762.3	19768.2	19468.2	32200.9	180212	306279	248948	210558	78090.2	152540	238512	117968	95223.4	156745	40126.9	57953.3	46678.6	43228.3	13803.3	35883.8
P14211	CALR_MOUSE	Calreticulin	47994.5	21	28	100	Calr	0.252077	14.668	5.04095e-37	2.29665e-36	1.21045e-18	45.9005	14.6101	14.9823	14.2977	14.5439	14.4397	14.4237	14.2754	15.3242	14.913	14.8703	25007.4	32369.4	20139	23887	22221.3	21976.3	19830.4	41023.3	30850.2	29950.8	83519.1	127159	76375.8	89322.2	63544.4	67015.1	94468.9	176452	183755	109344	25007.4	32369.4	20139	23887	22221.3	21976.3
P11798;P11798-2	KCC2A_MOUSE	Calcium/calmodulin-dependent protein kinase type II subunit alpha;Isoform Alpha KAP of Calcium/calmodulin-dependent protein kinase type II subunit alpha	54114.73;54114.73-2	5	5	100	Camk2a	0.317294	15.9795	1.00111e-42	5.67937e-42	3.80773e-21	47.5416	15.9812	16.817	15.1587	15.6642	16.1649	16.2651	15.9357	15.5433	16.0903	16.1747	64688.3	115457	36579.2	51926.9	73469.9	78755.2	62677.2	47754.2	69769.7	73972.3	268302	485122	179815	173154	331456	283197	234676	231195	325900	321090	64688.3	115457	36579.2	51926.9	73469.9	78755.2
A2A891;A2A891-2;A2A891-3;A2A891-4;A2A891-5	CMTA1_MOUSE	Calmodulin-binding transcription activator 1;Isoform 2 of Calmodulin-binding transcription activator 1;Isoform 3 of Calmodulin-binding transcription activator 1;Isoform 4 of Calmodulin-binding transcription activator 1;Isoform 5 of Calmodulin-binding transcription activator 1	184318.85;184318.85-2;184318.85-3;184318.85-4;184318.85-5	1	1	50	Camta1	0.367075	12.1908	0.00248771	0.00500084	0.0811259	28.2025	NaN	NaN	NaN	NaN	12.6242	12.5808	NaN	12.4285	10.8142	12.5063	NaN	NaN	NaN	NaN	6313.49	6126.17	NaN	5512.46	1800.55	5817.79	NaN	NaN	NaN	NaN	9451.44	35106.1	NaN	55784.4	29375.6	48937.9	NaN	NaN	NaN	NaN	6313.49	6126.17
Q6ZQ73	CAND2_MOUSE	Cullin-associated NEDD8-dissociated protein 2	135633	1	1	30	Cand2	0.0612331	11.276	3.60112e-19	1.07442e-18	1.8329e-10	39.5485	NaN	NaN	NaN	NaN	NaN	11.2628	NaN	NaN	11.3697	11.1956	NaN	NaN	NaN	NaN	NaN	2457.23	NaN	NaN	2646.2	2345.4	NaN	NaN	NaN	NaN	NaN	10043.5	NaN	NaN	12256.7	8802.34	NaN	NaN	NaN	NaN	NaN	2457.23
P35564	CALX_MOUSE	Calnexin	67277.9	17	18	90	Canx	0.330517	13.6459	7.44113e-66	2.62105e-64	6.55596e-31	53.3275	13.9955	NaN	12.8391	13.0784	14.1183	13.1951	13.4853	14.268	14.0439	13.7893	16333	NaN	7327.46	8649.24	17783.7	9378.14	11468.1	19728.8	16890	14158	76103.1	NaN	33382.4	54817.1	35424.5	45312	44681.2	82879.7	63735.4	54735.4	16333	NaN	7327.46	8649.24	17783.7	9378.14
P40124	CAP1_MOUSE	Adenylyl cyclase-associated protein 1	51564.8	4	5	30	Cap1	0.738526	12.6864	9.08471e-07	2.04775e-06	0.000928932	32.4152	NaN	NaN	NaN	NaN	NaN	13.8301	NaN	11.6013	NaN	12.6279	NaN	NaN	NaN	NaN	NaN	14564	NaN	3106.93	NaN	6329.77	NaN	NaN	NaN	NaN	NaN	1	NaN	11031.2	NaN	13487.2	NaN	NaN	NaN	NaN	NaN	14564
P47753	CAZA1_MOUSE	F-actin-capping protein subunit alpha-1	32939.8	3	3	90	Capza1	0.289658	14.124	4.07388e-12	1.02389e-11	1.10339e-06	36.0007	14.58	14.6499	14.556	13.4936	NaN	14.1045	14.3469	13.6621	13.8035	13.9191	24490.9	25706.8	24088.3	11534.1	NaN	17614.6	20838.2	12963.2	14297.6	15490.8	50616.7	48172.7	62350.1	41858.7	NaN	37471.8	39692	24793	31131.4	26904.6	24490.9	25706.8	24088.3	11534.1	NaN	17614.6
P47754	CAZA2_MOUSE	F-actin-capping protein subunit alpha-2	32967.1	14	21	100	Capza2	0.467411	18.6637	8.90257e-55	1.01991e-53	2.46259e-26	50.6745	18.8332	19.512	19.7052	18.7956	18.173	18.6708	19.1201	17.8552	18.0525	17.919	467055	747666	854788	455026	295547	417325	569784	237107	271851	247830	2.3972e+06	3543794	4.11612e+06	2.2109e+06	1.30699e+06	1.91526e+06	2460063	992545	1.30842e+06	1173800	467055	747666	854788	455026	295547	417325
P47757	CAPZB_MOUSE	F-actin-capping protein subunit beta	31345.5	20	29	100	Capzb	0.500934	18.5084	7.03094e-56	8.82607e-55	8.4868e-27	50.9451	18.7347	19.3521	19.6856	18.5222	18.089	18.5914	18.8768	17.471	18.0107	17.7506	436222	669194	843251	376473	278831	394983	481383	181679	264103	220523	1.19499e+06	1.7092e+06	2.15984e+06	1.0185e+06	743222	1.04132e+06	1.3842e+06	508154	743711	603301	436222	669194	843251	376473	278831	394983
Q9D1I2	CAR19_MOUSE	Caspase recruitment domain-containing protein 19	20936	1	1	10	Card19	NaN	13.1528	0.000568918	0.00118191	0.0295254	29.5375	NaN	NaN	NaN	NaN	NaN	NaN	NaN	13.1528	NaN	NaN	NaN	NaN	NaN	NaN	NaN	NaN	NaN	9107.04	NaN	NaN	NaN	NaN	NaN	NaN	NaN	NaN	NaN	20705.2	NaN	NaN	NaN	NaN	NaN	NaN	NaN	NaN
Q6EDY6;Q6EDY6-3	CARL1_MOUSE	F-actin-uncapping protein LRRC16A;Isoform 3 of F-actin-uncapping protein LRRC16A	151860.31;151860.31-3	1	1	100	Carmil1	0.25148	19.4984	6.31523e-54	6.83667e-53	5.62195e-26	50.4643	19.7615	19.7415	18.908	19.0546	19.97	19.6413	18.8318	19.7216	19.6323	19.7217	888802	876554	491914	544511	1.02697e+06	817731	466582	864548	812660	864594	3.3533e+06	2.91425e+06	2.09594e+06	2.32114e+06	2.36838e+06	2.05689e+06	978672	2.02853e+06	2.99615e+06	2.34392e+06	888802	876554	491914	544511	1.02697e+06	817731
Q8BYM8	SYCM_MOUSE	Probable cysteine--tRNA ligase, mitochondrial	61271.6	3	3	40	Cars2	0.134126	13.5169	0.000535036	0.00111446	0.0284165	29.5801	NaN	NaN	NaN	NaN	13.4534	NaN	NaN	13.344	13.7796	13.4907	NaN	NaN	NaN	NaN	11216.8	NaN	NaN	10397.8	14063.1	11511	NaN	NaN	NaN	NaN	10752.2	NaN	NaN	21695.9	17229.4	17336.3	NaN	NaN	NaN	NaN	11216.8	NaN
Q9WUF3	C8AP2_MOUSE	CASP8-associated protein 2	219091	1	1	100	Casp8ap2	0.59926	17.6023	2.83503e-31	1.09504e-30	4.2159e-16	44.0979	17.8134	18.693	18.9528	17.7984	17.6643	17.3595	18.2488	15.9353	16.8038	16.7543	230332	423780	507416	227953	207727	168159	311484	62660.9	114409	110546	2.2895e+06	4.93961e+06	6.17824e+06	2.55715e+06	1.82152e+06	1.68195e+06	3.7159e+06	601823	963624	892530	230332	423780	507416	227953	207727	168159
O09165	CASQ1_MOUSE	Calsequestrin-1	46378	22	64	100	Casq1	0.384881	21.9449	1.05079e-56	1.39318e-55	3.83393e-27	51.1465	22.3095	22.9869	21.8652	22.0342	21.3336	21.8226	21.7656	22.2214	21.3879	21.7225	5.19787e+06	8313012	3.82006e+06	4.29489e+06	2.64269e+06	3.70903e+06	3.56532e+06	4890128	2.74419e+06	3.46041e+06	31378096	49590000	21876920	30142230	21174182	23547116	23184492	51550208	26227848	30556790	5.19787e+06	8313012	3.82006e+06	4.29489e+06	2.64269e+06	3.70903e+06
O09161	CASQ2_MOUSE	Calsequestrin-2	48176.2	13	14	100	Casq2	0.21366	15.7191	6.78602e-52	6.51016e-51	4.08329e-25	49.9571	16.2378	15.9396	15.4866	15.1368	15.8133	15.6616	15.7188	16.0402	15.588	15.5686	77279.4	62849.2	45912.3	36026.3	57582.7	51832.5	53929.3	67388.8	49257.2	48599.4	377475	325846	179585	178976	285187	267336	245276	332628	208648	245892	77279.4	62849.2	45912.3	36026.3	57582.7	51832.5
P24270	CATA_MOUSE	Catalase	59795.3	24	26	100	Cat	2.28287	14.5114	9.67533e-34	4.02003e-33	3.38897e-17	44.8922	13.9006	14.6521	18.8915	12.8922	13.6719	13.3877	14.6275	14.8528	14.2198	14.0178	15293.5	25746.6	486310	7602.26	13051.5	10717.7	25310.9	29589.4	19080.1	16587.6	43951	54816.4	203258	24991.1	44142.4	26177.9	58410.1	69239.1	48580	48435.3	15293.5	25746.6	486310	7602.26	13051.5	10717.7
P49817;P49817-2	CAV1_MOUSE	Caveolin-1;Isoform 2 of Caveolin-1	20538.66;20538.66-2	7	7	100	Cav1	0.185838	14.8796	1.24926e-41	6.73117e-41	1.1506e-20	47.2358	15.2651	15.1119	15.1388	14.5151	14.571	14.6599	15.084	14.7409	14.7032	15.0064	39377.5	35411	36076.6	23414.4	24338.5	25886.5	34732.8	27381.2	26674.8	32913.1	356707	336261	260320	216615	180074	213939	169109	261946	257422	295766	39377.5	35411	36076.6	23414.4	24338.5	25886.5
P51637	CAV3_MOUSE	Caveolin-3	17358.3	4	4	100	Cav3	0.477648	14.8728	8.01362e-28	2.82693e-27	1.49794e-14	42.9248	14.6802	15.355	16.0974	14.8075	14.514	15.4128	14.6826	14.5491	14.3723	14.2572	26252.7	41910.8	70113.6	28675.5	23396.4	43622.8	26295.9	23973.3	21207.5	19580.8	152929	157124	277103	131098	137161	147310	100734	91005.7	74814.6	70697	26252.7	41910.8	70113.6	28675.5	23396.4	43622.8
O54724	CAVN1_MOUSE	Caveolae-associated protein 1	43953.6	7	8	100	Cavin1	0.417192	14.5773	5.65071e-29	2.07076e-28	4.51842e-15	43.325	14.853	15.3888	15.496	14.1612	14.1618	14.5946	13.1657	14.7141	14.5124	14.726	29592.7	42902.4	46212.1	18320.5	18329.1	24740.7	9189.02	26877	23369.9	27099.7	145050	141418	127268	66233.6	56695.9	82737	45296.1	81987.9	70502.5	93062.1	29592.7	42902.4	46212.1	18320.5	18329.1	24740.7
Q63918	CAVN2_MOUSE	Caveolae-associated protein 2	46763.9	1	1	30	Cavin2	0.0654746	13.7909	2.06536e-05	4.50901e-05	0.00458558	31.2638	NaN	NaN	NaN	NaN	NaN	NaN	NaN	13.8531	13.8397	13.6799	NaN	NaN	NaN	NaN	NaN	NaN	NaN	14797.5	14661.3	13124	NaN	NaN	NaN	NaN	NaN	NaN	NaN	1	2784.66	1	NaN	NaN	NaN	NaN	NaN	NaN
P48758	CBR1_MOUSE	Carbonyl reductase [NADPH] 1	30641.2	8	8	80	Cbr1	0.277828	13.2981	9.37264e-15	2.50503e-14	3.73324e-08	37.4536	NaN	13.1318	NaN	12.5264	13.1425	12.9616	13.6216	13.8243	13.6027	13.5736	NaN	8975.67	NaN	5899.61	9042.43	7977.01	12604.2	14505.2	12439.9	12191.5	NaN	19018.5	NaN	7870.66	24663	15819.9	26722.7	38607.9	30244.2	27999	NaN	8975.67	NaN	5899.61	9042.43	7977.01
P08074	CBR2_MOUSE	Carbonyl reductase [NADPH] 2	25958.2	14	20	100	Cbr2	0.337603	16.3689	8.93333e-46	5.97243e-45	1.7727e-22	48.3715	16.1222	16.6525	15.8568	16.3268	16.8952	16.4401	14.8645	16.9013	16.8389	16.7906	71330	103014	59341.4	82197	121889	88910.7	29831.1	122408	117221	113365	265666	480107	284446	550321	705850	441855	179841	685974	573905	623294	71330	103014	59341.4	82197	121889	88910.7
Q91VT4	CBR4_MOUSE	Carbonyl reductase family member 4	25414.6	12	16	100	Cbr4	0.168082	16.0139	1.19063e-41	6.42993e-41	1.1266e-20	47.2416	16.4125	16.0612	15.8714	15.5891	15.8471	16.078	15.752	16.2163	16.1304	16.1809	87227.2	68375.1	59948.4	49293.3	58945	69175.5	55186.5	76134.7	71735.2	74288.9	177899	127804	34765.8	126182	160965	169558	76255.5	207310	221725	221586	87227.2	68375.1	59948.4	49293.3	58945	69175.5
Q3TC33	CC127_MOUSE	Coiled-coil domain-containing protein 127	30509	6	7	100	Ccdc127	0.452533	14.1699	2.64414e-18	7.7039e-18	5.01477e-10	39.1636	13.9956	15.304	14.072	12.9402	14.7086	14.6349	14.4535	13.9067	13.8487	13.8345	16334	40455.5	17222.5	7859.6	26775	25442.1	22435.7	15358	14752.6	14608	21062.7	36040.8	294.17	5920.31	16611.1	25138.4	24362.4	37105.3	27322.2	25846.4	16334	40455.5	17222.5	7859.6	26775	25442.1
Q8C7V8;Q8C7V8-2	CC134_MOUSE	Coiled-coil domain-containing protein 134;Isoform 2 of Coiled-coil domain-containing protein 134	26494.52;26494.52-2	2	2	70	Ccdc134	0.502569	13.4158	0.0026344	0.00528223	0.08475	28.1312	12.5817	14.5606	NaN	13.8082	13.2703	NaN	NaN	13.3425	12.8159	13.5311	6130.2	24164.6	NaN	14344.4	9879.93	NaN	NaN	10386.8	7210.79	11837.8	1	1	NaN	1	1	NaN	NaN	9687.56	6255.19	1	6130.2	24164.6	NaN	14344.4	9879.93	NaN
Q6RUT8;Q6RUT8-2	CC154_MOUSE	Coiled-coil domain-containing protein 154;Isoform 2 of Coiled-coil domain-containing protein 154	76127.89;76127.89-2	1	1	80	Ccdc154	0.631562	13.9063	5.15416e-10	1.24374e-09	1.72659e-05	34.6934	15.2589	14.6835	14.1722	NaN	13.0229	NaN	14.7821	12.4053	13.5225	13.403	39208.5	26312.5	18461.6	NaN	8322.96	NaN	28174.9	5424.66	11767.1	10832	292796	151137	139218	NaN	71162.9	NaN	202215	71952.5	88180.8	90966	39208.5	26312.5	18461.6	NaN	8322.96	NaN
Q9D024;Q9D024-2	CCD47_MOUSE	Coiled-coil domain-containing protein 47;Isoform 2 of Coiled-coil domain-containing protein 47	55843.76;55843.76-2	6	7	50	Ccdc47	0.545169	12.203	3.68031e-05	7.98303e-05	0.00621804	31.0176	NaN	NaN	NaN	13.2766	12.433	NaN	NaN	12.318	11.7935	11.1941	NaN	NaN	NaN	9923.29	5529.6	NaN	NaN	5106.15	3549.68	2342.91	NaN	NaN	NaN	18468.3	22633.6	NaN	NaN	10745.6	26427.3	31624.6	NaN	NaN	NaN	9923.29	5529.6	NaN
Q3URS9;Q3URS9-2	MITOK_MOUSE	Mitochondrial potassium channel;Isoform 2 of Mitochondrial potassium channel	45132.49;45132.49-2	9	9	60	Ccdc51	0.210287	12.923	1.09984e-21	3.41981e-21	1.07193e-11	40.6098	12.6766	NaN	NaN	NaN	12.5938	12.8638	NaN	13.0433	13.4014	12.9589	6547.12	NaN	NaN	NaN	6181.93	7454.18	NaN	8441.78	10819.7	7962.04	19449.9	NaN	NaN	NaN	22803.2	23382.5	NaN	29070.8	38120.6	25904.3	6547.12	NaN	NaN	NaN	6181.93	7454.18
Q8C3X2	CC90B_MOUSE	Coiled-coil domain-containing protein 90B, mitochondrial	29596.8	6	6	60	Ccdc90b	0.29913	13.7031	0.0014727	0.00300915	0.0553278	28.7672	13.9508	NaN	NaN	NaN	12.8301	13.6332	NaN	13.5826	14.2442	13.9776	15834.4	NaN	NaN	NaN	7282.06	12705.6	NaN	12268	19405.8	16131.1	22467.3	NaN	NaN	NaN	27145.5	14769.9	NaN	29643.2	64363.6	44551.6	15834.4	NaN	NaN	NaN	7282.06	12705.6
Q6RUT7	CSMT1_MOUSE	Protein CCSMST1	15348.3	1	1	40	Ccsmst1	0.341361	13.3044	1.64498e-11	4.0951e-11	2.43921e-06	35.6384	12.3745	NaN	NaN	NaN	NaN	NaN	NaN	13.6128	13.6959	13.5345	5309.91	NaN	NaN	NaN	NaN	NaN	NaN	12527.6	13269.7	11865.3	34184.8	NaN	NaN	NaN	NaN	NaN	NaN	53900.2	38117.8	35495.8	5309.91	NaN	NaN	NaN	NaN	NaN
P80314	TCPB_MOUSE	T-complex protein 1 subunit beta	57477.2	3	3	60	Cct2	0.270596	12.7795	1.82582e-10	4.44679e-10	9.59877e-06	34.9855	NaN	NaN	NaN	12.9537	12.886	13.2958	NaN	12.9667	12.4034	12.1714	NaN	NaN	NaN	7933.3	7569.47	10056.3	NaN	8005.04	5417.33	4612.67	NaN	NaN	NaN	10848.7	28996.6	16793.3	NaN	15585.8	10518.4	13371.1	NaN	NaN	NaN	7933.3	7569.47	10056.3
P80313	TCPH_MOUSE	T-complex protein 1 subunit eta	59652.2	2	2	40	Cct7	0.481407	12.0779	3.2715e-05	7.1159e-05	0.00584134	31.069	NaN	NaN	NaN	NaN	10.7237	NaN	NaN	12.7495	12.6639	12.1743	NaN	NaN	NaN	NaN	1691.07	NaN	NaN	6886.44	6489.5	4621.92	NaN	NaN	NaN	NaN	1	NaN	NaN	9697.44	5048.9	3319.49	NaN	NaN	NaN	NaN	1691.07	NaN
Q64314;Q64314-2	CD34_MOUSE	Hematopoietic progenitor cell antigen CD34;Isoform Short of Hematopoietic progenitor cell antigen CD34	40982.62;40982.62-2	2	2	40	Cd34	0.388177	14.3342	0.00206303	0.00418638	0.070515	28.4207	NaN	NaN	NaN	13.7508	NaN	NaN	NaN	14.77	14.8968	13.9194	NaN	NaN	NaN	13784.5	NaN	NaN	NaN	27938.7	30505	15493.7	NaN	NaN	NaN	136558	NaN	NaN	NaN	324575	427909	227401	NaN	NaN	NaN	13784.5	NaN	NaN
Q08857	CD36_MOUSE	Platelet glycoprotein 4	52698	11	14	100	Cd36	0.320272	16.1689	9.8882e-52	9.40974e-51	4.79355e-25	49.9159	16.3658	16.0685	15.9805	15.3291	15.9491	16.1881	15.6395	16.6031	16.7433	16.8224	84448.2	68721.4	64656.3	41164.2	63264.8	74661.5	51045.6	99548.4	109705	115888	262749	195635	210023	169904	310425	232927	161148	460998	467953	546158	84448.2	68721.4	64656.3	41164.2	63264.8	74661.5
Q61735;Q61735-2	CD47_MOUSE	Leukocyte surface antigen CD47;Isoform 2 of Leukocyte surface antigen CD47	33097.5;33097.5-2	2	2	80	Cd47	0.334405	13.1707	1.35362e-30	5.12766e-30	8.47048e-16	43.8732	12.4297	12.7743	NaN	13.0863	12.969	13.3128	NaN	13.3441	13.9746	13.4749	5517.22	7005.85	NaN	8696.71	8017.71	10175.1	NaN	10398.5	16098.6	11385.1	34862.6	35304.5	NaN	35983.4	26521.6	37801.5	NaN	39159.2	53862.2	36214.7	5517.22	7005.85	NaN	8696.71	8017.71	10175.1
P40240	CD9_MOUSE	CD9 antigen	25258	2	2	20	Cd9	0.377895	10.5831	0.00217592	0.00440032	0.0733552	28.3607	NaN	NaN	NaN	NaN	NaN	NaN	NaN	10.188	NaN	10.9782	NaN	NaN	NaN	NaN	NaN	NaN	NaN	1166.55	NaN	2017.32	NaN	NaN	NaN	NaN	NaN	NaN	NaN	5357.14	NaN	27655	NaN	NaN	NaN	NaN	NaN	NaN
P60766	CDC42_MOUSE	Cell division control protein 42 homolog	21258.6	5	6	50	Cdc42	0.271514	12.3231	2.48242e-26	8.52767e-26	7.16122e-14	42.3922	12.4382	NaN	NaN	NaN	11.6385	NaN	NaN	12.7217	12.1751	12.6422	5549.59	NaN	NaN	NaN	3188.05	NaN	NaN	6754.75	4624.51	6392.68	6347.88	NaN	NaN	NaN	15159.5	NaN	NaN	19579.8	97801.9	23348.3	5549.59	NaN	NaN	NaN	3188.05	NaN
Q9WTR5	CAD13_MOUSE	Cadherin-13	78185.6	6	6	100	Cdh13	0.274897	13.6902	4.16873e-33	1.69624e-32	6.46836e-17	44.6911	13.9414	12.8128	13.5516	13.5126	13.5868	13.2991	13.8644	14.174	14.2418	13.9178	15732.2	7195.05	12007.3	11686.8	12303.4	10079.2	14913.9	18483.9	19373.5	15476.5	45185.3	67041.5	59296.6	59942.8	53163.1	39614.5	52249.2	58234.6	74000.8	56884.2	15732.2	7195.05	12007.3	11686.8	12303.4	10079.2
Q8VDP6	CDIPT_MOUSE	CDP-diacylglycerol--inositol 3-phosphatidyltransferase	23598.9	2	2	50	Cdipt	0.205233	14.2749	4.06511e-17	1.14346e-16	2.04862e-09	38.6172	NaN	NaN	NaN	14.5267	NaN	NaN	14.3068	13.7377	14.5476	14.2557	NaN	NaN	NaN	23603	NaN	NaN	20267	13660.4	23947.2	19561.2	NaN	NaN	NaN	20697.7	NaN	NaN	13845.2	16753.8	29097.4	19694.4	NaN	NaN	NaN	23603	NaN	NaN
P11440	CDK1_MOUSE	Cyclin-dependent kinase 1	34106.6	1	1	100	Cdk1	0.328836	19.4811	6.63318e-37	3.01045e-36	1.36574e-18	45.8648	19.1112	19.783	19.9663	19.3317	19.2281	19.1635	20.2705	19.2131	19.8382	18.9057	566306	902140	1.0244e+06	659803	614081	587189	1264805	607756	937338	491118	2.5089e+06	3.78112e+06	4.26577e+06	2838697	2289612	2.05369e+06	3580511	1807553	3760507	1.67484e+06	566306	902140	1.0244e+06	659803	614081	587189
Q8CC36	CDNF_MOUSE	Cerebral dopamine neurotrophic factor	21031.5	2	2	100	Cdnf	0.23472	14.0637	8.00553e-08	1.85226e-07	0.000267907	33.1957	14.0752	14.5993	13.5596	13.4985	13.8282	14.4376	14.1859	14.2265	14.1081	14.1186	17260.5	24820.6	12073.7	11572.8	14544.5	22190.3	18637.3	19168.7	17659.2	17787.3	1	39187.5	10980.8	53279.6	8109.92	69388.3	29147	40326.8	18918.8	20741.4	17260.5	24820.6	12073.7	11572.8	14544.5	22190.3
Q9CXS4	CENPV_MOUSE	Centromere protein V	27541.1	5	5	90	Cenpv	0.521708	14.1586	4.30241e-36	1.89435e-35	3.1091e-18	45.6197	14.8224	15.3349	NaN	13.7057	12.9364	14.7669	14.579	13.4953	14.1626	13.6238	28972.3	41329.4	NaN	13360.8	7838.52	27879.9	24474.8	11547.8	18338.7	12623.1	296174	105809	NaN	43004.1	21179	241683	46644.5	33636.9	76406.2	67213.1	28972.3	41329.4	NaN	13360.8	7838.52	27879.9
Q6P5D4	CP135_MOUSE	Centrosomal protein of 135 kDa	133345	1	2	50	Cep135	0.336285	12.4303	0.00261178	0.00524132	0.0841923	28.1421	NaN	NaN	NaN	11.5692	NaN	12.2589	NaN	12.9656	12.8204	12.5375	NaN	NaN	NaN	3038.56	NaN	4901.17	NaN	7998.71	7232.98	5945	NaN	NaN	NaN	2996.6	NaN	12038.2	NaN	25360.9	16556.8	25039.9	NaN	NaN	NaN	3038.56	NaN	4901.17
Q6ZQ06	CE162_MOUSE	Centrosomal protein of 162 kDa	160855	1	1	100	Cep162	0.823789	23.2009	3.48744e-49	2.8283e-48	5.91591e-24	49.2664	23.7251	25.0077	24.7788	23.2249	22.6667	22.3336	23.3708	21.4565	23.0248	22.4206	13866495	33733284	28784272	9803513	6.65817e+06	5285343	10847001	2.87781e+06	8534075	5613965	179989504	543094656	392004672	120923384	77402912	65157956	149522624	31895420	92459728	65563960	13866495	33733284	28784272	9803513	6.65817e+06	5285343
Q8VCT4	EST1D_MOUSE	Carboxylesterase 1D	61787.8	20	23	100	Ces1d	0.862601	14.5953	3.94588e-34	1.66887e-33	2.27987e-17	45.0146	12.6795	13.5534	16.6725	14.0389	15.3848	14.9198	14.3375	14.9576	15.2363	14.1723	6560.15	12022	104453	16831.6	42785.7	30995.6	20701.7	31818.8	38599.5	18462.8	26261.8	39972.6	69883.4	44372.1	54162.5	64310.8	52551.6	66711.9	76746.8	51205.4	6560.15	12022	104453	16831.6	42785.7	30995.6
Q63880;Q63880-2	EST3A_MOUSE	Carboxylesterase 3A;Isoform 2 of Carboxylesterase 3A	63317.72;63317.72-2	2	2	30	Ces3a	0.521872	12.3683	4.3415e-10	1.04979e-09	1.56735e-05	34.7421	NaN	11.9353	NaN	NaN	NaN	NaN	13.1666	NaN	12.0029	NaN	NaN	3916.41	NaN	NaN	NaN	NaN	9194.97	NaN	4104.35	NaN	NaN	19722.4	NaN	NaN	NaN	NaN	19731.8	NaN	11298.5	NaN	NaN	3916.41	NaN	NaN	NaN	NaN
P18760	COF1_MOUSE	Cofilin-1	18559.5	2	2	40	Cfl1	0.407522	10.9042	1.46465e-21	4.53617e-21	1.23033e-11	40.5591	NaN	11.2615	NaN	NaN	NaN	NaN	NaN	11.5585	10.3623	10.4346	NaN	2454.98	NaN	NaN	NaN	NaN	NaN	3016.24	1316.35	1383.97	NaN	8392.49	NaN	NaN	NaN	NaN	NaN	30243.5	6232.9	13940.1	NaN	2454.98	NaN	NaN	NaN	NaN
P45591	COF2_MOUSE	Cofilin-2	18709.6	5	5	80	Cfl2	0.64557	13.2845	4.18892e-19	1.24507e-18	1.97715e-10	39.5197	NaN	14.7323	13.1416	13.6094	13.5421	NaN	14.1405	12.4338	12.7067	11.9697	NaN	27218.4	9036.6	12497.9	11927.9	NaN	18059.7	5532.76	6684.97	4010.97	NaN	85706.9	42384.8	105655	47908.9	NaN	72540.1	51477.4	49947.1	9525.82	NaN	27218.4	9036.6	12497.9	11927.9	NaN
Q9D1L0	CHCH2_MOUSE	Coiled-coil-helix-coiled-coil-helix domain-containing protein 2	15660.7	2	2	70	Chchd2	0.250201	14.6048	2.79871e-09	6.62483e-09	4.44027e-05	34.2049	14.8405	NaN	NaN	13.9886	14.9717	14.504	NaN	14.714	14.2117	15.0028	29338.6	NaN	NaN	16255.2	32131.7	23234.9	NaN	26875.3	18973.7	32832.3	95326.5	NaN	NaN	92201.7	141463	149877	NaN	127115	73630.2	167249	29338.6	NaN	NaN	16255.2	32131.7	23234.9
Q9CRB9	MIC19_MOUSE	MICOS complex subunit Mic19	26334.5	20	25	100	Chchd3	0.248264	16.927	8.00635e-79	1.57458e-76	4.27729e-36	56.2684	17.347	16.9271	16.4379	16.437	16.9623	16.8754	16.6612	17.5043	17.1942	16.9232	166708	124616	88778.2	88723.1	127690	120225	103635	185922	149958	124275	619018	523058	312601	318714	450087	410265	345125	632855	528035	459371	166708	124616	88778.2	88723.1	127690	120225
Q91WS0	CISD1_MOUSE	CDGSH iron-sulfur domain-containing protein 1	12097	7	17	100	Cisd1	0.243139	17.7197	5.74735e-55	6.78187e-54	2.04877e-26	50.7213	17.761	17.734	17.0299	17.5486	18.0665	17.9415	17.0465	17.944	18.1199	18.0047	222124	218011	133819	191717	274519	251723	135361	252167	284865	262997	1.40185e+06	1.28452e+06	798786	1.18877e+06	1.71111e+06	1.67656e+06	917846	1.52545e+06	1.8149e+06	1.55558e+06	222124	218011	133819	191717	274519	251723
Q9CQB5	CISD2_MOUSE	CDGSH iron-sulfur domain-containing protein 2	15242.1	1	1	50	Cisd2	0.290897	13.1778	4.8205e-06	1.07426e-05	0.00216618	31.8303	NaN	NaN	12.1981	NaN	13.4346	NaN	NaN	13.4011	13.3707	13.4844	NaN	NaN	4698.84	NaN	11071.5	NaN	NaN	10817.7	10592.4	11460.3	NaN	NaN	1	NaN	2963.21	NaN	NaN	9935.01	8783.37	15751.2	NaN	NaN	4698.84	NaN	11071.5	NaN
B1AR13	CISD3_MOUSE	CDGSH iron-sulfur domain-containing protein 3, mitochondrial	15676.2	4	5	90	Cisd3	0.52798	13.3961	1.41993e-32	5.7185e-32	1.11362e-16	44.5208	14.3564	14.3538	NaN	10.9774	14.3362	13.4591	11.8415	13.5204	13.895	13.8254	20975.5	20937.2	NaN	2016.16	20683.3	11261.5	3669.86	11750.5	15233.9	14516.4	154641	183025	NaN	7345.75	149145	47473.1	32291.6	86723.5	89396.2	97252.2	20975.5	20937.2	NaN	2016.16	20683.3	11261.5
Q8BMK4	CKAP4_MOUSE	Cytoskeleton-associated protein 4	63692.1	4	4	30	Ckap4	0.230641	13.7843	0.000554794	0.00115358	0.0290654	29.555	NaN	NaN	NaN	NaN	NaN	NaN	NaN	13.3662	13.9922	13.9944	NaN	NaN	NaN	NaN	NaN	NaN	NaN	10558.9	16295.2	16320.8	NaN	NaN	NaN	NaN	NaN	NaN	NaN	12149.3	14815	40988	NaN	NaN	NaN	NaN	NaN	NaN
P07310	KCRM_MOUSE	Creatine kinase M-type	43045	25	44	100	Ckm	0.650724	21.0698	2.00114e-57	2.93334e-56	1.92048e-27	51.3214	21.3099	22.5262	22.2837	21.4454	20.6829	21.1201	21.5578	19.8292	19.9993	19.9438	2.59971e+06	6040261	5105815	2855772	1.68338e+06	2.27924e+06	3.08712e+06	931483	1.04806e+06	1.00849e+06	12932228	29584822	26048206	14423922	7477342	10331404	14319806	4.27172e+06	4941317	4651001	2.59971e+06	6040261	5105815	2855772	1.68338e+06	2.27924e+06
P30275	KCRU_MOUSE	Creatine kinase U-type, mitochondrial	47003.7	1	1	100	Ckmt1	0.430325	21.2719	1.72124e-39	8.46279e-39	9.98452e-20	46.6262	21.7197	21.8675	19.9989	20.3991	21.685	21.3429	20.0775	21.7255	22.0293	21.8737	3.45373e+06	3.82631e+06	1.04776e+06	1.38276e+06	3371559	2659789	1106426	3.46765e+06	4.28032e+06	3.84272e+06	6.57025e+06	6.8421e+06	1.87417e+06	2817396	6.67947e+06	5176183	2.59627e+06	7.49208e+06	8270855	7.81883e+06	3.45373e+06	3.82631e+06	1.04776e+06	1.38276e+06	3371559	2659789
Q6P8J7	KCRS_MOUSE	Creatine kinase S-type, mitochondrial	47473.3	32	62	100	Ckmt2	0.349782	22.1589	8.55306e-57	1.14041e-55	3.51834e-27	51.1682	22.8711	22.9423	21.6607	21.7313	21.9169	22.1621	21.7556	22.4813	22.0139	22.0534	7.67139e+06	8.05997e+06	3.31531e+06	3.48167e+06	3.95957e+06	4.69321e+06	3540745	5.85529e+06	4234956	4352331	17365152	18920516	7.04846e+06	7510363	9327964	10622159	7171642	13502810	10995345	10653144	7.67139e+06	8.05997e+06	3.31531e+06	3.48167e+06	3.95957e+06	4.69321e+06
Q9D7P7	CLIC3_MOUSE	Chloride intracellular channel protein 3	26845.8	1	1	100	Clic3	0.228802	20.5515	1.59559e-50	1.40507e-49	1.57277e-24	49.6098	20.9748	20.7875	19.9941	20.2868	20.6696	20.6361	19.8774	20.7868	20.724	20.7782	2060778	1.80997e+06	1.04432e+06	1.27918e+06	1.66789e+06	1629593	963179	1.80902e+06	1.73199e+06	1.79828e+06	23285890	20076654	11765764	16334514	21984442	22086510	12038703	22971294	21398778	21172792	2060778	1.80997e+06	1.04432e+06	1.27918e+06	1.66789e+06	1629593
Q60649	CLPB_MOUSE	Caseinolytic peptidase B protein homolog	76003.7	5	5	50	Clpb	0.484593	13.0677	4.8536e-10	1.17242e-09	1.66909e-05	34.7105	NaN	NaN	NaN	NaN	11.344	NaN	13.959	13.459	13.4347	13.1417	NaN	NaN	NaN	NaN	2599.48	NaN	15925.2	11260.8	11072.8	9037.44	NaN	NaN	NaN	NaN	7474.07	NaN	25112.3	29860.6	19908.1	23601.1	NaN	NaN	NaN	NaN	2599.48	NaN
O88696	CLPP_MOUSE	ATP-dependent Clp protease proteolytic subunit, mitochondrial	29800.5	4	4	100	Clpp	0.252791	15.4617	4.62546e-32	1.83772e-31	1.88135e-16	44.3551	16.0042	15.5766	14.6542	15.1647	15.6978	15.4443	15.2722	15.2443	15.7513	15.8077	65726	48867.8	25784.4	36730.9	53150.2	44586.1	39572.9	38813	55157.8	57357.6	93444.3	224405	10596.7	25222	44126.4	47724.6	35499.5	30635.6	56654.5	54181.1	65726	48867.8	25784.4	36730.9	53150.2	44586.1
Q9JHS4	CLPX_MOUSE	ATP-dependent Clp protease ATP-binding subunit clpX-like, mitochondrial	69228.7	5	5	20	Clpx	0.342365	12.9642	0.00196276	0.00398976	0.0679781	28.4754	NaN	NaN	NaN	NaN	NaN	NaN	NaN	12.6079	13.3205	NaN	NaN	NaN	NaN	NaN	NaN	NaN	NaN	6242.31	10230.1	NaN	NaN	NaN	NaN	NaN	NaN	NaN	NaN	10012.8	3873.52	NaN	NaN	NaN	NaN	NaN	NaN	NaN
Q68FD5	CLH1_MOUSE	Clathrin heavy chain 1	191557	20	21	60	Cltc	0.310046	12.895	5.12103e-13	1.32228e-12	3.42297e-07	36.5182	NaN	NaN	NaN	13.0993	12.1443	12.4236	NaN	13.1597	13.4396	13.1034	NaN	NaN	NaN	8775.53	4526.89	5493.76	NaN	9150.97	11109.9	8800.73	NaN	NaN	NaN	5763.6	8832.81	6483.76	NaN	14684.9	15579.3	8346.7	NaN	NaN	NaN	8775.53	4526.89	5493.76
Q06890	CLUS_MOUSE	Clusterin	51655.6	2	2	10	Clu	NaN	12.8661	9.82921e-06	2.172e-05	0.00311996	31.5612	NaN	NaN	NaN	NaN	NaN	NaN	NaN	12.8661	NaN	NaN	NaN	NaN	NaN	NaN	NaN	NaN	NaN	7466.09	NaN	NaN	NaN	NaN	NaN	NaN	NaN	NaN	NaN	13060.2	NaN	NaN	NaN	NaN	NaN	NaN	NaN	NaN
Q8R4N0	CLYBL_MOUSE	Citramalyl-CoA lyase, mitochondrial	37548.5	23	31	100	Clybl	0.248325	16.3698	3.54255e-52	3.49808e-51	3.09654e-25	50.0281	16.6939	16.5783	15.6132	16.1135	16.6401	16.4682	15.7306	16.7489	16.4348	16.6761	106013	97854.1	50123.4	70901.9	102130	90663.3	54371.3	110134	88584.2	104717	268753	185630	144285	187302	245866	200883	126000	276485	219735	271629	106013	97854.1	50123.4	70901.9	102130	90663.3
P21844	CMA1_MOUSE	Chymase	27586.1	10	12	100	Cma1	0.352385	15.805	1.20158e-42	6.78402e-42	4.12456e-21	47.5197	16.473	16.4673	16.2264	15.2526	15.7683	16.1439	14.8992	15.2518	15.8709	15.6961	90961.5	90602.3	76673.4	39038	55811.9	72410	30557.1	39016.5	59928.2	53089.8	332280	330513	268332	142089	224511	296809	153393	196092	218266	212183	90961.5	90602.3	76673.4	39038	55811.9	72410
Q9DBP5	KCY_MOUSE	UMP-CMP kinase	22165.3	1	1	10	Cmpk1	NaN	11.6673	0.0024777	0.00498498	0.0808781	28.2074	NaN	NaN	NaN	NaN	NaN	NaN	NaN	11.6673	NaN	NaN	NaN	NaN	NaN	NaN	NaN	NaN	NaN	3252.47	NaN	NaN	NaN	NaN	NaN	NaN	NaN	NaN	NaN	1	NaN	NaN	NaN	NaN	NaN	NaN	NaN	NaN
Q9QXT0	CNPY2_MOUSE	Protein canopy homolog 2	20767.3	3	3	40	Cnpy2	0.211196	12.1527	7.78817e-09	1.83069e-08	7.77516e-05	33.9027	NaN	NaN	NaN	NaN	12.2518	NaN	NaN	12.0374	12.5171	11.8046	NaN	NaN	NaN	NaN	4877.19	NaN	NaN	4203.59	5861.73	3577.22	NaN	NaN	NaN	NaN	11046.4	NaN	NaN	17273.4	6574.95	17195.2	NaN	NaN	NaN	NaN	4877.19	NaN
Q9D2R6	COA3_MOUSE	Cytochrome c oxidase assembly factor 3 homolog, mitochondrial	11986.7	3	4	70	Coa3	0.598715	14.8226	2.49223e-15	6.72959e-15	1.81889e-08	37.7473	NaN	NaN	NaN	13.4418	14.8531	15.8389	15.9907	14.7648	13.7583	15.1104	NaN	NaN	NaN	11127.3	29595.5	58612.7	65115.2	27837.9	13857	35373	NaN	NaN	NaN	26177.8	68317.8	68025.7	18295	73747.6	58184.2	129887	NaN	NaN	NaN	11127.3	29595.5	58612.7
Q921H9	COA7_MOUSE	Cytochrome c oxidase assembly factor 7	25617	4	4	80	Coa7	0.361107	13.2592	8.30266e-32	3.26028e-31	2.4402e-16	44.2725	NaN	13.5624	NaN	10.6857	13.4227	13.8474	13.5466	13.7827	13.6034	13.6231	NaN	12097.3	NaN	1647.07	10980.5	14739.3	11965.4	14093.1	12446.3	12617.1	NaN	23398.3	NaN	7260.83	59226.8	57082.2	68657.2	69058.5	68457.1	67363.7	NaN	12097.3	NaN	1647.07	10980.5	14739.3
Q60847;Q60847-2;Q60847-3;Q60847-4;Q60847-5	COCA1_MOUSE	Collagen alpha-1(XII) chain;Isoform 2 of Collagen alpha-1(XII) chain;Isoform 3 of Collagen alpha-1(XII) chain;Isoform 4 of Collagen alpha-1(XII) chain;Isoform 5 of Collagen alpha-1(XII) chain	340214.13;340214.13-2;340214.13-3;340214.13-4;340214.13-5	7	7	60	Col12a1	0.573959	12.8364	1.18543e-26	4.10209e-26	5.10635e-14	42.5083	NaN	NaN	NaN	12.7111	12.5673	12.7639	11.7457	NaN	14.0659	13.1645	NaN	NaN	NaN	6705.51	6069.17	6955.45	3434.14	NaN	17150.1	9181.42	NaN	NaN	NaN	30332.9	19370.5	18278.9	6433.95	NaN	47502.5	32490.7	NaN	NaN	NaN	6705.51	6069.17	6955.45
O35206	COFA1_MOUSE	Collagen alpha-1(XV) chain	140472	4	4	80	Col15a1	0.804629	13.201	1.74878e-12	4.43301e-12	6.83621e-07	36.2147	14.0939	15.0219	NaN	NaN	10.9824	13.548	14.3651	12.0718	12.6849	12.8396	17486.4	33269.2	NaN	NaN	2023.21	11976.9	21102	4305.11	6584.87	7330.01	38729.1	61079.5	NaN	NaN	10527.4	29005.9	41369.8	7789.97	12234.3	22194	17486.4	33269.2	NaN	NaN	2023.21	11976.9
P11087;P11087-2	CO1A1_MOUSE	Collagen alpha-1(I) chain;Isoform 2 of Collagen alpha-1(I) chain	138032.41;138032.41-2	5	5	100	Col1a1	0.342624	14.4359	2.74318e-41	1.45481e-40	1.62436e-20	47.1396	14.6193	13.8502	15.3235	14.4319	14.2155	14.1254	14.5509	13.929	14.9411	14.372	25167.7	14767.8	41004.9	22102.9	19023.2	17872.4	24003.4	15597.4	31457.6	21202.8	82232.3	114042	155583	79148.4	79656.7	126535	65955.8	56228.4	129218	72504.7	25167.7	14767.8	41004.9	22102.9	19023.2	17872.4
Q01149	CO1A2_MOUSE	Collagen alpha-2(I) chain	129557	6	6	90	Col1a2	0.516758	13.9484	2.24694e-28	8.07119e-28	8.42337e-15	43.1179	14.5887	15.1169	NaN	13.1009	13.9408	13.7913	13.114	13.364	14.662	13.8571	24639.6	35533.3	NaN	8785.62	15724.9	14177.6	8865.76	10542.7	25924.1	14839.4	58947.8	63872.1	NaN	43950.3	53769.4	84773.9	38453.4	42367.4	102079	64950.4	24639.6	35533.3	NaN	8785.62	15724.9	14177.6
P02463	CO4A1_MOUSE	Collagen alpha-1(IV) chain	160679	1	1	60	Col4a1	0.513757	13.7322	9.80349e-27	3.39739e-26	4.68186e-14	42.538	14.8735	NaN	NaN	13.3057	NaN	13.6277	13.5725	13.6235	NaN	13.3903	30017.2	NaN	NaN	10125.4	NaN	12657.3	12182.3	12620.6	NaN	10736.7	84264.7	NaN	NaN	12928.9	NaN	19723.9	29946.7	30315.7	NaN	13408.7	30017.2	NaN	NaN	10125.4	NaN	12657.3
P08122	CO4A2_MOUSE	Collagen alpha-2(IV) chain	167325	4	4	70	Col4a2	0.480736	13.7232	5.52872e-18	1.59508e-17	7.30836e-10	39.0183	14.6353	NaN	13.9347	13.8415	NaN	14.5277	NaN	13.3109	12.4746	13.3373	25448.5	NaN	15659.5	14679.8	NaN	23620.4	NaN	10162.1	5691.59	10349.9	118125	NaN	1.02656	8628.39	NaN	73959.6	NaN	49744.5	23305.8	39101.8	25448.5	NaN	15659.5	14679.8	NaN	23620.4
Q04857	CO6A1_MOUSE	Collagen alpha-1(VI) chain	108489	20	22	100	Col6a1	0.262984	15.7016	1.01464e-60	1.97897e-59	8.29622e-29	52.1137	16.4092	15.8523	15.8851	15.588	15.1286	15.9742	15.5937	15.2656	15.5773	15.7419	87030.4	59159.9	60519.8	49256.8	35822.8	64373.6	49449	39391.2	48892.1	54798.7	230329	140212	168472	130084	63569.4	199294	180008	118714	126375	157152	87030.4	59159.9	60519.8	49256.8	35822.8	64373.6
Q02788	CO6A2_MOUSE	Collagen alpha-2(VI) chain	110334	22	23	100	Col6a2	0.328761	15.5533	4.86313e-33	1.97539e-32	6.92523e-17	44.6698	16.4416	15.5426	15.8671	15.4677	14.8525	15.8267	15.57	15.0587	15.3414	15.5649	89004.6	47729.6	59766.8	45314.6	29584.1	58119.3	48644.2	34128.3	41516.1	48473.5	308337	179839	181147	179319	65269.7	211313	166625	120502	153706	194024	89004.6	47729.6	59766.8	45314.6	29584.1	58119.3
O88587;O88587-2	COMT_MOUSE	Catechol O-methyltransferase;Isoform Soluble of Catechol O-methyltransferase	29486.33;29486.33-2	4	4	40	Comt	0.447821	11.593	9.74253e-07	2.19184e-06	0.00096243	32.3917	NaN	NaN	NaN	NaN	10.6861	NaN	NaN	11.3252	12.188	12.173	NaN	NaN	NaN	NaN	1647.51	NaN	NaN	2565.81	4665.98	4617.68	NaN	NaN	NaN	NaN	5600.11	NaN	NaN	7445.5	7666.35	3008.85	NaN	NaN	NaN	NaN	1647.51	NaN
Q8BIG7	CMTD1_MOUSE	Catechol O-methyltransferase domain-containing protein 1	28960.8	4	6	70	Comtd1	0.870421	12.4681	1.67764e-26	5.79683e-26	5.98519e-14	42.4539	12.5176	NaN	NaN	10.8091	10.6231	11.8479	NaN	14.1274	14.2104	13.1415	5863.75	NaN	NaN	1794.14	1577.12	3686.2	NaN	17896.2	18956.5	9036.46	15808.5	NaN	NaN	8171.62	8958.09	15625.3	NaN	29316.4	29944	27254	5863.75	NaN	NaN	1794.14	1577.12	3686.2
Q3THF9;Q3THF9-2	CQ10B_MOUSE	Coenzyme Q-binding protein COQ10 homolog B, mitochondrial;Isoform 2 of Coenzyme Q-binding protein COQ10 homolog B, mitochondrial	27268.69;27268.69-2	1	2	100	Coq10b	0.382126	16.2373	2.35854e-31	9.13983e-31	3.88399e-16	44.1242	16.9401	16.9662	15.3866	15.8833	16.1738	16.0505	15.8532	15.6907	16.7287	16.7003	125744	128035	42838.1	60442.2	73926.3	67871.1	59196.3	52888.5	108600	106485	640251	574500	188325	498148	513602	370805	321002	293665	564036	631006	125744	128035	42838.1	60442.2	73926.3	67871.1
Q8BMS4	COQ3_MOUSE	Ubiquinone biosynthesis O-methyltransferase, mitochondrial	40956.6	12	14	100	Coq3	0.144701	15.8666	3.45684e-41	1.82509e-40	1.7977e-20	47.1112	15.9717	16.0808	15.8308	15.6347	15.5587	15.6308	15.8256	16.196	15.9264	16.0102	64261.9	69310.7	58283.4	50876.4	48266.3	50739.1	58074.2	75073.4	62276.3	65999	171067	218801	140885	123740	143366	149209	152685	230908	183117	181368	64261.9	69310.7	58283.4	50876.4	48266.3	50739.1
Q8BGB8	COQ4_MOUSE	Ubiquinone biosynthesis protein COQ4 homolog, mitochondrial	30084.2	3	3	60	Coq4	0.71303	11.8842	3.20608e-12	8.07509e-12	9.63297e-07	36.0618	NaN	NaN	NaN	8.35418	10.1767	13.1313	NaN	13.3497	13.4254	12.8679	NaN	NaN	NaN	327.233	1157.45	8972.44	NaN	10438.7	11001.4	7475.06	NaN	NaN	NaN	6597.75	2270.24	23316	NaN	33966.1	43224.3	24721.6	NaN	NaN	NaN	327.233	1157.45	8972.44
Q9CXI0	COQ5_MOUSE	2-methoxy-6-polyprenyl-1,4-benzoquinol methylase, mitochondrial	37335.6	15	22	100	Coq5	0.397575	14.9697	4.60871e-46	3.13446e-45	1.32898e-22	48.4482	15.6697	15.2235	13.1856	14.5506	15.3495	15.1542	14.0721	15.5021	15.4973	15.4928	52126.3	38259.8	9316.67	23996.9	41750.2	36465	17223.5	46410	46255.3	46108.7	252942	176393	133406	165032	206660	178376	116240	255131	227880	215537	52126.3	38259.8	9316.67	23996.9	41750.2	36465
Q8R1S0	COQ6_MOUSE	Ubiquinone biosynthesis monooxygenase COQ6, mitochondrial	51392.6	21	25	100	Coq6	0.275768	16.0979	6.2025e-61	1.23008e-59	6.77355e-29	52.1647	16.3818	16.1494	15.2329	15.6782	16.1291	16.08	15.7503	16.6554	16.5167	16.4052	85392.4	72685.3	38509.2	52434.6	71672.5	69274.1	55121.5	103224	93761.7	86786	275251	240370	107302	187492	220271	233574	183982	304459	274178	258195	85392.4	72685.3	38509.2	52434.6	71672.5	69274.1
P97478	COQ7_MOUSE	5-demethoxyubiquinone hydroxylase, mitochondrial	24041.6	11	15	100	Coq7	0.403447	15.3899	5.572e-49	4.41272e-48	7.2393e-24	49.2138	15.5367	14.9843	14.526	14.7247	15.7235	15.225	14.9626	16.1469	16.2063	15.8626	47533.4	32414.4	23592.3	27075.6	54105.5	38298.4	31928.4	72562.8	75611.4	59582.1	176300	141369	62473.5	114659	164243	131065	105088	202282	193549	196138	47533.4	32414.4	23592.3	27075.6	54105.5	38298.4
Q60936	COQ8A_MOUSE	Atypical kinase COQ8A, mitochondrial	71743	28	45	100	Coq8a	0.335108	17.7822	5.90664e-40	2.97221e-39	6.24393e-20	46.76	18.4696	18.0751	17.2406	16.8837	17.6331	17.8946	17.1452	18.1997	18.0465	18.234	362998	276159	154859	120919	203280	243678	144950	301053	270738	308313	1.53818e+06	1.02492e+06	551493	419600	817663	1.03682e+06	513162	1286306	1.06031e+06	1.18612e+06	362998	276159	154859	120919	203280	243678
Q8K1Z0	COQ9_MOUSE	Ubiquinone biosynthesis protein COQ9, mitochondrial	35082.6	15	33	100	Coq9	0.269785	19.0244	1.71724e-51	1.61461e-50	6.06537e-25	49.8554	19.4894	19.1871	18.3024	18.6228	19.1095	18.9822	18.4563	19.4911	19.2944	19.3091	736025	596872	323281	403659	565636	517867	359677	736896	642957	649562	3.56686e+06	2.94403e+06	1.55526e+06	2.09647e+06	2.89709e+06	2.47419e+06	1.5283e+06	3.6961e+06	3.19897e+06	3.54319e+06	736025	596872	323281	403659	565636	517867
Q6P8I6	COX11_MOUSE	Cytochrome c oxidase assembly protein COX11, mitochondrial	30849.2	3	3	30	Cox11	0.255993	12.0472	1.05609e-11	2.64022e-11	1.89549e-06	35.7547	NaN	NaN	NaN	NaN	NaN	NaN	NaN	12.4322	11.7091	12.0003	NaN	NaN	NaN	NaN	NaN	NaN	NaN	5526.71	3348.12	4096.89	NaN	NaN	NaN	NaN	NaN	NaN	NaN	24148.7	21984.6	23744.3	NaN	NaN	NaN	NaN	NaN	NaN
Q8BJ03;Q8BJ03-2	COX15_MOUSE	Cytochrome c oxidase assembly protein COX15 homolog;Isoform 2 of Cytochrome c oxidase assembly protein COX15 homolog	45852.86;45852.86-2	4	5	100	Cox15	0.423905	13.1961	1.06606e-29	3.95583e-29	2.13459e-15	43.5721	13.5758	14.0176	11.7158	13.2236	13.0847	13.3996	11.672	13.8257	13.7072	13.7388	12210.3	16585.3	3363.6	9565.6	8687.12	10806.2	3262.95	14519	13374.2	13670.4	29169.9	23973.3	13475.6	24460.9	36157	33566.6	11673.7	46658.1	39730	28765.4	12210.3	16585.3	3363.6	9565.6	8687.12	10806.2
Q9D7J4	COX20_MOUSE	Cytochrome c oxidase assembly protein COX20, mitochondrial	13163.2	2	2	80	Cox20	0.366288	13.4374	3.19231e-19	9.5486e-19	1.72562e-10	39.5714	14.0709	14.095	NaN	12.5845	12.5529	13.3532	NaN	13.5976	13.7265	13.5187	17209.3	17499.2	NaN	6141.94	6008.86	10464.5	NaN	12396.1	13554.9	11736.2	1162.34	1	NaN	8164.71	11665.2	11995.1	NaN	29309.7	27620.9	20560.4	17209.3	17499.2	NaN	6141.94	6008.86	10464.5
P19783	COX41_MOUSE	Cytochrome c oxidase subunit 4 isoform 1, mitochondrial	19530.5	17	34	100	Cox4i1	0.260503	22.035	1.14236e-63	3.20949e-62	5.10925e-30	52.8136	22.2452	21.8244	21.4069	21.7263	22.3207	22.1956	21.4126	22.2948	22.4819	22.4414	4971439	3.71358e+06	2.78049e+06	3.46953e+06	5238527	4803475	2791498	5145099	5857823	5695532	15882592	11879621	9032921	12027469	18459080	16348601	9748426	19220838	21027296	19985124	4971439	3.71358e+06	2.78049e+06	3.46953e+06	5238527	4803475
P12787	COX5A_MOUSE	Cytochrome c oxidase subunit 5A, mitochondrial	16101.5	10	19	100	Cox5a	0.35219	19.0825	1.77208e-61	3.70098e-60	4.04461e-29	52.2944	19.4852	19.0343	18.2597	18.5985	18.9895	19.2604	18.2294	19.66	19.6693	19.6387	733901	536895	313856	396915	520485	628000	307329	828426	833748	816298	2.54755e+06	1.68681e+06	784441	1.43665e+06	1.83871e+06	2.35953e+06	1135666	3627529	3.59816e+06	3.35775e+06	733901	536895	313856	396915	520485	628000
P19536	COX5B_MOUSE	Cytochrome c oxidase subunit 5B, mitochondrial	13812.9	9	16	100	Cox5b	0.371416	18.8701	4.73231e-52	4.61498e-51	3.50247e-25	49.9965	19.014	18.293	17.9663	18.518	19.0971	18.9997	18.293	19.5856	19.4867	19.4472	529406	321169	256093	375370	560788	524176	321181	786802	734644	714794	1.61069e+06	990341	803624	1.21984e+06	1818684	1.64587e+06	1.00966e+06	2633087	2.35142e+06	2283550	529406	321169	256093	375370	560788	524176
P43024	CX6A1_MOUSE	Cytochrome c oxidase subunit 6A1, mitochondrial	12352.1	2	3	50	Cox6a1	0.599754	11.6902	8.28605e-08	1.91529e-07	0.000272745	33.185	10.7066	NaN	NaN	11.0796	NaN	NaN	NaN	11.935	12.8658	11.8642	1671.08	NaN	NaN	2164.11	NaN	NaN	NaN	3915.68	7464.14	3728.1	5985.47	NaN	NaN	3346.71	NaN	NaN	NaN	13925.2	157761	113568	1671.08	NaN	NaN	2164.11	NaN	NaN
P43023	CX6A2_MOUSE	Cytochrome c oxidase subunit 6A2, mitochondrial	10749.4	2	5	100	Cox6a2	0.262676	17.0896	5.28288e-43	3.04088e-42	2.87825e-21	47.6185	17.3484	17.4676	17.0401	16.469	16.9696	16.7204	16.6566	17.2089	17.6782	17.3374	166870	181242	134765	90712.4	128343	107978	103308	151497	209738	165601	1128230	985003	142475	544006	1176973	639661	444503	808819	1.18163e+06	678775	166870	181242	134765	90712.4	128343	107978
P56391	CX6B1_MOUSE	Cytochrome c oxidase subunit 6B1	10071.5	10	14	100	Cox6b1	0.263184	20.2953	8.4484e-63	1.93651e-61	1.15925e-29	52.6081	20.8746	20.6398	19.575	20.0571	20.0898	20.301	19.8663	20.6179	20.4067	20.5247	1.92255e+06	1.63381e+06	781036	1.09092e+06	1.11594e+06	1.29184e+06	955799	1.60917e+06	1.39005e+06	1.50855e+06	7748317	7454010	3.12489e+06	4296629	4129915	4873557	3.43155e+06	6119761	5103907	5499367	1.92255e+06	1.63381e+06	781036	1.09092e+06	1.11594e+06	1.29184e+06
Q9CPQ1	COX6C_MOUSE	Cytochrome c oxidase subunit 6C	8468.99	7	25	100	Cox6c	0.230651	21.525	5.49276e-63	1.33638e-61	9.71735e-30	52.6524	21.8204	21.4463	20.9504	21.2729	21.6971	21.6724	20.8898	21.8109	21.845	21.8444	3.70344e+06	2.85753e+06	2026317	2.53381e+06	3.39988e+06	3.34217e+06	1.94298e+06	3679133	3.76695e+06	3.76536e+06	16390077	12410563	8106055	10892803	12390170	12455080	6.86714e+06	15327227	16278609	14987459	3.70344e+06	2.85753e+06	2026317	2.53381e+06	3.39988e+06	3.34217e+06
P56392	CX7A1_MOUSE	Cytochrome c oxidase subunit 7A1, mitochondrial	8986.42	2	4	100	Cox7a1	0.229199	18.8123	3.11044e-50	2.67907e-49	2.09369e-24	49.5359	19.2484	19.0653	18.3653	18.5571	18.613	19.0441	18.1787	19.0445	19.0468	18.9597	622796	548552	337686	385691	400939	540544	296713	540721	541573	509856	3.77606e+06	3.41023e+06	3.88574e+06	3.43535e+06	3.79805e+06	3.96642e+06	2679265	4.76959e+06	4.58436e+06	4595163	622796	548552	337686	385691	400939	540544
P48771	CX7A2_MOUSE	Cytochrome c oxidase subunit 7A2, mitochondrial	9290.88	3	8	100	Cox7a2	0.540926	18.2294	7.58157e-44	4.50693e-43	1.23111e-21	47.8501	19.4779	19.259	17.5451	18.2138	18.2346	17.835	17.7624	17.8918	17.9274	18.1467	730177	627369	191252	304020	308428	233809	222346	243196	249283	290197	1.89621e+06	1596685	630008	953384	909220	726787	720261	759674	737949	860088	730177	627369	191252	304020	308428	233809
Q61387	COX7R_MOUSE	Cytochrome c oxidase subunit 7A-related protein, mitochondrial	12399.4	2	2	40	Cox7a2l	0.315352	13.3269	9.52371e-06	2.10646e-05	0.00306967	31.5734	NaN	NaN	NaN	12.9245	NaN	NaN	NaN	12.9335	13.6545	13.7952	NaN	NaN	NaN	7774.31	NaN	NaN	NaN	7823.13	12894.8	14215.5	NaN	NaN	NaN	10539.9	NaN	NaN	NaN	25436.8	25428.7	27043.5	NaN	NaN	NaN	7774.31	NaN	NaN
P56393	COX7B_MOUSE	Cytochrome c oxidase subunit 7B, mitochondrial	9011.36	2	2	100	Cox7b	0.2505	17.5994	2.30264e-27	8.06264e-27	2.41918e-14	42.7629	17.8371	18.0635	16.9802	17.3162	17.5371	17.7355	17.2828	17.4558	18.1502	17.6355	234155	273932	129281	163186	190198	218232	159461	179766	290913	203612	496531	669894	211096	302494	335093	574979	292081	404250	626952	427556	234155	273932	129281	163186	190198	218232
P17665	COX7C_MOUSE	Cytochrome c oxidase subunit 7C, mitochondrial	7332.62	4	8	100	Cox7c	0.229975	19.4451	6.72202e-39	3.22439e-38	1.81586e-19	46.4544	19.6082	19.7104	18.6795	19.2301	19.27	19.6648	19.0995	19.591	19.7101	19.8876	799211	857878	419835	614952	632207	831172	561710	789703	857680	970001	2629484	2.72254e+06	1.18562e+06	1.97136e+06	2038401	2.53183e+06	1.76637e+06	2.44405e+06	2.60951e+06	2.99965e+06	799211	857878	419835	614952	632207	831172
P48772	COX8B_MOUSE	Cytochrome c oxidase subunit 8B, mitochondrial	7331.78	3	8	80	Cox8b	0.406971	13.746	1.54499e-16	4.28457e-16	4.12483e-09	38.3416	13.3132	14.7776	NaN	13.947	13.2516	13.7402	NaN	13.3536	13.8532	13.7319	10178	28087.3	NaN	15793.4	9752.9	13683.9	NaN	10467	14798.8	13605.8	53785.7	109633	NaN	58221.5	46610.2	63421.2	NaN	50118.5	60934.5	64538.8	10178	28087.3	NaN	15793.4	9752.9	13683.9
P15089	CBPA3_MOUSE	Mast cell carboxypeptidase A	48790	17	21	100	Cpa3	0.315433	16.2069	3.05343e-43	1.78369e-42	2.26429e-21	47.6841	16.9403	16.4247	15.5947	15.9307	16.252	16.7825	15.5403	16.1458	16.2681	16.1899	125758	87969.8	49484.6	62460.6	78045.6	112727	47653.8	72506.3	78921	74754.5	365483	279206	187471	205789	224254	348798	129555	195068	206894	224204	125758	87969.8	49484.6	62460.6	78045.6	112727
P36552	HEM6_MOUSE	Oxygen-dependent coproporphyrinogen-III oxidase, mitochondrial	49714.5	14	15	90	Cpox	0.224443	14.6618	2.8784e-33	1.18139e-32	5.48988e-17	44.7423	14.2405	15.2045	NaN	14.7287	14.4339	14.9527	14.7487	14.6001	14.8028	14.2444	19356.6	37759.3	NaN	27150.4	22132.8	31712	27529.8	24835	28581.8	19407.9	43123.7	56902.1	NaN	53342.2	64171.5	61511.2	32542.7	50737.2	57415.8	55685	19356.6	37759.3	NaN	27150.4	22132.8	31712
Q8C196	CPSM_MOUSE	Carbamoyl-phosphate synthase [ammonia], mitochondrial	164618	12	12	100	Cps1	0.836378	14.3972	1.15853e-33	4.7967e-33	3.67001e-17	44.8675	15.0321	13.9742	16.4446	16.0021	14.8986	15.0964	14.2991	13.6119	13.8298	10.7833	33504.9	16094.2	89191.6	65632.3	30543.1	35032.5	20157.8	12520	14561.2	1762.43	9349.98	48073.9	1	1	4738.65	8493.06	79606.3	6791.2	23030.1	6137.01	33504.9	16094.2	89191.6	65632.3	30543.1	35032.5
Q924X2	CPT1B_MOUSE	Carnitine O-palmitoyltransferase 1, muscle isoform	88217.4	44	71	100	Cpt1b	0.231881	18.8319	2.22921e-63	5.91116e-62	6.71677e-30	52.745	19.1481	18.7079	18.3233	18.5547	18.8322	18.8315	18.3417	19.1511	19.1855	19.2429	580973	428204	327988	385042	466721	466492	332191	582185	596240	620438	1.68459e+06	1095289	907169	1.10218e+06	1.28981e+06	1.28763e+06	894940	1.70827e+06	1.61397e+06	1.69915e+06	580973	428204	327988	385042	466721	466492
P52825	CPT2_MOUSE	Carnitine O-palmitoyltransferase 2, mitochondrial	73980.5	44	70	100	Cpt2	0.213325	17.6533	2.47376e-51	2.29846e-50	7.08765e-25	49.8153	18.0452	17.7977	16.9423	17.3302	17.7106	17.7252	17.3543	17.9652	17.7873	17.8753	270484	227849	125933	164783	214502	216676	167558	255898	226206	240439	610275	491905	297938	423194	541042	497468	419645	626730	593300	606541	270484	227849	125933	164783	214502	216676
P47934	CACP_MOUSE	Carnitine O-acetyltransferase	70839.7	31	48	100	Crat	0.191411	18.282	1.77271e-58	2.84599e-57	7.01393e-28	51.5759	18.5159	18.5757	17.6882	18.0423	18.3087	18.2609	17.9323	18.4751	18.5188	18.5022	374847	390705	211190	269946	324698	314115	250128	364392	375583	371299	1.32761e+06	1453979	751135	972513	1.17217e+06	1.12769e+06	832677	1.4065e+06	1.46692e+06	1.39161e+06	374847	390705	211190	269946	324698	314115
O88668	CREG1_MOUSE	Protein CREG1	24451.9	2	2	80	Creg1	0.295369	13.4956	8.771e-29	3.19438e-28	5.50867e-15	43.2593	13.0583	13.9273	NaN	13.6664	12.9266	13.9161	NaN	14.0165	13.2324	13.2215	8529.79	15579.1	NaN	13001.4	7785.37	15457.9	NaN	16573	9623.91	9551.46	7755.01	19949.9	NaN	19201.9	11751.8	15099.9	NaN	24576.8	13809.4	9029.33	8529.79	15579.1	NaN	13001.4	7785.37	15457.9
Q91XD7	CREL1_MOUSE	Protein disulfide isomerase Creld1	45717.8	3	3	40	Creld1	1.49322	13.026	1.16843e-05	2.57711e-05	0.00341086	31.4936	15.8249	NaN	NaN	NaN	NaN	NaN	NaN	11.511	12.2251	12.5429	58044.8	NaN	NaN	NaN	NaN	NaN	NaN	2918.48	4787.54	5967.65	36863.2	NaN	NaN	NaN	NaN	NaN	NaN	10656.7	28773.6	21419.7	58044.8	NaN	NaN	NaN	NaN	NaN
P23927	CRYAB_MOUSE	Alpha-crystallin B chain	20068.8	9	9	90	Cryab	0.578559	13.9916	4.20891e-42	2.32623e-41	7.14256e-21	47.3681	15.0794	15.097	13.1857	12.9794	12.8385	13.9872	NaN	14.7659	14.3544	13.6368	34622.6	35047.5	9317.43	8075.59	7324.53	16239.6	NaN	27860.3	20946.2	12737.1	151033	107043	46641.4	26572.7	53877.1	87424.1	NaN	129454	74838.8	71337.8	34622.6	35047.5	9317.43	8075.59	7324.53	16239.6
Q9CZU6	CISY_MOUSE	Citrate synthase, mitochondrial	51736.7	30	78	100	Cs	0.200323	21.9576	1.32075e-57	1.94877e-56	1.6155e-27	51.3651	22.1529	22.2721	21.2943	21.6906	22.021	21.8796	21.6756	22.2367	22.1903	22.1625	4.66333e+06	5064744	2.5717e+06	3.3846e+06	4255909	3858440	3.3497e+06	4942180	4785670	4694416	16328143	16264249	8477566	11477391	13624957	12663710	10984060	16569249	15189274	16313650	4.66333e+06	5064744	2.5717e+06	3.3846e+06	4255909	3858440
P07141;P07141-2	CSF1_MOUSE	Macrophage colony-stimulating factor 1;Isoform 2 of Macrophage colony-stimulating factor 1	60648.66;60648.66-2	1	2	100	Csf1	0.68811	15.4385	6.10713e-16	1.67591e-15	8.55065e-09	38.0515	15.3549	17.1273	16.286	14.9659	15.3738	15.0783	15.7501	13.9627	15.2495	15.2367	41906.9	143160	79906.4	32002	42459.3	34594.7	55111	15966	38953.6	38609.3	1.20199e+06	4415723	2.27175e+06	853304	1.14814e+06	959819	1.30955e+06	478902	1.13782e+06	1.20823e+06	41906.9	143160	79906.4	32002	42459.3	34594.7
Q8VII3	CST14_MOUSE	Cystatin-14	15076.5	1	1	90	Cst14	0.809457	16.1521	4.87858e-45	3.11175e-44	3.71506e-22	48.1736	17.1521	18.0317	NaN	16.5391	15.7792	16.0433	16.0695	14.3991	15.7725	15.582	145646	267966	NaN	95226.1	56235.5	67533.3	68772.7	21605	55974.9	49051.6	1.9667e+06	3799188	NaN	840733	601450	558745	659411	165058	416950	510942	145646	267966	NaN	95226.1	56235.5	67533.3
P21460	CYTC_MOUSE	Cystatin-C	15530.8	3	4	60	Cst3	0.410593	14.2956	1.32838e-24	4.39073e-24	4.49092e-13	41.7525	NaN	NaN	NaN	14.5449	14.7076	13.6251	NaN	14.9343	13.1564	14.8056	NaN	NaN	NaN	23903	26756	12634.5	NaN	31308.7	9130.18	28637	NaN	NaN	NaN	66102.9	80668.1	61894.9	NaN	107986	76414.4	94711.9	NaN	NaN	NaN	23903	26756	12634.5
P26231;Q61301;Q61301-2;Q61301-3	CTNA1_MOUSE;CTNA2_MOUSE;CTNA2_MOUSE;CTNA2_MOUSE	Catenin alpha-1;Catenin alpha-2;Isoform 2 of Catenin alpha-2;Isoform 3 of Catenin alpha-2	100106.31;105285.91;105285.91-2;105285.91-3	1	1	30	Ctnna1;Ctnna2;Ctnna2;Ctnna2	0.437948	13.7884	0.00391425	0.0077497	0.115635	27.5662	NaN	14.1036	NaN	NaN	NaN	14.3342	NaN	12.9274	NaN	NaN	NaN	17604.1	NaN	NaN	NaN	20655.4	NaN	7789.98	NaN	NaN	NaN	1.11839e+06	NaN	NaN	NaN	278659	NaN	78035.8	NaN	NaN	NaN	17604.1	NaN	NaN	NaN	20655.4
Q9CR35	CTRB1_MOUSE	Chymotrypsinogen B	27821.9	1	1	80	Ctrb1	0.611353	13.8885	2.50766e-07	5.74013e-07	0.000482592	32.8363	12.7731	15.0257	14.9265	14.7475	13.9035	NaN	14.5437	12.2539	12.9344	NaN	6999.71	33355.9	31139.4	27506.4	15323.8	NaN	23883.6	4884.19	7828	NaN	69406	369919	240087	250217	127583	NaN	214393	57232.9	66680.2	NaN	6999.71	33355.9	31139.4	27506.4	15323.8	NaN
P16675	PPGB_MOUSE	Lysosomal protective protein	53844.1	2	2	60	Ctsa	0.615767	11.8682	6.28838e-27	2.18565e-26	3.82292e-14	42.6073	NaN	NaN	NaN	10.9235	11.3525	10.7004	NaN	12.8162	12.9466	12.47	NaN	NaN	NaN	1942.25	2614.82	1663.94	NaN	7212.25	7894.29	5673.49	NaN	NaN	NaN	6003.54	3653.67	1	NaN	23608.1	33005.8	9889.45	NaN	NaN	NaN	1942.25	2614.82	1663.94
P10605	CATB_MOUSE	Cathepsin B	37279.8	12	19	100	Ctsb	0.344431	15.2683	2.08563e-46	1.45624e-45	9.41366e-23	48.5398	15.0069	15.6797	14.0549	15.6989	14.9555	15.2088	14.7539	15.8779	15.7075	15.7393	32925.5	52489.6	17019.1	53192.8	31772.7	37870.8	27628.7	60216.5	53510.7	54699.9	83271.1	165436	53637.2	214740	110972	144172	83769.5	237933	183328	194765	32925.5	52489.6	17019.1	53192.8	31772.7	37870.8
P18242	CATD_MOUSE	Cathepsin D	44953.8	17	28	100	Ctsd	0.299152	17.6404	1.52859e-49	1.25259e-48	4.14823e-24	49.3586	17.1717	17.5408	16.8083	17.7797	17.3859	17.7836	17.5333	18.2927	17.9529	18.1555	147640	190687	114761	225021	171271	225623	189695	321110	253721	291984	384516	394899	225405	523305	365100	487555	474094	768473	582430	687020	147640	190687	114761	225021	171271	225623
P06797	CATL1_MOUSE	Cathepsin L1	37547.3	1	1	20	Ctsl	0.365548	11.8392	0.000353491	0.000740886	0.0220673	29.851	NaN	NaN	NaN	NaN	NaN	NaN	NaN	12.2208	NaN	11.4577	NaN	NaN	NaN	NaN	NaN	NaN	NaN	4773.34	NaN	2812.53	NaN	NaN	NaN	NaN	NaN	NaN	NaN	26611.6	NaN	14122.4	NaN	NaN	NaN	NaN	NaN	NaN
P56395	CYB5_MOUSE	Cytochrome b5	15241	3	3	40	Cyb5a	0.572868	13.2892	1.66193e-37	7.61582e-37	7.43168e-19	46.0443	11.6148	NaN	NaN	NaN	NaN	NaN	NaN	13.7746	14.2789	13.4886	3136.19	NaN	NaN	NaN	NaN	NaN	NaN	14014.4	19878.2	11494.1	36354.4	NaN	NaN	NaN	NaN	NaN	NaN	58963.7	82183.6	54013.4	3136.19	NaN	NaN	NaN	NaN	NaN
Q9CQX2	CYB5B_MOUSE	Cytochrome b5 type B	16318	6	7	100	Cyb5b	0.298839	16.0601	2.91035e-46	2.00246e-45	1.08812e-22	48.5014	16.2347	16.6838	15.6745	15.5592	15.8711	15.9943	15.3113	16.5146	16.3339	16.424	77114.1	105277	52300.3	48281.1	59933.8	65278.9	40660.2	93627.3	82601	87924.4	379125	528764	209515	254406	272824	310785	190086	450453	425634	444312	77114.1	105277	52300.3	48281.1	59933.8	65278.9
Q9DB73	NB5R1_MOUSE	NADH-cytochrome b5 reductase 1	34134.8	21	33	100	Cyb5r1	0.219032	16.9509	1.56215e-53	1.65322e-52	8.24228e-26	50.3667	17.1785	17.0674	16.4591	16.6713	16.9257	16.9876	16.3866	17.1996	17.3267	17.3062	148338	137336	90089.7	104363	124497	129950	85678.3	150526	164382	162068	508759	428386	320798	404382	473937	497716	264726	579119	613527	595685	148338	137336	90089.7	104363	124497	129950
Q9DCN2;Q9DCN2-2	NB5R3_MOUSE	NADH-cytochrome b5 reductase 3;Isoform 2 of NADH-cytochrome b5 reductase 3	34127.66;34127.66-2	14	17	90	Cyb5r3	0.354653	14.6866	8.98008e-93	1.05965e-89	1.035e-41	59.2527	13.3615	15.5012	NaN	14.7785	14.5743	14.5314	14.4296	14.8413	15.0741	15.0878	10524.4	46381.1	NaN	28104.3	24395.3	23679.6	22067	29354.6	34495.6	34824.1	59569.9	174732	NaN	140069	130501	122261	121813	147078	140387	122981	10524.4	46381.1	NaN	28104.3	24395.3	23679.6
Q9D0M3;Q9D0M3-2	CY1_MOUSE	Cytochrome c1, heme protein, mitochondrial;Isoform 2 of Cytochrome c1, heme protein, mitochondrial	35327.63;35327.63-2	19	49	100	Cyc1	0.216133	20.8189	1.46778e-56	1.93495e-55	4.40803e-27	51.1112	21.1087	20.7939	20.16	20.4273	20.8473	20.8129	20.6165	21.1232	21.1515	21.1473	2.2613e+06	1.81803e+06	1171525	1.41007e+06	1.88658e+06	1.84207e+06	1.60759e+06	2.28418e+06	2329300	2.32265e+06	10140185	7.55741e+06	5002680	6117708	7.83995e+06	7812888	7174283	9241823	10095497	9667946	2.2613e+06	1.81803e+06	1171525	1.41007e+06	1.88658e+06	1.84207e+06
P62897	CYC_MOUSE	Cytochrome c, somatic	11605.4	18	30	100	Cycs	0.248494	20.5638	1.00201e-59	1.80515e-58	2.13465e-28	51.8758	20.8447	21.1808	19.94	20.3408	20.4279	20.5471	20.2223	20.8844	20.6655	20.5848	1.88317e+06	2.37719e+06	1.00583e+06	1.32799e+06	1.41065e+06	1.53209e+06	1.22325e+06	1.93568e+06	1.66321e+06	1.57272e+06	9268989	11676657	4717766	6698062	6973125	7422050	5.78876e+06	9512957	7423584	7608611	1.88317e+06	2.37719e+06	1.00583e+06	1.32799e+06	1.41065e+06	1.53209e+06
Q9DBG1	CP27A_MOUSE	Sterol 26-hydroxylase, mitochondrial	60720.2	14	14	100	Cyp27a1	0.195795	15.0252	2.57116e-61	5.32275e-60	4.71384e-29	52.2559	15.2079	15.4046	14.8145	15.1593	14.6855	15.2322	14.3495	15.1356	15.1076	15.155	37846.9	43376.6	28815.3	36594.3	26349.4	38491.1	20875	35997.8	35304.7	36484.7	133380	109330	75031.3	148358	104048	137153	61532.4	156926	147202	165012	37846.9	43376.6	28815.3	36594.3	26349.4	38491.1
P61804	DAD1_MOUSE	Dolichyl-diphosphooligosaccharide--protein glycosyltransferase subunit DAD1	12496.7	2	2	90	Dad1	0.469138	13.8417	6.22752e-16	1.70696e-15	8.64019e-09	38.0473	12.2574	NaN	13.2508	14.0091	13.8934	13.1795	14.1314	14.6381	14.7822	14.4332	4896.16	NaN	9747.36	16488.2	15216.5	9277.63	17946	25497.8	28176.9	22121.7	3226.08	NaN	24537.4	10545.1	46923.3	12118.3	33082.8	81504.8	62568.1	78292.5	4896.16	NaN	9747.36	16488.2	15216.5	9277.63
Q62165	DAG1_MOUSE	Dystroglycan	96904.7	8	9	100	Dag1	0.353982	14.1287	8.67942e-33	3.51345e-32	8.95217e-17	44.5894	13.2727	14.7611	14.5758	14.3732	14.7506	14.2506	12.728	14.3108	14.0421	14.222	9896.21	27767.8	24420.3	21220.5	27565.7	19492.7	6784.23	20322.4	16868.6	19109	68714.6	84020.7	45796.1	128353	116713	71934.9	52455.7	60871.1	59198.4	65707.1	9896.21	27767.8	24420.3	21220.5	27565.7	19492.7
Q9ER88	RT29_MOUSE	28S ribosomal protein S29, mitochondrial	44699.3	10	11	80	Dap3	0.683134	13.6133	1.69852e-18	4.97332e-18	4.00491e-10	39.25	15.0845	NaN	NaN	12.5402	14.798	12.7305	11.5841	13.9277	14.1165	14.1251	34744.2	NaN	NaN	5956.4	28486.7	6796.15	3070.15	15582.8	17761.6	17868.6	74739.6	NaN	NaN	13604.4	42240.8	24718.5	6048.45	56174.8	47277.2	57305.8	34744.2	NaN	NaN	5956.4	28486.7	6796.15
Q8BIP0	SYDM_MOUSE	Aspartate--tRNA ligase, mitochondrial	74102.3	2	2	30	Dars2	0.69695	12.3205	7.52872e-18	2.1668e-17	8.56242e-10	38.9571	11.0459	NaN	NaN	NaN	NaN	NaN	NaN	NaN	13.4004	12.5153	2114.26	NaN	NaN	NaN	NaN	NaN	NaN	NaN	10812.2	5854.52	93.7852	NaN	NaN	NaN	NaN	NaN	NaN	NaN	19631.1	9930.72	2114.26	NaN	NaN	NaN	NaN	NaN
P53395	ODB2_MOUSE	Lipoamide acyltransferase component of branched-chain alpha-keto acid dehydrogenase complex, mitochondrial	53246.5	24	34	100	Dbt	0.195193	15.5985	1.87633e-46	1.31398e-45	8.9907e-23	48.552	16.0044	15.8263	15.1102	15.5048	15.4274	15.8402	15.2191	15.8146	15.5111	15.7271	65735.8	58100.7	35368.5	46496.4	44067.1	58665.3	38141.6	57632.5	46698.6	54242.6	185159	134476	113952	122997	112922	150632	97449.7	143113	119069	136489	65735.8	58100.7	35368.5	46496.4	44067.1	58665.3
Q8BHC4	DCAKD_MOUSE	Dephospho-CoA kinase domain-containing protein	26476.1	4	4	40	Dcakd	0.648236	15.0623	4.83234e-16	1.33228e-15	7.54752e-09	38.1014	NaN	NaN	NaN	NaN	16.113	NaN	NaN	14.3656	15.7802	13.9903	NaN	NaN	NaN	NaN	70877.8	NaN	NaN	21109	56274.9	16273.7	NaN	NaN	NaN	NaN	54937.4	NaN	NaN	26175.2	67809.8	16985.6	NaN	NaN	NaN	NaN	70877.8	NaN
P28654	PGS2_MOUSE	Decorin	39809	8	9	100	Dcn	0.256675	14.5866	3.48266e-32	1.38602e-31	1.65848e-16	44.3951	14.8648	14.9049	14.6112	14.3569	13.552	14.691	15.1428	14.3617	14.7319	14.6488	29836.6	30677.5	25026.6	20982.5	12010.1	26450.1	36178.4	21052.3	27210.6	25687.7	76236.8	86366.8	51029.9	58252	27213.6	74704.7	79356.9	51075.5	61745.2	63795.6	29836.6	30677.5	25026.6	20982.5	12010.1	26450.1
Q9CWS0	DDAH1_MOUSE	N(G),N(G)-dimethylarginine dimethylaminohydrolase 1	31381	2	2	40	Ddah1	1.12652	13.7754	9.43789e-06	2.08944e-05	0.00305541	31.5769	NaN	NaN	NaN	16.9976	NaN	16.9519	NaN	10.1043	NaN	11.0479	NaN	NaN	NaN	130857	NaN	126771	NaN	1100.79	NaN	2117.2	NaN	NaN	NaN	1	NaN	1425.22	NaN	8929.56	NaN	14586	NaN	NaN	NaN	130857	NaN	126771
O54734	OST48_MOUSE	Dolichyl-diphosphooligosaccharide--protein glycosyltransferase 48 kDa subunit	49027.9	13	14	80	Ddost	0.358456	14.1817	7.60397e-21	2.32754e-20	2.7309e-11	40.2641	NaN	NaN	13.4446	13.5285	14.0302	13.8641	14.8209	14.7134	14.6872	14.3647	NaN	NaN	11148.4	11816.5	16730.8	14911.5	28942.5	26864.1	26381.7	21096.9	NaN	NaN	9639.88	17010.9	30199.7	16804.9	46052.7	68321.5	71574.1	61731.5	NaN	NaN	11148.4	11816.5	16730.8	14911.5
Q9CQ62	DECR_MOUSE	2,4-dienoyl-CoA reductase, mitochondrial	36213.8	20	35	100	Decr1	0.303174	18.6217	8.38151e-62	1.81471e-60	2.973e-29	52.3717	18.9966	18.7646	17.9536	17.9616	18.6251	18.7131	18.005	19.2243	18.9902	18.9827	523070	445342	253845	255267	404297	429737	263062	612496	520730	518043	1488915	1148099	671730	771139	1074223	1159390	734568	1.56501e+06	1.39292e+06	1.37944e+06	523070	445342	253845	255267	404297	429737
Q99J56	DERL1_MOUSE	Derlin-1	28834.8	1	1	10	Derl1	NaN	15.3533	0.0036401	0.00721903	0.109134	27.6806	NaN	15.3533	NaN	NaN	NaN	NaN	NaN	NaN	NaN	NaN	NaN	41860.1	NaN	NaN	NaN	NaN	NaN	NaN	NaN	NaN	NaN	30092	NaN	NaN	NaN	NaN	NaN	NaN	NaN	NaN	NaN	41860.1	NaN	NaN	NaN	NaN
P31001	DESM_MOUSE	Desmin	53497.8	5	5	90	Des	0.356183	13.4026	1.34331e-16	3.73846e-16	3.83175e-09	38.3708	12.1907	NaN	13.4904	13.2136	12.6665	13.7006	14.0744	13.5353	13.9172	13.835	4674.9	NaN	11508.7	9499.5	6501.21	13313.6	17250.7	11871.8	15470.4	14613.6	1	NaN	67477	21967.4	19137	44651.5	48443.9	32038.4	45090.6	46632.3	4674.9	NaN	11508.7	9499.5	6501.21	13313.6
Q8BH86	GLUCM_MOUSE	D-glutamate cyclase, mitochondrial	66365.7	12	12	90	Dglucy	0.483924	12.7837	8.19855e-17	2.28977e-16	2.95609e-09	38.4732	13.716	12.6154	11.2223	11.8406	12.4891	12.8433	NaN	13.5769	13.2811	13.4686	13456.2	6275.02	2389.19	3667.65	5748.9	7348.75	NaN	12219.5	9954.36	11335.8	4538.69	7580.39	1	4587.77	5269.78	23853.6	NaN	29963.6	19259.8	23581.4	13456.2	6275.02	2389.19	3667.65	5748.9	7348.75
Q9QX60;Q9QX60-2	DGUOK_MOUSE	Deoxyguanosine kinase, mitochondrial;Isoform 2 of Deoxyguanosine kinase, mitochondrial	32280.94;32280.94-2	6	6	60	Dguok	0.447476	14.2657	6.64907e-40	3.33868e-39	6.57693e-20	46.7452	NaN	NaN	NaN	14.1132	14.0268	15.269	NaN	14.2867	13.621	14.2775	NaN	NaN	NaN	17721.2	16691.4	39485.7	NaN	19986.7	12599.1	19858.4	NaN	NaN	NaN	1	40154.8	1	NaN	57096.8	20490.1	31035.9	NaN	NaN	NaN	17721.2	16691.4	39485.7
O35435	PYRD_MOUSE	Dihydroorotate dehydrogenase (quinone), mitochondrial	42700	16	16	90	Dhodh	0.239872	14.3389	8.75696e-32	3.43296e-31	2.49871e-16	44.265	14.739	14.2501	NaN	13.6427	14.2424	14.1317	14.0706	14.7229	14.598	14.6523	27344.7	19485.5	NaN	12789.5	19381.1	17949.9	17206	27041.1	24799.5	25750.8	63311.4	13227.3	NaN	21247.2	39649.2	48531.5	28995	73769.2	59753.4	56776.8	27344.7	19485.5	NaN	12789.5	19381.1	17949.9
Q99L04	DHRS1_MOUSE	Dehydrogenase/reductase SDR family member 1	34005.2	4	5	40	Dhrs1	0.301078	12.1519	5.55857e-15	1.4924e-14	2.80878e-08	37.5703	NaN	NaN	NaN	NaN	11.6296	NaN	NaN	12.1214	12.6883	12.1683	NaN	NaN	NaN	NaN	3168.64	NaN	NaN	4455.62	6600.13	4602.74	NaN	NaN	NaN	NaN	1	NaN	NaN	6221.32	6149	11107.1	NaN	NaN	NaN	NaN	3168.64	NaN
Q99LB2	DHRS4_MOUSE	Dehydrogenase/reductase SDR family member 4	29884.6	16	19	100	Dhrs4	0.420362	15.0294	1.52582e-52	1.55213e-51	2.16482e-25	50.1198	15.7677	14.4085	13.7545	14.477	15.4536	15.1281	14.4731	15.7596	15.5103	15.5613	55790.2	21746	13820.3	22803.5	44874.8	35811.4	22741.7	55476	46673.1	48351.1	224081	138292	92727.1	90283	185034	161183	96713.3	233211	216761	189317	55790.2	21746	13820.3	22803.5	44874.8	35811.4
Q99J47;Q99J47-2	DRS7B_MOUSE	Dehydrogenase/reductase SDR family member 7B;Isoform 2 of Dehydrogenase/reductase SDR family member 7B	34986.65;34986.65-2	9	10	80	Dhrs7b	0.312171	13.9503	5.56881e-40	2.81422e-39	6.08461e-20	46.7674	12.7518	NaN	NaN	13.9209	14.0519	14.0154	13.7955	14.5604	14.0636	14.4425	6897.18	NaN	NaN	15510.3	16983.7	16560	14218.9	24161.3	17123	22265.3	31270.7	NaN	NaN	14344.1	38159.1	28115	19970.3	51675.8	38009.7	40884.5	6897.18	NaN	NaN	15510.3	16983.7	16560
Q8CHS7	DRS7C_MOUSE	Dehydrogenase/reductase SDR family member 7C	34467.5	12	15	100	Dhrs7c	0.283672	14.9377	3.67683e-31	1.41324e-30	4.73399e-16	44.0607	15.1223	15.6578	14.2654	15.0141	14.7721	14.9353	15.3777	14.9514	14.6643	14.6166	35666.7	51697.3	19692.9	33090.4	27979.8	31330.8	42573.6	31682.9	25965.5	25120.6	126564	179890	95874.2	124887	114527	114568	139214	117894	93645.9	94754	35666.7	51697.3	19692.9	33090.4	27979.8	31330.8
Q9JIQ3	DBLOH_MOUSE	Diablo homolog, mitochondrial	26820.5	3	3	20	Diablo	0.306755	13.4865	0.000824495	0.00170237	0.0374052	29.2647	NaN	NaN	NaN	NaN	NaN	NaN	NaN	13.1685	13.8044	NaN	NaN	NaN	NaN	NaN	NaN	NaN	NaN	9206.72	14307.1	NaN	NaN	NaN	NaN	NaN	NaN	NaN	NaN	168908	61605.9	NaN	NaN	NaN	NaN	NaN	NaN	NaN
Q8BMF4	ODP2_MOUSE	Dihydrolipoyllysine-residue acetyltransferase component of pyruvate dehydrogenase complex, mitochondrial	67941.7	26	45	100	Dlat	0.202464	20.1143	1.89859e-75	2.48926e-73	9.26093e-35	55.5224	20.4044	20.2875	19.4891	19.8434	20.0988	20.1112	19.7754	20.3851	20.3146	20.4331	1.38784e+06	1.27982e+06	735883	940743	1.12289e+06	1.13261e+06	897408	1.36936e+06	1.30407e+06	1.41572e+06	5864226	5.21996e+06	2906128	4139705	4.71736e+06	4746710	3468533	5.90787e+06	5277914	6364858	1.38784e+06	1.27982e+06	735883	940743	1.12289e+06	1.13261e+06
O08749	DLDH_MOUSE	Dihydrolipoyl dehydrogenase, mitochondrial	54272.3	24	44	100	Dld	0.198572	20.5837	8.61502e-58	1.295e-56	1.35246e-27	51.41	20.8426	20.8021	19.9388	20.3281	20.6981	20.7995	20.152	20.7894	20.7028	20.7842	1.88036e+06	1828274	1.00506e+06	1.3163e+06	1.70121e+06	1825033	1.1651e+06	1812265	1.70669e+06	1.80573e+06	4.85971e+06	4.68384e+06	2.77867e+06	3.59954e+06	4.67596e+06	5295370	2.9774e+06	5.0688e+06	4.3316e+06	4.94225e+06	1.88036e+06	1828274	1.00506e+06	1.3163e+06	1.70121e+06	1825033
Q9D2G2	ODO2_MOUSE	Dihydrolipoyllysine-residue succinyltransferase component of 2-oxoglutarate dehydrogenase complex, mitochondrial	48994.5	22	44	100	Dlst	0.208407	20.2812	4.30475e-56	5.52626e-55	6.91142e-27	50.9972	20.5702	20.3616	19.6752	19.8625	20.4729	20.4434	19.9009	20.5653	20.4484	20.5114	1.55688e+06	1.34722e+06	837188	953258	1.4553e+06	1.42585e+06	978977	1.55161e+06	1.43077e+06	1.49464e+06	5608336	4.92911e+06	2.92047e+06	3.65348e+06	5265405	5288715	2.99904e+06	5626262	5231623	5.47857e+06	1.55688e+06	1.34722e+06	837188	953258	1.4553e+06	1.42585e+06
Q9CQ00	DMAC1_MOUSE	Distal membrane-arm assembly complex protein 1	11344.2	2	3	80	Dmac1	0.443282	13.2318	7.69972e-23	2.44567e-22	3.01466e-12	41.0723	14.1995	12.8143	NaN	12.3166	13.2847	12.8735	NaN	13.6843	13.8191	12.8619	18813.8	7202.63	NaN	5101.27	9979.06	7504.35	NaN	13164.1	14453.4	7444.29	327126	107754	NaN	53040.5	116500	129705	NaN	154665	121611	67339	18813.8	7202.63	NaN	5101.27	9979.06	7504.35
Q9CRA7	ATP5S_MOUSE	ATP synthase subunit s, mitochondrial	23275.1	5	5	70	Dmac2l	0.144506	14.597	2.41791e-36	1.07463e-35	2.41258e-18	45.6956	NaN	14.8419	NaN	14.3302	14.3663	14.5824	NaN	14.8412	14.5112	14.7056	NaN	29366.6	NaN	20598.4	21119.8	24532.4	NaN	29353.3	23351.2	26720.3	NaN	74721	NaN	59146.8	52317.2	94051.3	NaN	69260.5	58776.8	72690.3	NaN	29366.6	NaN	20598.4	21119.8	24532.4
P11531	DMD_MOUSE	Dystrophin	425832	7	9	100	Dmd	0.308855	13.7419	7.54693e-32	2.96846e-31	2.33879e-16	44.286	13.7582	14.4531	13.0258	13.4201	13.5162	13.9981	13.3508	13.7897	14.3112	13.7953	13856	22429.7	8339.64	10960.7	11716	16362.6	10447	14161.9	20329	14216.6	39772	39119.6	23478.7	36965.5	34278.5	53720.3	23845.5	51883.6	63725.5	54204.9	13856	22429.7	8339.64	10960.7	11716	16362.6
Q99M87;Q99M87-3	DNJA3_MOUSE	DnaJ homolog subfamily A member 3, mitochondrial;Isoform 3 of DnaJ homolog subfamily A member 3, mitochondrial	52443.46;52443.46-3	17	20	100	Dnaja3	0.218044	15.8058	6.75547e-67	2.61359e-65	2.47414e-31	53.5708	16.2264	15.8661	15.2275	15.6145	15.8395	15.7803	15.2951	16.1136	16.0304	16.0642	76673.2	59728	38365.3	50168.1	58637.5	56279.2	40204.4	70903.9	66930.5	68519.8	148509	107783	105370	103697	120195	99638.5	65303.6	163973	167723	169170	76673.2	59728	38365.3	50168.1	58637.5	56279.2
Q9DC23	DJC10_MOUSE	DnaJ homolog subfamily C member 10	90583.1	2	2	10	Dnajc10	NaN	10.82	0.000823203	0.00170119	0.037367	29.266	NaN	NaN	NaN	NaN	NaN	NaN	NaN	10.82	NaN	NaN	NaN	NaN	NaN	NaN	NaN	NaN	NaN	1807.82	NaN	NaN	NaN	NaN	NaN	NaN	NaN	NaN	NaN	4494.94	NaN	NaN	NaN	NaN	NaN	NaN	NaN	NaN
Q5U458	DJC11_MOUSE	DnaJ homolog subfamily C member 11	63233	23	24	100	Dnajc11	0.40358	14.795	5.93975e-32	2.35594e-31	2.10255e-16	44.3199	15.5622	14.8806	14.425	14.3566	14.1274	14.8453	13.6308	15.3069	15.3645	15.4509	48383.8	30166.2	21997.1	20978.6	17896.3	29436.4	12684.5	40535.1	42186.8	44791.5	125505	94063.7	29179.6	33622.5	47602.4	61944.3	34548.8	81308.3	75490.5	80562.8	48383.8	30166.2	21997.1	20978.6	17896.3	29436.4
Q9CQV7	TIM14_MOUSE	Mitochondrial import inner membrane translocase subunit TIM14	12436.5	5	5	100	Dnajc19	0.329532	14.1346	3.85058e-38	1.79238e-37	3.90854e-19	46.2323	14.6302	13.3554	13.423	13.7088	14.2833	14.5398	13.7235	14.7002	14.4736	14.5078	25359.7	10480.2	10983.3	13389.7	19938.7	23817.9	13526.3	26620.3	22749.7	23296.8	80848.1	41945.2	14632.6	43343.9	49071.5	49707.4	26442.2	68304.9	57337.5	59624.7	25359.7	10480.2	10983.3	13389.7	19938.7	23817.9
P59041	DJC30_MOUSE	DnaJ homolog subfamily C member 30, mitochondrial	24762.1	2	2	40	Dnajc30	0.252234	13.42	1.53374e-10	3.74703e-10	8.69425e-06	35.034	13.341	NaN	NaN	13.3711	NaN	NaN	NaN	13.8947	13.073	NaN	10376.3	NaN	NaN	10595.4	NaN	NaN	NaN	15231.1	8617.31	NaN	14214.6	NaN	NaN	17527.8	NaN	NaN	NaN	25938.2	19533.2	NaN	10376.3	NaN	NaN	10595.4	NaN	NaN
Q9D7J6	DNSL1_MOUSE	Deoxyribonuclease-1-like 1	35604.2	2	3	50	Dnase1l1	0.307755	11.3916	0.00157793	0.0032186	0.0580874	28.7004	11.0562	NaN	NaN	NaN	NaN	11.8209	NaN	10.8878	11.8817	11.3115	2129.37	NaN	NaN	NaN	NaN	3617.72	NaN	1894.72	3773.41	2541.56	11131.5	NaN	NaN	NaN	NaN	15206	NaN	6832.88	11616.3	2606.28	2129.37	NaN	NaN	NaN	NaN	3617.72
P31428	DPEP1_MOUSE	Dipeptidase 1	45722.5	1	1	40	Dpep1	0.238223	14.1138	0.00026929	0.000568447	0.018779	30.0158	NaN	NaN	NaN	NaN	13.5472	NaN	NaN	14.2454	14.2341	14.4284	NaN	NaN	NaN	NaN	11970.6	NaN	NaN	19422.3	19270.2	22049.1	NaN	NaN	NaN	NaN	1	NaN	NaN	44024.2	42052.3	377.953	NaN	NaN	NaN	NaN	11970.6	NaN
Q9ET22	DPP2_MOUSE	Dipeptidyl peptidase 2	56253.5	6	6	80	Dpp7	0.553091	16.1907	2.0096e-17	5.71404e-17	1.42071e-09	38.7603	17.5312	NaN	NaN	14.9374	15.7124	16.2759	16.1352	16.3595	16.339	16.2348	189421	NaN	NaN	31377.1	53692.9	79346.5	71975.1	84080.9	82893.9	77120.5	1	NaN	NaN	12828.7	14165.7	29662.8	1	16505.7	2805.59	12515.3	189421	NaN	NaN	31377.1	53692.9	79346.5
O08553	DPYL2_MOUSE	Dihydropyrimidinase-related protein 2	62277.6	1	1	30	Dpysl2	0.303419	11.6542	0.00020589	0.000436177	0.0160644	30.1699	NaN	NaN	NaN	NaN	NaN	NaN	NaN	11.924	11.9539	11.0846	NaN	NaN	NaN	NaN	NaN	NaN	NaN	3885.77	3967.14	2171.76	NaN	NaN	NaN	NaN	NaN	NaN	NaN	7180.52	5926.57	1	NaN	NaN	NaN	NaN	NaN	NaN
Q9D2N4;Q9D2N4-2;Q9D2N4-3;Q9D2N4-4;Q9D2N4-5;Q9D2N4-6;Q9D2N4-7	DTNA_MOUSE	Dystrobrevin alpha;Isoform 2 of Dystrobrevin alpha;Isoform 3 of Dystrobrevin alpha;Isoform 4 of Dystrobrevin alpha;Isoform 5 of Dystrobrevin alpha;Isoform 6 of Dystrobrevin alpha;Isoform 7 of Dystrobrevin alpha	84067.19;84067.19-2;84067.19-3;84067.19-4;84067.19-5;84067.19-6;84067.19-7	6	7	80	Dtna	0.294593	13.367	7.697e-35	3.31477e-34	1.10809e-17	45.2356	13.8622	13.9981	NaN	NaN	13.0708	13.4353	12.754	13.2903	13.0759	13.4498	14891.3	16362.5	NaN	NaN	8603.82	11077.5	6907.56	10017.7	8634.33	11188.8	56065.4	39593.4	NaN	NaN	58774.1	61961.3	30718.3	47514.6	37253	30553.3	14891.3	16362.5	NaN	NaN	8603.82	11077.5
Q32M08	DUS4L_MOUSE	tRNA-dihydrouridine(20a/20b) synthase [NAD(P)+]-like	36620.3	1	1	100	Dus4l	0.69689	16.8152	8.85252e-13	2.26594e-12	4.6563e-07	36.384	17.3159	18.3057	18.1931	17.3771	15.9089	17.3851	17.8172	15.6445	14.9814	15.223	163151	324007	299694	170227	61527.7	171171	230945	51223.7	32349.2	38246	176764	432632	309548	133399	81611.4	208161	159265	33525.3	34896	38493.8	163151	324007	299694	170227	61527.7	171171
Q9ESD7	DYSF_MOUSE	Dysferlin	237911	45	47	100	Dysf	0.252996	15.1528	2.30041e-84	1.08579e-81	2.7183e-38	57.4678	15.3871	15.8856	15.1646	15.2815	15.1191	14.9344	14.6101	15.0449	15.0849	15.0151	42853.5	60540.8	36729.4	39827.9	35587.1	31312.3	25008.2	33804.3	34755	33113.7	107866	154761	91417.5	115950	99891.1	91539.4	248815	93892.4	128290	102309	42853.5	60540.8	36729.4	39827.9	35587.1	31312.3
O35459	ECH1_MOUSE	Delta(3,5)-Delta(2,4)-dienoyl-CoA isomerase, mitochondrial	36118.5	19	31	100	Ech1	0.303608	16.5242	1.60902e-59	2.85511e-58	2.59632e-28	51.8265	16.825	16.7914	16.0684	15.8489	16.8002	16.4046	15.6289	16.9647	16.9392	16.971	116102	113426	68719.8	59019.7	114123	86751.8	50671.9	127902	125665	128467	342351	363352	232124	201978	381589	280612	153906	466184	441592	445837	116102	113426	68719.8	59019.7	114123	86751.8
Q3TLP5;Q3TLP5-2	ECHD2_MOUSE	Enoyl-CoA hydratase domain-containing protein 2, mitochondrial;Isoform 2 of Enoyl-CoA hydratase domain-containing protein 2, mitochondrial	31852.01;31852.01-2	4	5	100	Echdc2	0.448557	15.6166	3.9665e-39	1.93408e-38	1.44043e-19	46.5211	16.4452	15.9613	16.0948	15.7727	16.0526	16.4872	15.1919	15.1544	14.4174	14.5888	89227.2	63800.8	69988.1	55983.3	67967.4	91861.9	37429.8	36468.8	21881.3	24641.5	202606	101917	118067	100680	152220	215454	57430.5	85498.7	54660.4	63573.8	89227.2	63800.8	69988.1	55983.3	67967.4	91861.9
Q9D7J9	ECHD3_MOUSE	Enoyl-CoA hydratase domain-containing protein 3, mitochondrial	32402.3	5	5	80	Echdc3	0.712384	13.4453	4.88507e-58	7.58472e-57	1.06837e-27	51.4696	14.2358	14.4614	NaN	11.5032	12.9808	12.4489	NaN	15.0305	13.6584	13.2433	19293.3	22558.3	NaN	2902.8	8083.56	5590.94	NaN	33468.2	12929.6	9696.74	14179.6	29828.2	NaN	42381.3	36408.3	113722	NaN	48427.2	91145.1	36292.4	19293.3	22558.3	NaN	2902.8	8083.56	5590.94
Q8BH95	ECHM_MOUSE	Enoyl-CoA hydratase, mitochondrial	31474.4	15	27	100	Echs1	0.278862	17.3861	6.52515e-44	3.89857e-43	1.15295e-21	47.8679	17.8536	17.8253	16.5996	16.9199	17.6046	17.3001	16.8422	17.5407	17.6942	17.6812	236849	232245	99307.8	123989	199298	161383	117491	190663	212068	210174	1.25722e+06	1.12188e+06	532455	792925	1275398	1.08754e+06	679182	1.12322e+06	1.14444e+06	1.30643e+06	236849	232245	99307.8	123989	199298	161383
P42125	ECI1_MOUSE	Enoyl-CoA delta isomerase 1, mitochondrial	32250.4	20	34	100	Eci1	0.273007	17.6558	1.80788e-55	2.19928e-54	1.26073e-26	50.8447	18.1718	18.0508	16.8831	17.1464	17.7474	17.7929	17.1418	17.9241	17.7733	17.9266	295297	271546	120870	145072	220032	227093	144609	248704	224023	249137	1.56465e+06	1.66712e+06	671784	849814	1.45623e+06	1.44806e+06	822330	1.42582e+06	1335267	1.50535e+06	295297	271546	120870	145072	220032	227093
Q9WUR2;Q9WUR2-2	ECI2_MOUSE	Enoyl-CoA delta isomerase 2;Isoform 2 of Enoyl-CoA delta isomerase 2	43267.68;43267.68-2	12	12	100	Eci2	0.373907	15.0053	2.39646e-41	1.27667e-40	1.53092e-20	47.1561	15.7432	15.3453	14.7013	14.1634	14.8349	15.0144	13.8861	15.6223	15.2786	15.4637	54851.7	41629.7	26640.1	18348.3	29223.9	33097.2	15140.3	50441.6	39746.8	45190.2	196596	120208	64636.4	68813.4	167890	117525	35339.4	246791	149061	196541	54851.7	41629.7	26640.1	18348.3	29223.9	33097.2
Q9QZH6	ECSIT_MOUSE	Evolutionarily conserved signaling intermediate in Toll pathway, mitochondrial	49799	13	14	90	Ecsit	0.39719	14.3838	1.35163e-32	5.45272e-32	1.08953e-16	44.5276	14.2151	14.1692	NaN	13.945	14.344	13.9236	13.6459	15.0102	15.0134	15.1877	19018.1	18422.7	NaN	15771.7	20795.3	15539.1	12818.3	33000.6	33072.9	37321.9	99024.9	41456.9	NaN	63643.9	52402.3	48069.8	62542.9	122942	101483	121037	19018.1	18422.7	NaN	15771.7	20795.3	15539.1
P10126	EF1A1_MOUSE	Elongation factor 1-alpha 1	50113.8	16	22	100	Eef1a1	0.512507	19.5022	7.28304e-55	8.38438e-54	2.2632e-26	50.696	20.311	19.9787	20.6832	19.1342	18.4186	20.0365	19.1306	19.3071	19.1903	18.8319	1.30082e+06	1.03319e+06	1.68369e+06	575394	350388	1075471	573947	648681	598197	466636	3.60555e+06	3.22981e+06	4.44447e+06	1.51061e+06	920338	2.99757e+06	1752678	1.888e+06	1.75002e+06	1.32216e+06	1.30082e+06	1.03319e+06	1.68369e+06	575394	350388	1075471
P62631	EF1A2_MOUSE	Elongation factor 1-alpha 2	50454.2	16	31	100	Eef1a2	0.467198	17.5415	1.09805e-53	1.17258e-52	7.1013e-26	50.4048	18.2922	17.9493	18.6537	17.28	16.631	17.838	17.4221	17.2437	17.2331	16.872	321005	253097	412400	159150	101490	234305	175621	155197	154056	119940	1795905	1.43058e+06	2.16616e+06	911134	616348	1.39561e+06	862502	973542	869923	722443	321005	253097	412400	159150	101490	234305
P58252	EF2_MOUSE	Elongation factor 2	95314	15	16	100	Eef2	0.482661	13.2402	8.71098e-42	4.71512e-41	9.824e-21	47.2797	13.4513	14.4058	13.7893	12.576	12.2372	13.399	13.8224	13.4422	12.1876	13.0914	11200.4	21705.2	14157.8	6105.78	4827.96	10801.6	14485.9	11130.6	4664.74	8727.98	24411.6	43222.6	23909.2	25406.3	8773.04	33059.2	41573.8	27232.1	18397.8	19367.2	11200.4	21705.2	14157.8	6105.78	4827.96	10801.6
Q8BH64	EHD2_MOUSE	EH domain-containing protein 2	61174.5	12	14	100	Ehd2	0.300039	14.9265	5.36581e-67	2.18333e-65	2.25354e-31	53.5941	15.5766	15.2103	15.1279	14.1242	13.9555	15.1602	15.1084	14.9429	14.8355	15.2233	48868.2	37910.9	35806.9	17857.3	15886.6	36617.2	35326.1	31495.7	29236.8	38252.9	83443.5	76716.7	60764.2	46710	31980.2	108868	67271.8	76707.4	55307.1	117610	48868.2	37910.9	35806.9	17857.3	15886.6	36617.2
P60843	IF4A1_MOUSE	Eukaryotic initiation factor 4A-I	46153.9	4	4	40	Eif4a1	0.611782	13.576	0.000666791	0.00138159	0.0326328	29.4243	13.4289	13.1498	NaN	NaN	NaN	NaN	NaN	14.674	13.0513	NaN	11028.5	9088.31	NaN	NaN	NaN	NaN	NaN	26140.3	8488.43	NaN	5019.28	13738.1	NaN	NaN	NaN	NaN	NaN	9556.25	9431.35	NaN	11028.5	9088.31	NaN	NaN	NaN	NaN
P63242	IF5A1_MOUSE	Eukaryotic translation initiation factor 5A-1	16832.2	3	3	100	Eif5a	0.478788	12.6055	5.6027e-20	1.69084e-19	7.26805e-11	39.8982	12.9781	13.8314	12.9033	12.3926	11.2484	12.8361	13.0475	12.0424	12.3391	12.4362	8068.59	14576.6	7660.93	5377.16	2432.72	7312.26	8466.39	4218.28	5181.32	5542.08	34684.9	50821.8	73046.4	19412.1	18974.6	16704.6	36075.9	20372.7	28911.5	32198.6	8068.59	14576.6	7660.93	5377.16	2432.72	7312.26
Q8C7X2;Q8C7X2-2	EMC1_MOUSE	ER membrane protein complex subunit 1;Isoform 2 of ER membrane protein complex subunit 1	111605.27;111605.27-2	10	10	70	Emc1	1.2795	13.3174	8.73177e-10	2.08623e-09	2.32211e-05	34.5428	NaN	15.8628	NaN	12.8612	12.3127	NaN	12.3426	13.4826	12.9551	13.405	NaN	59591	NaN	7440.35	5087.48	NaN	5194	11446.7	7941.18	10847.2	NaN	99546	NaN	8198.3	13843.4	NaN	6659.74	21860.7	30577	10068.4	NaN	59591	NaN	7440.35	5087.48	NaN
Q9CRD2	EMC2_MOUSE	ER membrane protein complex subunit 2	34934.7	4	4	40	Emc2	0.227852	13.1605	1.99929e-29	7.39548e-29	2.83115e-15	43.4794	NaN	NaN	NaN	NaN	13.3504	NaN	NaN	13.3855	12.595	13.3111	NaN	NaN	NaN	NaN	10443.8	NaN	NaN	10701.4	6187.1	10163.3	NaN	NaN	NaN	NaN	10475.1	NaN	NaN	35075.9	13437.2	29037.8	NaN	NaN	NaN	NaN	10443.8	NaN
O08600	NUCG_MOUSE	Endonuclease G, mitochondrial	32190.6	9	11	100	Endog	0.282861	15.7643	1.06889e-36	4.81411e-36	1.68465e-18	45.8025	15.8735	16.4081	15.2025	15.554	15.888	15.4536	15.1523	15.909	16.2271	15.9744	60033.2	86964.6	37705.8	48108.8	60640.6	44875.2	36416.1	61527.9	76709.7	64385.2	101508	180326	196455	65476	120831	187523	97623.7	115943	145158	143028	60033.2	86964.6	37705.8	48108.8	60640.6	44875.2
P17182	ENOA_MOUSE	Alpha-enolase	47140.8	26	45	100	Eno1	0.885355	18.0256	1.25605e-67	5.593e-66	1.25139e-31	53.7408	18.7954	20.1243	19.4051	18.6897	17.4662	18.2848	17.9676	16.6376	16.3759	16.5093	454969	1142960	694238	422836	181073	319351	256327	101954	85042.5	93283.4	1.59117e+06	3.36783e+06	3.06905e+06	1.37086e+06	627887	1.34916e+06	524978	283725	192204	247674	454969	1142960	694238	422836	181073	319351
P21550	ENOB_MOUSE	Beta-enolase	47024.9	26	42	100	Eno3	0.611511	18.8237	4.95933e-62	1.10415e-60	2.39644e-29	52.4259	19.2832	20.1769	19.9453	19.4102	18.5511	18.6721	19.115	17.5875	17.7693	17.7266	638004	1.18537e+06	1.00954e+06	696711	384100	417707	567787	196960	223409	216882	2.79266e+06	5.21703e+06	4343463	3.08176e+06	1.48651e+06	1.61687e+06	2.09083e+06	803373	917028	865716	638004	1.18537e+06	1.00954e+06	696711	384100	417707
Q8BTJ4;Q8BTJ4-2	ENPP4_MOUSE	Bis(5'-adenosyl)-triphosphatase enpp4;Isoform 2 of Bis(5'-adenosyl)-triphosphatase enpp4	51611.11;51611.11-2	2	2	70	Enpp4	0.393908	12.5649	5.67846e-23	1.81342e-22	2.61011e-12	41.1244	NaN	12.7785	NaN	13.1941	11.8266	NaN	11.6002	12.8172	12.4861	13.2513	NaN	7026.21	NaN	9371.62	3632.16	NaN	3104.71	7217	5736.98	9750.79	NaN	15726.4	NaN	24453.1	5358.5	NaN	4341.77	20499.7	16578.1	32757	NaN	7026.21	NaN	9371.62	3632.16	NaN
O55026;O55026-2	ENTP2_MOUSE	Ectonucleoside triphosphate diphosphohydrolase 2;Isoform Short of Ectonucleoside triphosphate diphosphohydrolase 2	54319.4;54319.4-2	1	1	40	Entpd2	0.158083	12.8118	8.65346e-06	1.91938e-05	0.0029221	31.6104	NaN	NaN	NaN	NaN	NaN	12.4874	NaN	12.7817	13.0244	12.9537	NaN	NaN	NaN	NaN	NaN	5742.13	NaN	7041.49	8331.76	7933.51	NaN	NaN	NaN	NaN	NaN	10704.6	NaN	11331.6	12411.1	15402.4	NaN	NaN	NaN	NaN	NaN	5742.13
Q99M71	EPDR1_MOUSE	Mammalian ependymin-related protein 1	25485.1	6	7	90	Epdr1	0.262935	15.9078	2.71609e-37	1.24224e-36	9.22281e-19	45.9808	16.2502	NaN	16.3753	15.3385	15.7933	16.2566	16.2838	15.7263	15.4624	15.6839	77947.3	NaN	85006.4	41434.3	56789.7	78295.8	79784.2	54209.4	45149.4	52640.5	144357	NaN	195456	117045	139526	186126	149855	150342	115505	143786	77947.3	NaN	85006.4	41434.3	56789.7	78295.8
Q9D379	HYEP_MOUSE	Epoxide hydrolase 1	52576.5	8	8	60	Ephx1	0.518114	12.884	2.71517e-11	6.72381e-11	3.24487e-06	35.5054	13.5148	NaN	NaN	NaN	12.283	10.6768	NaN	13.5777	13.74	13.5117	11704.9	NaN	NaN	NaN	4983.79	1636.93	NaN	12226.6	13681.7	11679.9	6832.79	NaN	NaN	NaN	9174.18	50245.7	NaN	27818.3	14610.9	14670.6	11704.9	NaN	NaN	NaN	4983.79	1636.93
P34914	HYES_MOUSE	Bifunctional epoxide hydrolase 2	62515.3	8	9	30	Ephx2	0.383594	11.2251	6.73798e-20	2.03086e-19	7.96163e-11	39.8639	NaN	NaN	NaN	NaN	NaN	NaN	NaN	11.7339	11.4042	10.5372	NaN	NaN	NaN	NaN	NaN	NaN	NaN	3405.98	2710.3	1485.97	NaN	NaN	NaN	NaN	NaN	NaN	NaN	15438	11165.6	7471.91	NaN	NaN	NaN	NaN	NaN	NaN
P49290	PERE_MOUSE	Eosinophil peroxidase	81380.1	5	5	10	Epx	NaN	12.8781	7.81876e-14	2.05025e-13	1.19939e-07	36.9672	NaN	NaN	NaN	NaN	NaN	NaN	NaN	12.8781	NaN	NaN	NaN	NaN	NaN	NaN	NaN	NaN	NaN	7528.1	NaN	NaN	NaN	NaN	NaN	NaN	NaN	NaN	NaN	47677	NaN	NaN	NaN	NaN	NaN	NaN	NaN	NaN
P57759	ERP29_MOUSE	Endoplasmic reticulum resident protein 29	28823.2	3	3	90	Erp29	0.256066	13.3396	2.21378e-35	9.67503e-35	6.39692e-18	45.4025	12.442	13.8525	NaN	13.2118	13.0379	13.5536	13.232	13.5149	13.6526	13.559	5564.28	14792	NaN	9487.6	8410.04	12024	9620.9	11705.3	12877.4	12068.6	8925.22	18877.2	NaN	8659.14	17434.9	11818.6	838.587	25228.6	23244.6	21664.6	5564.28	14792	NaN	9487.6	8410.04	12024
Q9D1Q6	ERP44_MOUSE	Endoplasmic reticulum resident protein 44	46853	8	9	80	Erp44	1.47792	13.2948	1.27464e-15	3.45764e-15	1.26773e-08	37.8933	NaN	13.7346	NaN	12.9015	10.9805	16.3277	13.5358	13.5614	12.6802	12.6364	NaN	13630.6	NaN	7651.23	2020.51	82246.8	11876.1	12089.1	6563.41	6367.22	NaN	81013.2	NaN	32652.1	3873.91	1	35060.7	36946.8	23312.8	22448.8	NaN	13630.6	NaN	7651.23	2020.51	82246.8
Q99LC5	ETFA_MOUSE	Electron transfer flavoprotein subunit alpha, mitochondrial	35009.4	21	36	100	Etfa	0.348041	18.4552	5.06159e-57	6.94498e-56	2.8269e-27	51.2236	19.195	18.7418	17.7823	17.8717	18.5468	18.643	17.7349	19.1005	18.3576	18.5782	600147	438368	225426	239833	382952	409361	218135	562107	335876	391376	2.13188e+06	1.48763e+06	749245	833233	1.26299e+06	1.36568e+06	704857	1966589	1.17947e+06	1.42605e+06	600147	438368	225426	239833	382952	409361
Q9DCW4	ETFB_MOUSE	Electron transfer flavoprotein subunit beta	27623.3	15	26	100	Etfb	0.378899	18.5839	1.73795e-64	5.25841e-63	2.36707e-30	53.0063	19.3744	18.8164	17.9764	17.9422	18.9209	18.8818	17.4318	19.2291	18.5466	18.7193	679648	461629	257896	251845	496305	483037	176806	614526	382890	431577	2.47727e+06	1730507	1.1448e+06	1.0066e+06	2009229	1.96052e+06	880789	2.45962e+06	1.65464e+06	1.71457e+06	679648	461629	257896	251845	496305	483037
Q921G7	ETFD_MOUSE	Electron transfer flavoprotein-ubiquinone oxidoreductase, mitochondrial	68090.9	38	58	100	Etfdh	0.269718	18.7264	4.37207e-50	3.72494e-49	2.42294e-24	49.498	19.1176	18.6485	18.0386	18.212	18.9128	18.8888	18.1701	19.0704	19.1261	19.0795	568827	410932	269254	303639	493529	485380	294942	550523	572167	554000	1.57636e+06	1.18169e+06	826703	842208	1.35595e+06	1.28487e+06	741953	1.38655e+06	1.62325e+06	1.42139e+06	568827	410932	269254	303639	493529	485380
Q91V16	ETFR1_MOUSE	Electron transfer flavoprotein regulatory factor 1	10391.2	3	3	90	Etfrf1	0.333747	14.1959	3.48656e-20	1.05626e-19	5.75312e-11	39.9859	14.739	14.5622	NaN	13.7511	14.5514	14.559	13.7238	13.5104	14.7076	13.6582	27346	24190.5	NaN	13787.7	24010.6	24138.5	13529.6	11669.4	26756.8	12927.9	75560.1	50737.5	NaN	29369.6	58455.3	73107.4	34143.7	59273.9	53230.6	49386.2	27346	24190.5	NaN	13787.7	24010.6	24138.5
Q9DCM0	ETHE1_MOUSE	Persulfide dioxygenase ETHE1, mitochondrial	27738.8	12	13	100	Ethe1	0.217309	15.6249	6.67571e-39	3.21524e-38	1.81036e-19	46.4553	16.0253	15.5865	15.1822	15.444	15.783	15.449	15.1177	15.7487	16.0175	15.8947	66696	49205.7	37179	44576.1	56385.5	44731.5	35552.5	55058.5	66334.4	60920.9	173890	186739	252817	113937	125102	187512	150954	142547	192634	150944	66696	49205.7	37179	44576.1	56385.5	44731.5
P11404	FABPH_MOUSE	Fatty acid-binding protein, heart	14818.8	2	2	90	Fabp3	0.543676	15.1425	5.2357e-39	2.54244e-38	1.62716e-19	46.486	15.4135	16.2277	16.1654	15.4939	14.3534	NaN	15.6043	14.4756	14.4685	14.0802	43642.9	76738.5	73494.9	46143.9	20931.2	NaN	49815.9	22781.2	22670.1	17320.7	104191	254200	150382	110165	52025.3	NaN	131412	73775.9	75644.4	67234.9	43642.9	76738.5	73494.9	46143.9	20931.2	NaN
P04117	FABP4_MOUSE	Fatty acid-binding protein, adipocyte	14649.9	5	5	100	Fabp4	0.421701	14.8693	4.74132e-31	1.81648e-30	5.30245e-16	44.0243	14.6534	14.6256	13.7971	14.0332	15.0186	15.6594	15.7672	15.3496	14.7751	15.0142	25770.4	25277.4	14234	16764.8	33192.7	51755	55769.6	41753.4	28037.5	33092.1	89027.4	310742	1502.44	125405	97360.5	246605	59473.5	219376	118434	145037	25770.4	25277.4	14234	16764.8	33192.7	51755
Q8R0F8	FAHD1_MOUSE	Acylpyruvase FAHD1, mitochondrial	25172.2	9	14	100	Fahd1	0.669832	15.2851	3.4478e-74	3.69855e-72	2.92747e-34	55.2405	15.0651	16.4699	16.0421	14.4911	14.8109	13.8763	16.7891	15.0673	15.0006	15.2385	34280.5	90766.2	67475.7	23027.6	28743.2	15037.4	113246	34332.1	32782.2	38658.6	145194	190204	53649	63203.5	92076.1	67334.9	149152	130120	154884	154071	34280.5	90766.2	67475.7	23027.6	28743.2	15037.4
Q3TC72	FAHD2_MOUSE	Fumarylacetoacetate hydrolase domain-containing protein 2A	34690.4	10	12	80	Fahd2	0.442834	14.0634	1.11867e-36	5.02869e-36	1.71871e-18	45.7966	14.8372	14.9079	NaN	13.1593	13.8354	13.1656	NaN	13.868	14.4495	14.2842	29270.9	30740.7	NaN	9148.1	14617.8	9188.46	NaN	14951.4	22373.4	19951.3	155702	138974	NaN	82572.6	72826.3	89813.6	NaN	100695	106812	126521	29270.9	30740.7	NaN	9148.1	14617.8	9188.46
Q9D6U8	F162A_MOUSE	Protein FAM162A	17724.7	8	11	100	Fam162a	0.281533	16.699	2.97808e-51	2.75618e-50	7.67191e-25	49.7949	16.9902	17.211	15.8072	16.2943	16.7212	16.4975	16.3493	16.9932	17.1266	16.9999	130184	151714	57336.1	80365.8	108043	92521.4	83491	130454	143098	131061	391133	377290	241007	234051	347037	260147	233901	413535	409966	419964	130184	151714	57336.1	80365.8	108043	92521.4
Q8BGY7	F210A_MOUSE	Protein FAM210A	31599.6	6	10	100	Fam210a	0.262235	16.1296	4.33545e-42	2.39057e-41	7.23587e-21	47.3645	16.305	16.0537	16.2566	15.5163	16.1237	16.0818	15.3354	16.4211	16.596	16.6067	80966.7	68020.5	78294.5	46866.9	71403.4	69358.3	41343	87748.9	99062	99793.8	255688	255167	120140	150964	224076	231482	119723	301076	317668	317026	80966.7	68020.5	78294.5	46866.9	71403.4	69358.3
Q80V62	FACD2_MOUSE	Fanconi anemia group D2 protein homolog	163618	1	1	50	Fancd2	0.541098	11.0928	3.25016e-28	1.15867e-27	9.95356e-15	43.062	NaN	NaN	NaN	11.6106	8.55557	NaN	NaN	11.9057	11.3111	12.0812	NaN	NaN	NaN	3126.98	376.257	NaN	NaN	3836.81	2540.88	4333.02	NaN	NaN	NaN	15207.9	6968.7	NaN	NaN	34178.1	17902.2	23998.5	NaN	NaN	NaN	3126.98	376.257	NaN
Q9WUA2	SYFB_MOUSE	Phenylalanine--tRNA ligase beta subunit	65697.2	3	3	30	Farsb	0.473176	10.5962	0.000642803	0.00133423	0.0318831	29.4509	NaN	NaN	NaN	11.3201	NaN	NaN	NaN	10.3491	10.1194	NaN	NaN	NaN	NaN	2556.82	NaN	NaN	NaN	1304.35	1112.32	NaN	NaN	NaN	NaN	2831.06	NaN	NaN	NaN	4038.61	1800.04	NaN	NaN	NaN	NaN	2556.82	NaN	NaN
Q922E6	FAKD2_MOUSE	FAST kinase domain-containing protein 2, mitochondrial	78948.2	4	4	40	Fastkd2	0.762034	8.30837	1.75933e-07	4.0468e-07	0.000402412	32.9491	NaN	NaN	NaN	NaN	0	NaN	NaN	11.5889	11.0123	10.6322	NaN	NaN	NaN	NaN	1	NaN	NaN	3080.49	2065.6	1587.11	NaN	NaN	NaN	NaN	350.743	NaN	NaN	16374.7	11817.6	23602.8	NaN	NaN	NaN	NaN	1	NaN
P46656	ADX_MOUSE	Adrenodoxin, mitochondrial	20122.9	4	6	70	Fdx1	0.529495	12.7156	3.93606e-12	9.90309e-12	1.08207e-06	36.0095	13.3745	NaN	NaN	11.8636	13.0908	12.1184	NaN	13.8246	11.9488	12.7888	10620	NaN	NaN	3726.38	8724.05	4446.25	NaN	14508.5	3953.13	7076.44	69136.4	NaN	NaN	25045.6	46951.8	39149.9	NaN	65242	19648.1	54858.3	10620	NaN	NaN	3726.38	8724.05	4446.25
P22315	HEMH_MOUSE	Ferrochelatase, mitochondrial	47130.4	19	29	100	Fech	0.230302	17.1151	1.44479e-46	1.0148e-45	8.0254e-23	48.5821	17.2961	17.3554	16.052	16.9639	17.2162	17.2766	16.8297	17.4409	17.3118	17.4084	160928	167691	67942.8	127834	152265	158773	116474	177923	162692	173963	441887	408146	152292	373201	441719	417748	312116	508216	451539	505623	160928	167691	67942.8	127834	152265	158773
E9PV24;E9PV24-2	FIBA_MOUSE	Fibrinogen alpha chain;Isoform 2 of Fibrinogen alpha chain	87429.26;87429.26-2	8	8	20	Fga	0.0744649	14.9546	1.90478e-51	1.78384e-50	6.33958e-25	49.844	NaN	NaN	NaN	NaN	NaN	NaN	15.0306	14.8785	NaN	NaN	NaN	NaN	NaN	NaN	NaN	NaN	33470.5	30122	NaN	NaN	NaN	NaN	NaN	NaN	NaN	NaN	30619.8	124092	NaN	NaN	NaN	NaN	NaN	NaN	NaN	NaN
Q8K0E8	FIBB_MOUSE	Fibrinogen beta chain	54752.7	20	23	30	Fgb	1.1247	13.7047	5.19618e-44	3.12831e-43	1.0437e-21	47.8949	NaN	NaN	NaN	NaN	NaN	NaN	13.8435	15.7395	11.5312	NaN	NaN	NaN	NaN	NaN	NaN	NaN	14700.1	54709.6	2959.55	NaN	NaN	NaN	NaN	NaN	NaN	NaN	8873.31	108177	1	NaN	NaN	NaN	NaN	NaN	NaN	NaN
Q9CRA9;Q9CRA9-2	FGOP2_MOUSE	FGFR1 oncogene partner 2 homolog;Isoform 2 of FGFR1 oncogene partner 2 homolog	29374.26;29374.26-2	1	1	70	Fgfr1op2	0.26479	15.911	1.42258e-11	3.54893e-11	2.24563e-06	35.6766	16.2663	16.3844	NaN	NaN	15.6295	15.3066	NaN	15.8006	15.7578	16.2319	78819.5	85543.6	NaN	NaN	50693.2	40526.5	NaN	57076.7	55408.4	76963.4	119597	71896.2	NaN	NaN	111513	38999.6	NaN	134295	72195.8	113310	78819.5	85543.6	NaN	NaN	50693.2	40526.5
Q8VCM7	FIBG_MOUSE	Fibrinogen gamma chain	49391.4	14	19	10	Fgg	NaN	15.8508	3.60224e-27	1.25573e-26	2.96562e-14	42.6937	NaN	NaN	NaN	NaN	NaN	NaN	NaN	15.8508	NaN	NaN	NaN	NaN	NaN	NaN	NaN	NaN	NaN	59097	NaN	NaN	NaN	NaN	NaN	NaN	NaN	NaN	NaN	115677	NaN	NaN	NaN	NaN	NaN	NaN	NaN	NaN
P97807;P97807-2	FUMH_MOUSE	Fumarate hydratase, mitochondrial;Isoform Cytoplasmic of Fumarate hydratase, mitochondrial	54356.73;54356.73-2	26	60	100	Fh	0.187517	19.4746	8.68884e-54	9.36332e-53	6.4327e-26	50.43	19.539	19.6374	18.8665	19.2514	19.5287	19.3697	19.2586	19.7513	19.7909	19.7524	761762	815525	477938	624110	756355	677427	627219	882514	907122	883187	3.13263e+06	2.98771e+06	1673259	2.50973e+06	2.83703e+06	2508381	2.22434e+06	3319714	3437889	3.43451e+06	761762	815525	477938	624110	756355	677427
P97447	FHL1_MOUSE	Four and a half LIM domains protein 1	31888.7	6	6	100	Fhl1	0.602001	13.4101	1.38767e-27	4.88062e-27	1.92181e-14	42.8408	14.6506	14.5805	14.143	13.6035	12.8277	13.5833	14.1145	11.6934	12.8594	12.0451	25720.7	24499.3	18090.9	12447.1	7269.81	12273.8	17737.5	3311.77	7431.48	4226.14	69372.5	85637.8	70730.1	33379.9	29492.5	63603.2	61641.7	9772.85	29903.5	18009.6	25720.7	24499.3	18090.9	12447.1	7269.81	12273.8
Q6P6L0;Q6P6L0-3	FIL1L_MOUSE	Filamin A-interacting protein 1-like;Isoform 3 of Filamin A-interacting protein 1-like	129772.49;129772.49-3	1	1	90	Filip1l	1.14768	13.589	3.1371e-14	8.30927e-14	7.2404e-08	37.1791	14.649	16.3056	15.2039	13.0245	13.0061	NaN	13.607	9.9107	13.5067	13.0871	25691.3	81000	37741.6	8332.47	8226.92	NaN	12477.5	962.537	11639	8701.69	917538	3203119	1.72489e+06	566673	358067	NaN	531901	91886.6	407033	355312	25691.3	81000	37741.6	8332.47	8226.92	NaN
Q9CQ92	FIS1_MOUSE	Mitochondrial fission 1 protein	17008.7	12	15	100	Fis1	0.339636	15.8902	3.3769e-47	2.42972e-46	4.26991e-23	48.7488	15.8806	16.3166	14.2397	15.844	15.9848	16.1482	15.3698	16.2423	16.5781	16.2974	60331.5	81620.4	19345.8	58820.6	64850.3	72625.2	42342.9	77521.9	97840.7	80541.5	222569	314191	56508	181026	185628	230469	95195.7	264318	375820	298850	60331.5	81620.4	19345.8	58820.6	64850.3	72625.2
Q91V79	FITM1_MOUSE	Fat storage-inducing transmembrane protein 1	32280.1	7	8	100	Fitm1	0.129977	17.0193	7.85578e-40	3.91132e-39	7.07635e-20	46.7244	17.1011	17.2899	17.3024	17.0173	17.0808	16.8196	17.0147	16.9846	16.7816	16.8013	140584	160247	161640	132657	138626	115666	132416	129683	112657	114210	396835	491476	416419	382874	356186	316309	357951	340019	315931	332104	140584	160247	161640	132657	138626	115666
P26883	FKB1A_MOUSE	Peptidyl-prolyl cis-trans isomerase FKBP1A	11922.6	3	6	90	Fkbp1a	0.461786	15.1634	1.80448e-34	7.70088e-34	1.61383e-17	45.1207	13.2921	NaN	15.1925	16.1634	15.682	14.9404	15.9688	15.1936	15.1785	14.8589	10030.4	NaN	37446.6	73397.5	52570.9	31442.6	64134.9	37473.6	37083.2	29714.9	63198.1	NaN	182991	328024	210194	103248	296306	166744	112670	112288	10030.4	NaN	37446.6	73397.5	52570.9	31442.6
Q8VHX6;Q8VHX6-2	FLNC_MOUSE	Filamin-C;Isoform 2 of Filamin-C	291119.28;291119.28-2	15	16	100	Flnc	0.292113	15.5834	6.27447e-39	3.02817e-38	1.76175e-19	46.4631	15.9565	16.3327	15.7289	15.7453	15.1665	15.5725	15.2955	15.2115	15.7741	15.0507	63588.4	82531.3	54309.2	54931.4	36776.8	48728.8	40217.2	37942.3	56038.9	33939.1	222023	296843	210307	169567	130729	160927	144961	129694	182161	110900	63588.4	82531.3	54309.2	54931.4	36776.8	48728.8
Q60634;Q60634-2;Q60634-3	FLOT2_MOUSE	Flotillin-2;Isoform 2 of Flotillin-2;Isoform 3 of Flotillin-2	47038.04;47038.04-2;47038.04-3	1	1	20	Flot2	0.229347	11.509	0.00422651	0.00831908	0.122946	27.439	NaN	NaN	NaN	NaN	NaN	NaN	NaN	11.7451	11.273	NaN	NaN	NaN	NaN	NaN	NaN	NaN	NaN	3432.61	2474.62	NaN	NaN	NaN	NaN	NaN	NaN	NaN	NaN	16793.9	9141.89	NaN	NaN	NaN	NaN	NaN	NaN	NaN
Q9CR13	FMC1_MOUSE	Protein FMC1 homolog	12694.6	2	2	20	Fmc1	0.521748	13.5966	0.0011767	0.00241479	0.047385	28.9721	14.1552	NaN	NaN	NaN	NaN	NaN	NaN	13.038	NaN	NaN	18244.7	NaN	NaN	NaN	NaN	NaN	NaN	8410.68	NaN	NaN	40413.2	NaN	NaN	NaN	NaN	NaN	NaN	154391	NaN	NaN	18244.7	NaN	NaN	NaN	NaN	NaN
P50285	FMO1_MOUSE	Dimethylaniline monooxygenase [N-oxide-forming] 1	59914.5	6	6	50	Fmo1	0.872412	12.6682	0.00350674	0.00697799	0.105947	27.7374	11.9075	NaN	NaN	NaN	NaN	14.3362	NaN	12.3821	12.7673	11.9479	3841.49	NaN	NaN	NaN	NaN	20682.9	NaN	5338.16	6971.78	3950.72	1	NaN	NaN	NaN	NaN	581928	NaN	10579.7	9898.71	11209.7	3841.49	NaN	NaN	NaN	NaN	20682.9
P50608	FMOD_MOUSE	Fibromodulin	43054.7	1	1	50	Fmod	0.440294	14.0708	2.56218e-17	7.25029e-17	1.61141e-09	38.7111	NaN	NaN	NaN	NaN	NaN	13.7105	14.9417	13.3164	14.2828	14.1025	NaN	NaN	NaN	NaN	NaN	13405.2	31471.1	10200.6	19931.9	17590.5	NaN	NaN	NaN	NaN	NaN	13140.7	47768.3	16286.1	28652.8	19361.5	NaN	NaN	NaN	NaN	NaN	13405.2
P11276	FINC_MOUSE	Fibronectin	272538	7	7	30	Fn1	0.141926	12.8858	1.29377e-09	3.08414e-09	2.89329e-05	34.4294	NaN	NaN	NaN	NaN	NaN	NaN	NaN	13.1138	12.7816	12.7619	NaN	NaN	NaN	NaN	NaN	NaN	NaN	8864.05	7041.28	6945.63	NaN	NaN	NaN	NaN	NaN	NaN	NaN	26286.3	18441.8	2991.86	NaN	NaN	NaN	NaN	NaN	NaN
Q5H8B9	FREM3_MOUSE	FRAS1-related extracellular matrix protein 3	234999	1	1	100	Frem3	0.262643	18.4453	0.00115046	0.00236301	0.0466649	28.9917	18.9764	18.9272	17.8251	18.2335	18.1207	18.641	18.0016	18.7097	18.5221	18.4961	515798	498490	232207	308188	285012	408801	262438	428720	376459	369721	3.82405e+06	2.93137e+06	1.54944e+06	2.48601e+06	1889447	2445583	1.39482e+06	2.99644e+06	2.50642e+06	2.62801e+06	515798	498490	232207	308188	285012	408801
P09528	FRIH_MOUSE	Ferritin heavy chain	21066.6	1	1	10	Fth1	NaN	11.19	0.000208348	0.000440987	0.0161747	30.1633	NaN	NaN	NaN	NaN	NaN	NaN	NaN	11.19	NaN	NaN	NaN	NaN	NaN	NaN	NaN	NaN	NaN	2336.32	NaN	NaN	NaN	NaN	NaN	NaN	NaN	NaN	NaN	15167.4	NaN	NaN	NaN	NaN	NaN	NaN	NaN	NaN
P29391	FRIL1_MOUSE	Ferritin light chain 1	20802.4	5	6	50	Ftl1	0.565805	13.8587	3.0042e-27	1.0488e-26	2.73036e-14	42.7218	NaN	14.9778	NaN	NaN	12.6638	NaN	NaN	14.1139	13.9307	13.6072	NaN	32267.5	NaN	NaN	6488.98	NaN	NaN	17729.9	15615.7	12478.6	NaN	58177.8	NaN	NaN	20968.5	NaN	NaN	78786.7	59458.9	14638.3	NaN	32267.5	NaN	NaN	6488.98	NaN
Q9D6K8	FUND2_MOUSE	FUN14 domain-containing protein 2	16564.2	5	6	100	Fundc2	0.181519	16.8219	6.43072e-59	1.03949e-57	4.60678e-28	51.6819	17.27	17.2312	16.5954	16.7391	16.6674	16.779	16.6729	16.5979	16.8477	16.8182	158046	153857	99018.9	109388	104083	112459	104483	99188	117937	115556	731537	742716	482875	568308	464806	525431	415467	500595	617027	599061	158046	153857	99018.9	109388	104083	112459
P56959	FUS_MOUSE	RNA-binding protein FUS	52673.1	3	3	80	Fus	0.892841	13.297	4.95573e-28	1.75609e-27	1.20477e-14	42.998	15.2346	14.9215	NaN	11.7927	11.287	13.9107	NaN	12.9815	13.8325	12.4155	38555.5	31032	NaN	3547.78	2498.72	15400.1	NaN	8087.62	14588.3	5463.26	117512	100265	NaN	13112.6	15539.7	32758.5	NaN	21058.3	46450.8	41850	38555.5	31032	NaN	3547.78	2498.72	15400.1
O35943	FRDA_MOUSE	Frataxin, mitochondrial	22923.9	5	5	60	Fxn	0.262206	13.4581	3.87571e-36	1.70966e-35	2.96939e-18	45.6335	13.094	NaN	NaN	12.9585	13.7444	NaN	NaN	13.388	13.6043	13.9594	8743.54	NaN	NaN	7959.87	13723.7	NaN	NaN	10719.8	12454	15929	65398.1	NaN	NaN	30933.5	62566.7	NaN	NaN	43674.1	67673.8	104019	8743.54	NaN	NaN	7959.87	13723.7	NaN
Q9Z239	PLM_MOUSE	Phospholemman	10323	2	2	40	Fxyd1	0.238209	13.1308	0.00133819	0.00274144	0.0517557	28.8569	NaN	NaN	NaN	12.9843	13.5953	NaN	NaN	12.9072	NaN	13.0362	NaN	NaN	NaN	8103.47	12376.5	NaN	NaN	7681.79	NaN	8400.44	NaN	NaN	NaN	48140.7	59468	NaN	NaN	43396.3	NaN	38177.7	NaN	NaN	NaN	8103.47	12376.5	NaN
Q6NSQ9	G6PC3_MOUSE	Glucose-6-phosphatase 3	38781.5	2	2	40	G6pc3	0.315453	11.6414	1.24008e-17	3.54739e-17	1.10698e-09	38.8574	NaN	NaN	NaN	11.2627	NaN	NaN	NaN	11.8996	12.1515	11.2519	NaN	NaN	NaN	2457.04	NaN	NaN	NaN	3820.75	4549.37	2438.66	NaN	NaN	NaN	4803.76	NaN	NaN	NaN	4339.05	2723.15	2850.66	NaN	NaN	NaN	2457.04	NaN	NaN
P70699	LYAG_MOUSE	Lysosomal alpha-glucosidase	106248	9	9	40	Gaa	0.352288	12.9809	5.83694e-17	1.63795e-16	2.47439e-09	38.5431	NaN	NaN	NaN	13.0173	NaN	NaN	NaN	13.0499	12.2732	13.5833	NaN	NaN	NaN	8290.92	NaN	NaN	NaN	8480.13	4949.85	12274.2	NaN	NaN	NaN	12797.4	NaN	NaN	NaN	11929.7	18448	12977.6	NaN	NaN	NaN	8290.92	NaN	NaN
Q9CR59	G45IP_MOUSE	Growth arrest and DNA damage-inducible proteins-interacting protein 1	25820.4	2	2	40	Gadd45gip1	0.258296	12.9911	1.38975e-28	5.01499e-28	6.78007e-15	43.1903	NaN	NaN	NaN	NaN	12.5415	NaN	NaN	13.3626	12.8034	13.257	NaN	NaN	NaN	NaN	5961.85	NaN	NaN	10532.5	7148.55	9789.62	NaN	NaN	NaN	NaN	25175.8	NaN	NaN	28160.1	28681.4	28626.9	NaN	NaN	NaN	NaN	5961.85	NaN
P16858	G3P_MOUSE	Glyceraldehyde-3-phosphate dehydrogenase	35810	18	33	100	Gapdh	0.533937	16.8577	2.7287e-44	1.65546e-43	7.87674e-22	47.9711	16.6362	17.7244	17.9563	17.3339	16.7675	16.067	17.7254	16.0576	16.2301	16.0782	101858	216556	254322	165208	111563	68649.8	216714	68203.5	76869.5	69184.7	477626	948856	1.34544e+06	854451	563658	324736	1.33263e+06	297484	345783	331563	101858	216556	254322	165208	111563	68649.8
Q920S3;Q920S3-2	GATD1_MOUSE	GATA zinc finger domain-containing protein 1;Isoform 2 of GATA zinc finger domain-containing protein 1	28535.38;28535.38-2	1	1	90	Gatad1	0.349882	15.9573	1.97598e-12	4.99819e-12	7.32482e-07	36.184	16.5182	16.0483	NaN	15.1257	16.1831	15.6981	15.1259	16.6894	16.1908	16.0362	93857.9	67767.9	NaN	35750.7	74402.9	53160.3	35755.5	105682	74800.6	67199.9	21457.3	1	NaN	5356.42	23472.7	11174.7	17.5869	37187.8	20143.4	24085.7	93857.9	67767.9	NaN	35750.7	74402.9	53160.3
Q99JT1	GATB_MOUSE	Glutamyl-tRNA(Gln) amidotransferase subunit B, mitochondrial	62118.4	4	4	40	Gatb	0.34201	13.1903	0.000476067	0.000992508	0.0264373	29.6591	13.4026	NaN	NaN	NaN	NaN	NaN	NaN	13.2911	13.7038	12.3638	10829	NaN	NaN	NaN	NaN	NaN	NaN	10023.7	13343.4	5270.63	26287.9	NaN	NaN	NaN	NaN	NaN	NaN	29396.4	21201.4	22119	10829	NaN	NaN	NaN	NaN	NaN
Q9D172	GAL3A_MOUSE	Glutamine amidotransferase-like class 1 domain-containing protein 3A, mitochondrial	28090.4	14	24	100	Gatd3a	0.195776	18.6347	5.18079e-46	3.50334e-45	1.3984e-22	48.4347	19.0246	18.8416	18.0378	18.442	18.732	18.6659	18.2226	18.8437	18.7341	18.8031	533305	469786	269097	356120	435401	415919	305874	470453	436044	457393	2.8721e+06	2.36779e+06	1.46873e+06	1803331	2.21358e+06	2.22677e+06	1.74261e+06	2.41457e+06	2.1526e+06	2444838	533305	469786	269097	356120	435401	415919
P17439	GLCM_MOUSE	Lysosomal acid glucosylceramidase	57621.9	5	5	60	Gba	0.305658	12.0392	1.15024e-15	3.12738e-15	1.19975e-08	37.9155	NaN	10.8449	NaN	12.0761	12.2936	NaN	NaN	12.3673	12.194	12.4594	NaN	1839.24	NaN	4317.82	5020.27	NaN	NaN	5283.46	4685.49	5631.87	NaN	8744.84	NaN	13083.4	1	NaN	NaN	22546.2	20949.8	24269.4	NaN	1839.24	NaN	4317.82	5020.27	NaN
P21614	VTDB_MOUSE	Vitamin D-binding protein	53600.3	2	2	40	Gc	1.46029	13.0594	0.000907318	0.00187011	0.0398227	29.1893	NaN	NaN	NaN	12.8038	NaN	NaN	NaN	15.7835	11.8783	11.7721	NaN	NaN	NaN	7150.57	NaN	NaN	NaN	56402.1	3764.63	3497.45	NaN	NaN	NaN	24061.8	NaN	NaN	NaN	11739.5	8238.28	9753.37	NaN	NaN	NaN	7150.57	NaN	NaN
Q60759	GCDH_MOUSE	Glutaryl-CoA dehydrogenase, mitochondrial	48605.8	17	22	100	Gcdh	0.267317	15.315	9.71918e-48	7.21298e-47	2.48912e-23	48.8908	15.5994	15.472	14.5722	14.3139	15.623	15.4156	15.2742	15.5556	15.6194	15.7051	49647.3	45448.9	24360.1	20366	50465.9	43707.6	39628.2	48162.6	50338.1	53419.9	150317	116401	54034.6	74367.1	153653	118743	116575	157822	171855	157701	49647.3	45448.9	24360.1	20366	50465.9	43707.6
Q91WK5	GCSH_MOUSE	Glycine cleavage system H protein, mitochondrial	18637.1	3	3	60	Gcsh	0.454823	13.1053	1.20619e-13	3.15239e-13	1.52586e-07	36.8652	13.9885	13.6785	NaN	11.424	NaN	NaN	NaN	13.2644	13.1163	13.1599	16253.5	13111	NaN	2747.78	NaN	NaN	NaN	9839.95	8879.78	9152.31	30364.1	22840.4	NaN	6381.32	NaN	NaN	NaN	38444.6	38404.3	33598.9	16253.5	13111	NaN	2747.78	NaN	NaN
Q61598;Q61598-2	GDIB_MOUSE	Rab GDP dissociation inhibitor beta;Isoform 2 of Rab GDP dissociation inhibitor beta	50537.12;50537.12-2	6	6	40	Gdi2	0.663744	12.7412	0.00204417	0.00415168	0.0700389	28.4309	NaN	13.117	13.9558	11.053	NaN	NaN	NaN	12.8392	NaN	NaN	NaN	8883.78	15889.9	2124.56	NaN	NaN	NaN	7327.87	NaN	NaN	NaN	12349.1	1	10922.3	NaN	NaN	NaN	37849.6	NaN	NaN	NaN	8883.78	15889.9	2124.56	NaN	NaN
P56213	ALR_MOUSE	FAD-linked sulfhydryl oxidase ALR	22876.5	3	3	30	Gfer	0.0952551	12.6595	0.000102003	0.000218445	0.0108053	30.541	NaN	NaN	NaN	NaN	NaN	NaN	NaN	12.7211	12.4979	12.7596	NaN	NaN	NaN	NaN	NaN	NaN	NaN	6751.84	5784.32	6934.85	NaN	NaN	NaN	NaN	NaN	NaN	NaN	43815.6	31709.3	33129.1	NaN	NaN	NaN	NaN	NaN	NaN
Q8K0D5	EFGM_MOUSE	Elongation factor G, mitochondrial	83549.5	30	31	100	Gfm1	0.341258	15.7329	4.35491e-38	2.01917e-37	4.1257e-19	46.2165	16.1444	16.3809	14.4451	15.4501	15.526	15.7344	15.2567	16.2598	16.0215	16.1103	72436.5	85338.8	22305.4	44765.6	47182.7	54515.3	39149.9	78466.1	66518.9	70742	163750	142753	31532.9	59639.7	69593.2	83581.7	74381.3	182198	152479	166436	72436.5	85338.8	22305.4	44765.6	47182.7	54515.3
Q8R2Q4;Q8R2Q4-2;Q8R2Q4-3	RRF2M_MOUSE	Ribosome-releasing factor 2, mitochondrial;Isoform 2 of Ribosome-releasing factor 2, mitochondrial;Isoform 3 of Ribosome-releasing factor 2, mitochondrial	86108.67;86108.67-2;86108.67-3	16	19	100	Gfm2	0.306493	14.303	2.80097e-41	1.48213e-40	1.63928e-20	47.137	14.0494	14.8329	13.6259	13.5251	14.4508	14.4598	13.9786	14.7285	14.5427	14.836	16954.3	29184.2	12641.8	11788.2	22393.3	22533.4	16143.2	27147.3	23866.3	29247.8	16326.4	1.03347	19978	27724	39240	33329.4	24069.7	53793.8	40202	55871.1	16954.3	29184.2	12641.8	11788.2	22393.3	22533.4
Q91VC9	GHITM_MOUSE	Growth hormone-inducible transmembrane protein	37275.2	6	9	80	Ghitm	0.267	15.1909	8.14814e-30	3.03785e-29	1.8921e-15	43.6116	15.7671	NaN	NaN	14.7941	15.2105	15.3067	14.3769	15.3875	15.2635	15.4206	55766.6	NaN	NaN	28409	37915.5	40530.9	21275.3	42863.6	39335.3	43858.4	184455	NaN	NaN	85751.5	101589	119115	57630.8	119512	108066	126495	55766.6	NaN	NaN	28409	37915.5	40530.9
Q61543	GSLG1_MOUSE	Golgi apparatus protein 1	133734	1	1	10	Glg1	NaN	12.4031	0.000319168	0.000671335	0.020762	29.914	NaN	NaN	NaN	NaN	NaN	NaN	NaN	12.4031	NaN	NaN	NaN	NaN	NaN	NaN	NaN	NaN	NaN	5416.18	NaN	NaN	NaN	NaN	NaN	NaN	NaN	NaN	NaN	12383.4	NaN	NaN	NaN	NaN	NaN	NaN	NaN	NaN
Q9CPV4;Q9CPV4-2	GLOD4_MOUSE	Glyoxalase domain-containing protein 4;Isoform 2 of Glyoxalase domain-containing protein 4	33316.73;33316.73-2	9	10	80	Glod4	0.736888	14.1972	9.0534e-14	2.36874e-13	1.30102e-07	36.9328	NaN	13.7173	15.8887	13.9705	13.9093	14.1241	NaN	14.0632	14.0175	13.887	NaN	13468.5	60670.1	16052.3	15385.8	17855.5	NaN	17117.8	16584.5	15149.4	NaN	71115.8	1	1442.09	45411.9	22457.2	NaN	44361.2	38069	38893.9	NaN	13468.5	60670.1	16052.3	15385.8	17855.5
Q923X4;Q923X4-2	GLRX2_MOUSE	Glutaredoxin-2, mitochondrial;Isoform 2 of Glutaredoxin-2, mitochondrial	17306.85;17306.85-2	3	3	60	Glrx2	0.182514	13.6891	2.35964e-19	7.06694e-19	1.48373e-10	39.6287	NaN	NaN	NaN	14.0676	13.7141	13.8073	NaN	13.6954	13.6135	13.2367	NaN	NaN	NaN	17169.9	13438.4	14335.7	NaN	13265.7	12533.1	9652.36	NaN	NaN	NaN	64099.5	53539.5	180625	NaN	74247.1	34188.8	32816.8	NaN	NaN	NaN	17169.9	13438.4	14335.7
Q80Y14	GLRX5_MOUSE	Glutaredoxin-related protein 5, mitochondrial	16292.5	3	5	100	Glrx5	0.200586	15.3968	5.97095e-29	2.18472e-28	4.63204e-15	43.3168	15.7286	15.9403	15.4405	15.1104	15.2734	15.4892	15.4213	15.2377	15.1351	15.1917	54297.8	62877.5	44467.4	35373.6	39605.3	45996.6	43880.9	38636.2	35984.3	37423.3	216137	208737	98329	78655.4	135856	131287	87628.1	129851	109992	118227	54297.8	62877.5	44467.4	35373.6	39605.3	45996.6
D3Z7P3	GLSK_MOUSE	Glutaminase kidney isoform, mitochondrial	73963.7	13	15	100	Gls	0.375571	13.8629	2.66328e-35	1.15966e-34	6.93989e-18	45.3778	13.6049	14.2294	12.6106	13.8364	13.7743	14.0579	13.0471	14.4769	14.5316	14.46	12458.6	19208.3	6254.09	14627.1	14011.1	17055.1	8463.9	22802.6	23683.3	22536.2	34771.6	87305.4	184916	87632.9	26477.7	83705	26284	54711.4	55900.4	53926.9	12458.6	19208.3	6254.09	14627.1	14011.1	17055.1
D3Z7P3-2	GLSK_MOUSE	Isoform 2 of Glutaminase kidney isoform, mitochondrial	65994.6	1	1	30	Gls	0.597498	11.9662	4.54507e-18	1.31612e-17	6.61113e-10	39.0571	NaN	NaN	NaN	10.7198	NaN	NaN	NaN	12.8275	NaN	12.3515	NaN	NaN	NaN	1686.46	NaN	NaN	NaN	7268.79	NaN	5225.87	NaN	NaN	NaN	7509.51	NaN	NaN	NaN	22650	NaN	10175.3	NaN	NaN	NaN	1686.46	NaN	NaN
P26443	DHE3_MOUSE	Glutamate dehydrogenase 1, mitochondrial	61336.8	34	53	100	Glud1	0.194114	17.4478	2.48456e-55	3.00696e-54	1.44061e-26	50.8108	17.6446	17.7373	16.7246	17.1382	17.5197	17.4295	17.3378	17.5288	17.7548	17.6628	204907	218497	108298	144244	187913	176521	165656	189098	221167	207509	724018	718955	316750	513807	638181	607442	596246	674647	832625	759910	204907	218497	108298	144244	187913	176521
P21278	GNA11_MOUSE	Guanine nucleotide-binding protein subunit alpha-11	42024.2	3	3	40	Gna11	0.274531	13.5922	1.404e-10	3.43718e-10	8.26846e-06	35.0585	NaN	NaN	NaN	14.1133	NaN	NaN	NaN	13.5392	13.4537	13.2628	NaN	NaN	NaN	17722.4	NaN	NaN	NaN	11904	11219.5	9829.01	NaN	NaN	NaN	25337.8	NaN	NaN	NaN	5385.44	19804.5	19949.4	NaN	NaN	NaN	17722.4	NaN	NaN
P08752	GNAI2_MOUSE	Guanine nucleotide-binding protein G(i) subunit alpha-2	40489	8	8	40	Gnai2	0.168606	13.3161	6.70995e-39	3.22439e-38	1.81443e-19	46.4546	NaN	NaN	NaN	NaN	NaN	13.2043	NaN	13.5868	13.0341	13.4392	NaN	NaN	NaN	NaN	NaN	9438.37	NaN	12303.6	8387.9	11107.2	NaN	NaN	NaN	NaN	NaN	13791.4	NaN	32316.1	24507.1	18761.5	NaN	NaN	NaN	NaN	NaN	9438.37
P63094;P63094-2;P63094-3;Q6R0H7;Q6R0H7-4	GNAS2_MOUSE;GNAS2_MOUSE;GNAS2_MOUSE;GNAS1_MOUSE;GNAS1_MOUSE	Guanine nucleotide-binding protein G(s) subunit alpha isoforms short;Isoform Gnas-2 of Guanine nucleotide-binding protein G(s) subunit alpha isoforms short;Isoform Gnas-3 of Guanine nucleotide-binding protein G(s) subunit alpha isoforms short;Guanine nucleotide-binding protein G(s) subunit alpha isoforms XLas;Isoform XLas-4 of Guanine nucleotide-binding protein G(s) subunit alpha isoforms XLas	45663.59;45663.59-2;45663.59-3;121505.16;121505.16-4	8	9	90	Gnas	0.185796	13.9231	1.91679e-50	1.66923e-49	1.70133e-24	49.5895	14.0682	13.7974	13.9506	13.398	13.9772	13.9041	NaN	14.3622	13.7047	14.1455	17176.8	14237.5	15832.4	10794.2	16126.8	15330.4	NaN	21060.1	13351.6	18122.8	59102.1	23471.8	19525.5	19015.1	58492.2	39342.5	NaN	51237	32739	56759.5	17176.8	14237.5	15832.4	10794.2	16126.8	15330.4
P62880	GBB2_MOUSE	Guanine nucleotide-binding protein G(I)/G(S)/G(T) subunit beta-2	37331	7	7	100	Gnb2	0.370431	14.3989	2.36901e-25	7.91908e-25	2.02071e-13	42.0328	14.3973	14.1488	15.3126	13.944	14.3369	14.5347	13.3534	14.915	14.7757	14.2709	21578.3	18164	40695.6	15760	20694.1	23734.1	10465.6	30894	28049.8	19768	62202.2	63563.6	121120	37385.7	59147.3	94745.2	39540.9	103680	114363	54689.3	21578.3	18164	40695.6	15760	20694.1	23734.1
Q9DAS9	GBG12_MOUSE	Guanine nucleotide-binding protein G(I)/G(S)/G(O) subunit gamma-12	7997.22	3	3	50	Gng12	0.525062	12.7459	1.62058e-18	4.75102e-18	3.91066e-10	39.2591	NaN	NaN	NaN	NaN	11.7967	12.1461	NaN	12.7838	13.2917	13.7113	NaN	NaN	NaN	NaN	3557.59	4532.42	NaN	7052.07	10027.8	13412.5	NaN	NaN	NaN	NaN	7897.95	16367.1	NaN	41211.1	27808.6	32358.2	NaN	NaN	NaN	NaN	3557.59	4532.42
P05201	AATC_MOUSE	Aspartate aminotransferase, cytoplasmic	46247.6	14	14	100	Got1	0.728457	13.963	1.94659e-12	4.92914e-12	7.26304e-07	36.1878	13.823	15.5351	14.9921	14.7563	13.7374	12.6471	15.2436	12.9639	12.8318	13.0993	14492.1	47483.1	32590.1	27675.2	13657.4	6414.36	38795.5	7989.73	7290.29	8775.54	33446.5	124026	79832.1	100548	52089.2	8101.05	111331	36573.4	20555.1	37524.6	14492.1	47483.1	32590.1	27675.2	13657.4	6414.36
P05202	AATM_MOUSE	Aspartate aminotransferase, mitochondrial	47411.4	45	88	100	Got2	0.214508	21.0421	4.56644e-68	2.1131e-66	8.31093e-32	53.8428	21.2713	21.2391	20.5541	20.7309	21.2342	21.0554	20.4312	21.2022	21.3801	21.3222	2530979	2.47513e+06	1.53961e+06	1.74032e+06	2.46678e+06	2.17923e+06	1.41385e+06	2.41269e+06	2.72921e+06	2621892	14310239	14289294	7402906	10207381	11819552	10530585	6789625	11951497	15618999	13046629	2530979	2.47513e+06	1.53961e+06	1.74032e+06	2.46678e+06	2.17923e+06
Q61586	GPAT1_MOUSE	Glycerol-3-phosphate acyltransferase 1, mitochondrial	93704.6	6	7	90	Gpam	0.358933	13.3026	2.33958e-36	1.04178e-35	2.37787e-18	45.6999	13.9691	12.8782	11.7628	12.9174	13.5744	13.7186	NaN	13.7755	13.5408	13.5864	16036.7	7528.57	3475.05	7736.19	12198.1	13481.1	NaN	14022.6	11917.8	12300.2	21627.7	25859.4	1	6823.84	18576.8	16456.5	NaN	179742	106811	59479.1	16036.7	7528.57	3475.05	7736.19	12198.1	13481.1
Q9QZF2	GPC1_MOUSE	Glypican-1	61359.7	6	6	90	Gpc1	0.387898	13.3587	3.92557e-14	1.03744e-13	8.19302e-08	37.1275	12.4152	13.934	11.9566	13.5307	13.2715	NaN	14.078	13.8443	13.6856	13.5127	5462.01	15651.5	3974.69	11834.8	9887.95	NaN	17294.2	14707.6	13175.6	11687.9	7746.36	42089.7	16618.8	31097.9	29290	NaN	47878.4	41191.1	30365.8	30662.6	5462.01	15651.5	3974.69	11834.8	9887.95	NaN
P13707	GPDA_MOUSE	Glycerol-3-phosphate dehydrogenase [NAD(+)], cytoplasmic	37572.7	12	13	100	Gpd1	0.813628	13.7192	9.40016e-34	3.91259e-33	3.34601e-17	44.8961	13.3795	15.6087	13.6174	14.1375	12.9747	12.6796	14.8904	13.5803	12.9663	13.358	10656.9	49967.5	12567.1	18022.4	8049.85	6560.34	30371.5	12248.2	8002.9	10499.5	36750	196017	74531.2	65379.9	32261.5	35413.2	80313.3	40631.7	23907.1	43297.6	10656.9	49967.5	12567.1	18022.4	8049.85	6560.34
Q64521	GPDM_MOUSE	Glycerol-3-phosphate dehydrogenase, mitochondrial	80953.7	54	85	100	Gpd2	0.191816	19.2595	1.56137e-56	2.03582e-55	4.52331e-27	51.1046	19.4887	19.5798	18.4844	19.2404	19.2475	19.2884	18.9694	19.3893	19.4736	19.4337	735684	783646	366747	619369	622427	640294	513278	686674	728003	708153	2.10288e+06	2.00416e+06	1.02376e+06	1964420	1.86264e+06	1.91687e+06	1.37687e+06	2.02664e+06	2284153	2.33576e+06	735684	783646	366747	619369	622427	640294
P06745	G6PI_MOUSE	Glucose-6-phosphate isomerase	62766.9	24	27	100	Gpi	0.801008	14.6257	8.27631e-46	5.54889e-45	1.71471e-22	48.3804	14.1182	16.4748	15.3684	15.7786	13.9765	12.8766	15.6943	13.8419	14.1359	13.9914	17782.8	91074.8	42300.7	56212.1	16119	7520.62	53022.2	14683.3	18002.8	16286.1	107154	466754	223210	284393	85994.9	32124.5	306293	65792.7	71965.9	76669.7	17782.8	91074.8	42300.7	56212.1	16119	7520.62
Q8BGT5	ALAT2_MOUSE	Alanine aminotransferase 2	57943.7	20	24	90	Gpt2	0.288932	14.4053	1.43663e-48	1.12266e-47	1.08922e-23	49.1073	14.5292	14.7425	NaN	13.9617	14.0864	14.2483	15.1401	14.508	13.9347	14.4963	23644	27412.5	NaN	15955.3	17395	19461.4	36109.9	23299.4	15658.7	23111.4	84613.5	80830.7	NaN	40635	42441.9	53296.2	164622	103211	67871.2	99038.2	23644	27412.5	NaN	15955.3	17395	19461.4
O70325;O70325-2;O70325-3	GPX4_MOUSE	Phospholipid hydroperoxide glutathione peroxidase;Isoform Cytoplasmic of Phospholipid hydroperoxide glutathione peroxidase;Isoform Nuclear of Phospholipid hydroperoxide glutathione peroxidase	22228.68;22228.68-2;22228.68-3	7	8	100	Gpx4	0.312646	14.6548	2.22654e-44	1.35779e-43	7.20717e-22	47.9951	14.075	14.5814	13.5699	15.2039	14.4423	14.9103	14.552	15.0279	15.0559	15.1295	17258	24514.8	12160.2	37742.7	22262.8	30793.4	24021.1	33408.6	34063.7	35845.8	98780.9	121753	64396.5	135783	86880.4	104721	165131	94967.2	124823	113990	17258	24514.8	12160.2	37742.7	22262.8	30793.4
Q9JLM9	GRB14_MOUSE	Growth factor receptor-bound protein 14	60573	1	1	100	Grb14	0.519081	14.8988	1.13883e-10	2.79671e-10	7.34092e-06	35.1163	14.0527	14.9636	15.8039	15.2533	14.6989	16.1199	15.1327	14.7622	13.4096	14.7909	16993.4	31952	57206.5	39055.8	26595.2	71214.1	35924.5	27787.8	10881.9	28346	519.266	1050.55	1.05579	1	1	1	1.00539	4595.37	1453.67	2287.34	16993.4	31952	57206.5	39055.8	26595.2	71214.1
Q91Z53	GRHPR_MOUSE	Glyoxylate reductase/hydroxypyruvate reductase	35328.9	8	8	80	Grhpr	0.146727	14.6929	7.26962e-45	4.5387e-44	4.42117e-22	48.1268	14.9885	NaN	NaN	14.2856	14.8568	14.8288	14.678	14.7635	14.6269	14.515	32507.1	NaN	NaN	19971.2	29672.7	29102.1	26213	27812.9	25301.4	23412.1	87076.2	NaN	NaN	34842.2	70828.7	54960.1	57639.8	72823.6	76525.5	54702.2	32507.1	NaN	NaN	19971.2	29672.7	29102.1
Q99LP6	GRPE1_MOUSE	GrpE protein homolog 1, mitochondrial	24307	11	14	100	Grpel1	0.332679	15.6585	9.47634e-24	3.08046e-23	1.12358e-12	41.427	16.1158	16.0952	14.597	15.2751	15.7118	15.3892	15.0681	16.1416	16.1863	16.0052	71014.5	70004.2	24782.5	39651.3	53668.3	42914.5	34352.1	72292.8	74570.3	65772.9	168335	166978	75550.4	90312.9	128039	105836	89314.9	210758	227307	194831	71014.5	70004.2	24782.5	39651.3	53668.3	42914.5
Q8C5Q4	GRSF1_MOUSE	G-rich sequence factor 1	53076.4	3	3	50	Grsf1	0.410936	12.6787	1.19134e-21	3.69456e-21	1.11392e-11	40.5956	12.0901	NaN	NaN	NaN	12.2615	NaN	NaN	13.2887	13.3242	12.4289	4360.11	NaN	NaN	NaN	4910.02	NaN	NaN	10006.9	10256	5514.1	18174.9	NaN	NaN	NaN	13606.9	NaN	NaN	45653.6	30167.4	19347.5	4360.11	NaN	NaN	NaN	4910.02	NaN
P13020;P13020-2	GELS_MOUSE	Gelsolin;Isoform 2 of Gelsolin	85941.57;85941.57-2	9	10	100	Gsn	0.309921	13.6381	9.17818e-26	3.10323e-25	1.30527e-13	42.1848	13.1614	14.2827	13.7095	12.9208	13.4391	13.9507	13.2248	13.724	14.2379	13.7304	9161.39	19931.1	13396.1	7754.3	11106.5	15833.7	9573.19	13531.6	19321.3	13591.1	79383.9	43398.9	65684	30362.5	28498.5	35477.9	18506.5	35279	40970.4	49494.5	9161.39	19931.1	13396.1	7754.3	11106.5	15833.7
P47791;P47791-2	GSHR_MOUSE	Glutathione reductase, mitochondrial;Isoform Cytoplasmic of Glutathione reductase, mitochondrial	53662.67;53662.67-2	8	8	70	Gsr	0.99035	13.8205	0.000174533	0.000370412	0.0146123	30.2611	13.7473	15.8715	NaN	12.924	13.1667	NaN	NaN	13.7296	13.6353	13.6694	13751.1	59950.2	NaN	7771.45	9195.62	NaN	NaN	13583.7	12724	13028.4	16416.1	9354.76	NaN	25246.9	23703.8	NaN	NaN	29296.3	28527.5	34570.7	13751.1	59950.2	NaN	7771.45	9195.62	NaN
Q9DCM2	GSTK1_MOUSE	Glutathione S-transferase kappa 1	25704	17	25	100	Gstk1	0.344727	14.2128	1.75087e-44	1.07606e-43	6.48902e-22	48.0235	14.844	14.9235	13.1091	13.8137	13.6936	14.1167	14.4587	14.2778	14.406	14.4848	29410.1	31075.4	8835.65	14399.5	13248.8	17764.9	22516.7	19863.2	21709.2	22927.4	130294	107462	33426.9	50906.7	52251.4	45204.9	119961	77824.5	96746	90546.8	29410.1	31075.4	8835.65	14399.5	13248.8	17764.9
P10649	GSTM1_MOUSE	Glutathione S-transferase Mu 1	25970	9	10	100	Gstm1	0.578626	15.614	1.31682e-43	7.73057e-43	1.56726e-21	47.7845	14.6784	14.9873	14.2505	15.4871	16.0075	15.1099	15.7039	16.6722	16.8422	16.4007	26221	32481	19491.2	45929.2	65877.7	35360.6	53376	104431	117493	86517.2	64337.5	104877	76297.1	92556.8	58215.4	62303.5	136354	72278.5	43527.2	69095.6	26221	32481	19491.2	45929.2	65877.7	35360.6
P19157	GSTP1_MOUSE	Glutathione S-transferase P 1	23609.2	2	2	90	Gstp1	0.605566	13.8116	1.19679e-30	4.54087e-30	8.01695e-16	43.891	13.1751	15.0018	14.4077	14.3474	13.2022	NaN	14.9591	12.8396	13.3733	12.9981	9248.81	32809.2	21734.3	20844.7	9424.51	NaN	31852.2	7330.11	10611	8180.97	72152.9	64946.1	614528	218255	14577.2	NaN	253288	119091	133655	99801.8	9248.81	32809.2	21734.3	20844.7	9424.51	NaN
Q9WVL0	MAAI_MOUSE	Maleylacetoacetate isomerase	24275.2	11	13	100	Gstz1	0.399287	14.3872	8.52414e-27	2.95838e-26	4.39223e-14	42.5599	14.5927	14.4578	13.045	13.9589	14.7396	14.511	13.4578	15.1412	14.8562	15.1119	24709	22502.7	8451.78	15923.6	27355.7	23347	11251	36136.7	29660.4	35409.6	89195.2	77652	35750.2	57042	84496.7	74025.5	36964.6	113656	89744.2	116017	24709	22502.7	8451.78	15923.6	27355.7	23347
Q8C3X4	GUF1_MOUSE	Translation factor Guf1, mitochondrial	72462.8	6	6	40	Guf1	0.056775	12.0735	2.37421e-17	6.72646e-17	1.54895e-09	38.7266	12.1921	NaN	NaN	NaN	NaN	NaN	NaN	12.0439	12.0185	12.0396	4679.51	NaN	NaN	NaN	NaN	NaN	NaN	4222.44	4148.91	4209.91	2611.9	NaN	NaN	NaN	NaN	NaN	NaN	31773	19171.1	15286	4679.51	NaN	NaN	NaN	NaN	NaN
P58710	GGLO_MOUSE	L-gulonolactone oxidase	50478.3	1	1	90	Gulo	1.00213	14.9246	1.95963e-15	5.2975e-15	1.59768e-08	37.7998	16.4421	17.2635	17.0463	15.2342	NaN	15.8304	13.8211	13.5226	12.1826	12.9785	89033	157341	135345	38544	NaN	58265.4	14473.2	11768.5	4648.52	8070.81	1.13158e+06	1996454	1.74338e+06	589468	NaN	827115	171334	173042	57742.9	103175	89033	157341	135345	38544	NaN	58265.4
Q9Z1E4	GYS1_MOUSE	Glycogen [starch] synthase, muscle	83926.6	6	6	80	Gys1	0.480943	13.5398	5.8642e-45	3.71033e-44	4.02558e-22	48.152	NaN	14.2877	NaN	14.3673	12.4377	13.7801	14.2961	13.8505	11.7752	13.5241	NaN	19999.9	NaN	21133.6	5547.69	14067.5	20117.1	14771	3504.96	11780.5	NaN	58355.4	NaN	58190.7	7639.73	41977.6	47997.4	45845.1	6194.84	35410.9	NaN	19999.9	NaN	21133.6	5547.69	14067.5
P10922	H10_MOUSE	Histone H1.0	20860.9	4	4	60	H1-0	0.72396	13.7231	2.48011e-36	1.1002e-35	2.4397e-18	45.6923	14.9909	NaN	15.0023	NaN	NaN	14.2257	NaN	12.5808	13.2661	12.2728	32561.2	NaN	32821.3	NaN	NaN	19158.3	NaN	6126.2	9851.05	4948.54	240835	NaN	77469.5	NaN	NaN	96448.6	NaN	37181.5	17823.9	19997.8	32561.2	NaN	32821.3	NaN	NaN	19158.3
Q64523;Q6GSS7	H2A2C_MOUSE;H2A2A_MOUSE	Histone H2A type 2-C;Histone H2A type 2-A	13988.37;14095.48	2	5	90	H2ac20;Hist2h2aa1	1.14764	13.5804	1.87826e-26	6.48053e-26	6.30269e-14	42.4361	NaN	15.4476	13.3361	14.5108	11.5372	12.5662	16.1359	13.3096	12.9347	12.4451	NaN	44689.1	10341.1	23344.6	2971.9	6064.42	72009.7	10152.7	7829.69	5576.4	NaN	26156.8	23664	3520.67	13953.7	57185.1	35563	73856.4	57886.6	62599.7	NaN	44689.1	10341.1	23344.6	2971.9	6064.42
Q8R1M2	H2AJ_MOUSE	Histone H2A.J	14045.5	8	12	100	H2aj	0.589579	20.2454	1.30831e-65	4.54061e-64	8.24798e-31	53.2701	21.7188	20.8853	20.4854	19.6375	19.1186	20.5641	20.5807	20.016	19.594	19.8542	3.45143e+06	1.93685e+06	1.46795e+06	815575	569196	1.55032e+06	1.56825e+06	1060244	791352	947782	11212690	6.22554e+06	4973754	3034841	1.83603e+06	5.48587e+06	4.34722e+06	3.28761e+06	1.7737e+06	2.61589e+06	3.45143e+06	1.93685e+06	1.46795e+06	815575	569196	1.55032e+06
P10853;P10854;Q64475;Q64478;Q64525;Q6ZWY9;Q8CGP1;Q8CGP2;Q8CGP2-2	H2B1F_MOUSE;H2B1M_MOUSE;H2B1B_MOUSE;H2B1H_MOUSE;H2B2B_MOUSE;H2B1C_MOUSE;H2B1K_MOUSE;H2B1P_MOUSE;H2B1P_MOUSE	Histone H2B type 1-F/J/L;Histone H2B type 1-M;Histone H2B type 1-B;Histone H2B type 1-H;Histone H2B type 2-B;Histone H2B type 1-C/E/G;Histone H2B type 1-K;Histone H2B type 1-P;Isoform 2 of Histone H2B type 1-P	13936.16;13936.16;13952.16;13920.16;13920.16;13906.13;13920.16;13992.27;13992.27-2	8	15	100	H2bc7;H2bc14;H2bc3;H2bc9;Hist2h2bb;H2bc4;H2bc12;Hist1h2bp;Hist1h2bp	0.543876	19.69	3.65442e-50	3.13616e-49	2.24354e-24	49.518	21.0464	20.3566	19.9715	19.16	18.6279	20.0061	19.9331	19.5269	18.9035	19.3686	2.16569e+06	1.34257e+06	1.02807e+06	585768	405095	1053005	1.0011e+06	755415	490355	676885	10029728	6.67539e+06	4808775	2.71042e+06	1786561	4.3378e+06	4531239	2.73694e+06	1.98701e+06	2.8059e+06	2.16569e+06	1.34257e+06	1.02807e+06	585768	405095	1053005
P02301;P84244	H3C_MOUSE;H33_MOUSE	Histone H3.3C;Histone H3.3	15314.9;15327.91	6	8	100	H3-5;H3-3a	0.504226	19.3199	6.56234e-52	6.32127e-51	4.02543e-25	49.9608	20.5781	19.9645	19.5533	18.7377	18.4186	19.74	19.333	19.0583	18.7082	19.1069	1.56538e+06	1.02307e+06	769353	437117	350388	875656	660416	545921	428288	564611	9815153	5747716	4977582	2.77224e+06	2.1644e+06	5469578	3.52517e+06	3.08626e+06	2383253	3220410	1.56538e+06	1.02307e+06	769353	437117	350388	875656
P68433	H31_MOUSE	Histone H3.1	15404.1	1	2	30	H3c1	0.0840205	12.0696	0.00089441	0.00184511	0.0394494	29.2008	12.0808	NaN	NaN	NaN	NaN	NaN	NaN	12.1856	NaN	11.9423	4331.94	NaN	NaN	NaN	NaN	NaN	NaN	4658.42	NaN	3935.52	27648.1	NaN	NaN	NaN	NaN	NaN	NaN	9379.73	NaN	7560.43	4331.94	NaN	NaN	NaN	NaN	NaN
P84228	H32_MOUSE	Histone H3.2	15388	1	4	100	H3c2	0.838275	13.7965	2.5946e-30	9.76595e-30	1.13314e-15	43.7788	15.4801	15.5495	13.5724	13.6155	12.2231	14.0618	12.9044	13.8053	13.2422	13.5105	45707	47956.9	12181.7	12550.6	4780.94	17101.6	7666.87	14315.8	9689.39	11670.2	152350	166105	85142.2	61440.9	18759.1	92247.7	41646.7	83914	47160.7	51039.5	45707	47956.9	12181.7	12550.6	4780.94	17101.6
P62806	H4_MOUSE	Histone H4	11367.3	12	19	100	H4c1	0.566241	20.9787	3.52516e-54	3.85156e-53	4.39611e-26	50.527	22.3343	21.8546	21.1241	20.4779	19.9513	21.4592	21.0165	20.6117	20.2232	20.7345	5287876	3792238	2.28561e+06	1.46038e+06	1.01377e+06	2.8831e+06	2.12129e+06	1.60231e+06	1.22402e+06	1744691	16495068	10837264	6.22623e+06	4.09138e+06	2.73998e+06	7.6956e+06	5569788	4588487	3.41882e+06	4.99811e+06	5287876	3792238	2.28561e+06	1.46038e+06	1.01377e+06	2.8831e+06
Q8CFX1	G6PE_MOUSE	GDH/6PGL endoplasmic bifunctional protein	88927.8	6	6	40	H6pd	0.113896	12.8063	0.00488718	0.00955571	0.138007	27.1794	NaN	NaN	NaN	13.0267	NaN	NaN	NaN	12.8155	12.6686	12.7144	NaN	NaN	NaN	8344.79	NaN	NaN	NaN	7208.62	6510.92	6720.49	NaN	NaN	NaN	1	NaN	NaN	NaN	15754.9	5649.44	3552.74	NaN	NaN	NaN	8344.79	NaN	NaN
Q9QY80	HACD1_MOUSE	Very-long-chain (3R)-3-hydroxyacyl-CoA dehydratase 1	32327	3	5	100	Hacd1	0.190118	14.6552	6.38595e-44	3.82509e-43	1.14213e-21	47.8705	14.9786	14.8433	15.1287	14.4096	14.7589	14.5069	14.5272	14.5982	14.3206	14.4796	32286.3	29395.6	35826.7	21763.6	27725.3	23281.1	23611.2	24801.8	20461.4	22845.4	210158	284957	314995	201361	233885	197551	211720	198901	148717	183992	32286.3	29395.6	35826.7	21763.6	27725.3	23281.1
Q61425	HCDH_MOUSE	Hydroxyacyl-coenzyme A dehydrogenase, mitochondrial	34463.9	21	37	100	Hadh	0.257798	19.1167	2.63823e-55	3.17664e-54	1.47735e-26	50.8044	19.4235	19.4426	18.4576	18.7111	19.1564	19.1903	18.4481	19.4737	19.419	19.4449	703141	712518	359983	429142	584319	598228	357633	728050	700971	713674	1.80538e+06	1.89661e+06	969438	1281057	1.62642e+06	1.53774e+06	898467	2.13617e+06	1920303	2.00839e+06	703141	712518	359983	429142	584319	598228
Q8BMS1	ECHA_MOUSE	Trifunctional enzyme subunit alpha, mitochondrial	82669.8	52	101	100	Hadha	0.288101	19.8349	6.21005e-63	1.48038e-61	1.02186e-29	52.6398	20.3267	19.9455	19.4797	19.2158	19.7606	20.1411	18.9554	20.2803	20.1467	20.0968	1.3151e+06	1.00971e+06	731111	608865	888251	1.15633e+06	508340	1.27344e+06	1160810	1.12132e+06	3.46823e+06	2.79301e+06	2.05623e+06	1.70217e+06	2.47244e+06	3.17109e+06	1.36895e+06	3.87684e+06	3.27375e+06	3.33823e+06	1.3151e+06	1.00971e+06	731111	608865	888251	1.15633e+06
Q99JY0	ECHB_MOUSE	Trifunctional enzyme subunit beta, mitochondrial	51386.3	37	75	100	Hadhb	0.279854	19.7906	2.46138e-58	3.89856e-57	8.03725e-28	51.5415	20.3471	20.0519	19.2457	19.1932	19.8475	19.8797	19.1632	20.244	20.0111	19.9223	1.33378e+06	1.08702e+06	621625	599416	943402	964704	587098	1.2418e+06	1056646	993617	4667746	3.99101e+06	2.0352e+06	2.1514e+06	3.43649e+06	3.45659e+06	2.01432e+06	4.57074e+06	3.89733e+06	3.66092e+06	1.33378e+06	1.08702e+06	621625	599416	943402	964704
Q99KB8	GLO2_MOUSE	Hydroxyacylglutathione hydrolase, mitochondrial	34084.1	3	3	80	Hagh	0.308446	13.2286	2.56833e-11	6.36816e-11	3.14371e-06	35.5202	13.59	13.8993	12.6426	13.3817	12.8249	NaN	NaN	12.8829	13.0537	13.5541	12331.3	15278.9	6394.65	10672.8	7255.59	NaN	NaN	7553.49	8502.41	12028.1	10680	1525.41	1	7823.94	1548.04	NaN	NaN	7947.07	6472.02	4207.98	12331.3	15278.9	6394.65	10672.8	7255.59	NaN
Q99KK9	SYHM_MOUSE	Histidine--tRNA ligase, mitochondrial	56985.3	6	6	80	Hars2	0.121347	13.5362	7.85585e-18	2.2582e-17	8.75155e-10	38.9486	13.5876	13.4551	NaN	13.3875	13.5423	13.2388	NaN	13.8091	13.5849	13.6839	12310.7	11230.3	NaN	10716.1	11929.6	9666.97	NaN	14353.2	12287.8	13160.1	12806.4	2818.18	NaN	6485.19	19632.5	15710.8	NaN	24015.7	15027.8	27017.3	12310.7	11230.3	NaN	10716.1	11929.6	9666.97
P01942	HBA_MOUSE	Hemoglobin subunit alpha	15085.2	7	11	100	Hba	0.916753	18.7218	4.63835e-48	3.51978e-47	1.80733e-23	48.9748	19.9065	20.5201	18.5823	17.9167	17.7778	20.61	18.5875	17.7459	17.8328	17.7388	982806	1503689	392500	247432	224718	1.60039e+06	393916	219807	233462	218733	3.74611e+06	6.18106e+06	1.84542e+06	914628	866083	6831300	1603127	804153	852841	800284	982806	1503689	392500	247432	224718	1.60039e+06
P02088	HBB1_MOUSE	Hemoglobin subunit beta-1	15840.2	9	20	100	Hbb-b1	0.703387	18.9144	8.02765e-51	7.25871e-50	1.17209e-24	49.6857	19.703	20.4191	19.2042	17.696	18.4535	20.2718	19.4677	17.8343	17.6873	18.4074	853486	1.40203e+06	603990	212342	358974	1.26593e+06	725049	233702	211064	347671	2311176	4158832	1.17488e+06	511008	717322	3.59922e+06	1.55791e+06	491482	509086	583958	853486	1.40203e+06	603990	212342	358974	1.26593e+06
P53702	CCHL_MOUSE	Cytochrome c-type heme lyase	30977.6	9	9	80	Hccs	0.334679	13.5002	3.79974e-28	1.35051e-27	1.06827e-14	43.0384	14.143	14.1138	NaN	12.9661	13.1796	13.0253	NaN	13.8054	13.4375	13.3309	18090.7	17728.4	NaN	8001.51	9277.75	8336.97	NaN	14316.4	11094.1	10303.6	25481.1	28691.4	NaN	12159.4	6797.05	10258	NaN	30581	16850.9	15493.6	18090.7	17728.4	NaN	8001.51	9277.75	8336.97
Q91WM2	HDHD5_MOUSE	Haloacid dehalogenase-like hydrolase domain-containing 5	46306.3	11	12	100	Hdhd5	0.316601	14.7262	1.0537e-55	1.30196e-54	1.0054e-26	50.9021	15.1498	15.1816	13.0567	14.4335	14.7827	15.0492	14.4006	15.0863	14.9675	15.1545	36353.5	37163.5	8520.49	22126.2	28185.5	33904.8	21628.3	34789.1	32038	36473	72161.7	82775.5	31972.3	59559.8	53424.1	96807	45890.1	87823	75507.9	94816.9	36353.5	37163.5	8520.49	22126.2	28185.5	33904.8
Q2VPA6;Q2VPA6-2;Q2VPA6-3	HELQ_MOUSE	Helicase POLQ-like;Isoform 2 of Helicase POLQ-like;Isoform 3 of Helicase POLQ-like	119098.31;119098.31-2;119098.31-3	2	2	100	Helq	0.757467	14.7055	1.09386e-11	2.73175e-11	1.93375e-06	35.7455	15.0402	16.1567	16.625	15.6249	15.3415	14.266	14.5346	11.4222	15.6093	12.4345	33693	73052.7	101070	50530.8	41519.8	19701.4	23732.7	2744.17	49988.9	5535.49	181529	424861	194421	161976	36764	91879.9	132267	27239.3	33695.4	24935.9	33693	73052.7	101070	50530.8	41519.8	19701.4
Q4U2R1;Q4U2R1-2	HERC2_MOUSE	E3 ubiquitin-protein ligase HERC2;Isoform 2 of E3 ubiquitin-protein ligase HERC2	527456.29;527456.29-2	1	1	40	Herc2	0.764635	12.6297	1.78209e-07	4.09516e-07	0.000405079	32.945	NaN	NaN	NaN	NaN	10.7553	14.0396	13.3401	12.3838	NaN	NaN	NaN	NaN	NaN	NaN	1728.5	16839.9	10370	5344.27	NaN	NaN	NaN	NaN	NaN	NaN	3272.23	138139	98813.6	33261.7	NaN	NaN	NaN	NaN	NaN	NaN	1728.5	16839.9
P20060	HEXB_MOUSE	Beta-hexosaminidase subunit beta	61115.7	3	3	50	Hexb	0.363734	12.8178	2.12262e-09	5.03457e-09	3.81051e-05	34.2857	NaN	NaN	NaN	12.1321	12.3104	NaN	NaN	12.9826	13.3548	13.309	NaN	NaN	NaN	4488.61	5079.33	NaN	NaN	8093.79	10476	10148.9	NaN	NaN	NaN	15538.3	21318.4	NaN	NaN	38636.6	110335	53710.8	NaN	NaN	NaN	4488.61	5079.33	NaN
Q9D1G3	HHATL_MOUSE	Protein-cysteine N-palmitoyltransferase HHAT-like protein	56430.6	21	34	100	Hhatl	0.145824	18.39	8.15175e-65	2.59975e-63	1.73805e-30	53.0837	18.4236	18.6756	18.215	18.7608	18.3662	18.4374	18.2673	18.3287	18.0788	18.3464	351601	418717	304277	444192	337887	354975	315515	329211	276851	333289	1.01192e+06	1.27047e+06	866783	1337578	946246	1.0712e+06	900796	955556	834207	995398	351601	418717	304277	444192	337887	354975
Q99L13	3HIDH_MOUSE	3-hydroxyisobutyrate dehydrogenase, mitochondrial	35439.9	18	34	100	Hibadh	0.186532	17.0977	1.00611e-53	1.07928e-52	6.84373e-26	50.4142	17.3112	17.496	16.8086	16.7052	17.0196	17.2688	16.6969	17.2102	17.1527	17.3072	162630	184854	114787	106845	132866	157921	106238	151629	145708	162175	754710	795730	383488	439933	640035	635626	394350	729476	675500	736934	162630	184854	114787	106845	132866	157921
Q8QZS1	HIBCH_MOUSE	3-hydroxyisobutyryl-CoA hydrolase, mitochondrial	43037.6	26	38	100	Hibch	0.278916	16.9018	1.90463e-67	7.97579e-66	1.48113e-31	53.6988	17.2778	17.5196	16.1559	16.6477	16.6954	16.9621	16.3794	17.2055	17.0569	17.1181	158907	187906	73014.7	102671	106121	127674	85251.6	151135	136341	142253	399057	486880	200114	277337	341549	340812	215451	464013	387858	424017	158907	187906	73014.7	102671	106121	127674
Q9JLR9	HIG1A_MOUSE	HIG1 domain family member 1A, mitochondrial	10425.2	2	5	100	Higd1a	0.303553	13.7978	1.11359e-45	7.341e-45	1.95128e-22	48.3459	14.0859	13.8257	13.1257	14.1508	13.7784	14.3095	13.0016	13.7189	14.4102	13.5717	17389	14519.5	8937.57	18189.2	14050.8	20303.9	8201.05	13483.5	21772.3	12175.1	100993	91084.2	80023.7	100028	69173.5	108212	48737.7	76489.2	98715.3	66822	17389	14519.5	8937.57	18189.2	14050.8	20303.9
Q9CQJ1	HIG2A_MOUSE	HIG1 domain family member 2A	11368.2	1	1	50	Higd2a	0.440685	12.4165	2.18532e-22	6.86731e-22	4.94749e-12	40.8925	13.2335	NaN	NaN	NaN	NaN	11.521	NaN	12.7514	11.9619	12.6148	9631.04	NaN	NaN	NaN	NaN	2938.85	NaN	6895.34	3989.34	6272.53	34438.1	NaN	NaN	NaN	NaN	13309.4	NaN	28494.4	19281.7	27655.1	9631.04	NaN	NaN	NaN	NaN	2938.85
Q9D0S9	HINT2_MOUSE	Histidine triad nucleotide-binding protein 2, mitochondrial	17320	6	6	100	Hint2	0.360779	15.9959	1.63737e-42	9.20046e-42	4.72318e-21	47.4824	16.3279	16.0409	14.8385	15.4142	16.2866	16.2189	15.1924	16.6529	16.4502	16.5365	82258.4	67422.7	29298.4	43665.6	79939	76276	37443.9	103045	89535.4	95054.3	369459	239236	138942	176665	365863	357258	131119	487430	361792	467438	82258.4	67422.7	29298.4	43665.6	79939	76276
P17710;P17710-2;P17710-3;P17710-4	HXK1_MOUSE	Hexokinase-1;Isoform HK1-SB of Hexokinase-1;Isoform HK1 of Hexokinase-1;Isoform HK1-SC of Hexokinase-1	108303.38;108303.38-2;108303.38-3;108303.38-4	3	3	30	Hk1	0.103808	12.8202	8.05909e-14	2.11093e-13	1.21969e-07	36.9601	NaN	NaN	NaN	NaN	NaN	NaN	NaN	12.9875	12.7546	12.7185	NaN	NaN	NaN	NaN	NaN	NaN	NaN	8121.49	6910.48	6739.63	NaN	NaN	NaN	NaN	NaN	NaN	NaN	20006.3	13184.3	10750.9	NaN	NaN	NaN	NaN	NaN	NaN
O08528	HXK2_MOUSE	Hexokinase-2	102535	48	58	100	Hk2	0.335833	16.6609	6.30959e-63	1.48906e-61	1.02854e-29	52.6382	17.3958	17.2351	15.9377	16.3499	16.6726	16.5651	15.9538	16.5586	16.902	17.0383	172450	154272	62765.8	83525.2	104460	96957.3	63469.8	96520.7	122465	134596	574194	474247	183362	257542	316687	288859	197762	299678	377937	406254	172450	154272	62765.8	83525.2	104460	96957.3
P63158	HMGB1_MOUSE	High mobility group protein B1	24893.8	3	3	30	Hmgb1	0.649551	12.2058	0.0041786	0.00823851	0.121831	27.4583	13.1942	NaN	NaN	NaN	NaN	NaN	NaN	11.0238	12.3995	NaN	9372.26	NaN	NaN	NaN	NaN	NaN	NaN	2082.08	5402.97	NaN	27961.6	NaN	NaN	NaN	NaN	NaN	NaN	10952.6	1	NaN	9372.26	NaN	NaN	NaN	NaN	NaN
P38060	HMGCL_MOUSE	Hydroxymethylglutaryl-CoA lyase, mitochondrial	34238.8	11	14	100	Hmgcl	0.220918	14.5371	2.96835e-34	1.25995e-33	2.01049e-17	45.0532	14.7794	14.6302	14.3655	14.0068	14.3601	14.6398	14.0757	14.7679	15.0509	14.6943	28121.3	25358.8	21107.7	16461.9	21029.6	25528	17266.6	27897.7	33943.8	26510.9	65609.5	72697.4	39662	28928.9	74802.5	75706.4	28568.6	91074.8	84497.3	91634.6	28121.3	25358.8	21107.7	16461.9	21029.6	25528
Q00547;Q00547-2	HMMR_MOUSE	Hyaluronan mediated motility receptor;Isoform RHAMM1 of Hyaluronan mediated motility receptor	91785.47;91785.47-2	1	1	70	Hmmr	0.790759	12.9174	2.16188e-13	5.61279e-13	2.11218e-07	36.7265	NaN	NaN	14.6197	13.5774	12.0302	NaN	13.2758	12.3375	12.2629	12.3181	NaN	NaN	25175.4	12223.9	4182.69	NaN	9918.05	5175.48	4914.88	5106.53	NaN	NaN	112536	68506.8	26483.3	NaN	49094.2	26582	25573.8	24107.6	NaN	NaN	25175.4	12223.9	4182.69	NaN
Q8BG05	ROA3_MOUSE	Heterogeneous nuclear ribonucleoprotein A3	39652	12	14	100	Hnrnpa3	0.276497	14.9405	4.10852e-57	5.73734e-56	2.59145e-27	51.2456	15.1158	15.423	15.1682	14.7237	13.7922	15.2295	14.7674	14.6197	15.3245	15.2414	35505.7	43932.7	36819	27057.6	14186.4	38418.1	27888.5	25174.5	41032.3	38735.6	134667	216244	100427	188005	51828	179745	114006	166300	242012	203763	35505.7	43932.7	36819	27057.6	14186.4	38418.1
Q60668;Q60668-2;Q60668-3;Q60668-4	HNRPD_MOUSE	Heterogeneous nuclear ribonucleoprotein D0;Isoform 2 of Heterogeneous nuclear ribonucleoprotein D0;Isoform 3 of Heterogeneous nuclear ribonucleoprotein D0;Isoform 4 of Heterogeneous nuclear ribonucleoprotein D0	38354.12;38354.12-2;38354.12-3;38354.12-4	4	4	90	Hnrnpd	0.383839	14.2477	4.45676e-30	1.66952e-29	1.44371e-15	43.7	14.947	15.0131	14.4419	13.9177	NaN	13.8656	14.7074	13.7514	13.9144	13.6705	31585.7	33066.7	22255.4	15475.6	NaN	14926.4	26751.9	13790.7	15440	13038.5	87735.2	117444	1	37227.7	NaN	37373.3	37931.2	37506.7	47458.8	27077.1	31585.7	33066.7	22255.4	15475.6	NaN	14926.4
Q8BUK6	HOOK3_MOUSE	Protein Hook homolog 3	83217.9	1	1	20	Hook3	0.03616	14.1371	1.65261e-05	3.61795e-05	0.0040822	31.3552	NaN	NaN	NaN	NaN	14.174	NaN	NaN	NaN	14.1002	NaN	NaN	NaN	NaN	NaN	18483.7	NaN	NaN	NaN	17562.1	NaN	NaN	NaN	NaN	NaN	153464	NaN	NaN	NaN	34007.6	NaN	NaN	NaN	NaN	NaN	18483.7	NaN
Q91X72	HEMO_MOUSE	Hemopexin	51317.7	10	10	50	Hpx	0.449979	13.4008	6.88478e-15	1.84637e-14	3.15546e-08	37.5226	NaN	13.4403	NaN	NaN	12.3972	NaN	NaN	13.4139	13.4556	14.2969	NaN	11115.3	NaN	NaN	5394.16	NaN	NaN	10914	11234.5	20128.2	NaN	11246.6	NaN	NaN	4247.45	NaN	NaN	9154.41	14840.2	42168	NaN	11115.3	NaN	NaN	5394.16	NaN
Q9ESB3	HRG_MOUSE	Histidine-rich glycoprotein	59162.8	7	7	100	Hrg	0.514881	13.1653	7.85122e-21	2.40012e-20	2.77377e-11	40.2583	12.9407	14.249	12.6624	13.2838	10.8698	13.8116	13.1049	12.7703	13.8217	14.1389	7862.14	19471.1	6482.62	9972.75	1871.33	14378.6	8809.61	6986.35	14479.5	18040.2	15283.4	29968.9	7848.23	11381.2	1	15095.8	15125.8	16356.1	23437.5	26069.2	7862.14	19471.1	6482.62	9972.75	1871.33	14378.6
Q8K3A0	HSC20_MOUSE	Iron-sulfur cluster co-chaperone protein HscB	26645.3	2	2	60	Hscb	0.339125	13.7667	6.52438e-14	1.71274e-13	1.08494e-07	37.0095	14.0322	14.448	NaN	NaN	13.4804	NaN	NaN	12.8933	13.9037	13.8425	16754	22350.6	NaN	NaN	11428.9	NaN	NaN	7608.01	15326.5	14689.8	15513.6	27367.4	NaN	NaN	8976.95	NaN	NaN	16139.6	14054.2	24243.2	16754	22350.6	NaN	NaN	11428.9	NaN
P50172	DHI1_MOUSE	Corticosteroid 11-beta-dehydrogenase isozyme 1	32364	5	6	50	Hsd11b1	0.705705	13.1253	4.19009e-13	1.08428e-12	3.0586e-07	36.567	NaN	NaN	NaN	12.287	NaN	NaN	14.4699	13.737	12.6758	12.4566	NaN	NaN	NaN	4997.48	NaN	NaN	22692.8	13653.6	6543.24	5621.13	NaN	NaN	NaN	7037.8	NaN	NaN	1209.33	16879.8	18511.1	7452.94	NaN	NaN	NaN	4997.48	NaN	NaN
O08756	HCD2_MOUSE	3-hydroxyacyl-CoA dehydrogenase type-2	27418.6	14	19	100	Hsd17b10	0.254707	17.4717	5.45266e-49	4.33276e-48	7.17206e-24	49.2162	17.9632	17.737	16.658	17.1176	17.5447	17.5688	17.0745	17.8644	17.4751	17.7136	255538	218456	103411	142201	191201	194413	138019	238635	182190	214943	874115	696696	261563	477765	696422	687399	414902	814322	588242	751511	255538	218456	103411	142201	191201	194413
P51658	DHB2_MOUSE	Estradiol 17-beta-dehydrogenase 2	41835.8	2	2	100	Hsd17b2	0.411143	16.8954	0.000146281	0.000312418	0.0132188	30.3558	17.6547	17.1554	16.4926	16.2317	16.4598	16.3385	16.1434	17.5661	17.4192	17.4931	206347	145979	92209.1	76954	90132.6	82865.4	72382.5	194059	175266	184480	1.04026	1.21545	1.35882	1	768.007	1	1.14066	1	1	1	206347	145979	92209.1	76954	90132.6	82865.4
P51660	DHB4_MOUSE	Peroxisomal multifunctional enzyme type 2	79481.8	16	17	100	Hsd17b4	0.391815	13.8293	1.2684e-36	5.69091e-36	1.81636e-18	45.7802	14.4769	14.1369	12.2837	13.2113	13.9876	13.701	13.38	14.5717	14.1872	14.3574	22802.5	18014.3	4986.01	9483.83	16243.9	13317.3	10660.3	24350.4	18654	20989.2	66404.7	84515.6	47180.3	21926.8	34973.2	45596.6	34271.7	100142	85741.7	80000.1	22802.5	18014.3	4986.01	9483.83	16243.9	13317.3
P50171;P50171-2	DHB8_MOUSE	Estradiol 17-beta-dehydrogenase 8;Isoform Long of Estradiol 17-beta-dehydrogenase 8	26588.34;26588.34-2	10	13	100	Hsd17b8	0.254567	16.6263	6.51731e-57	8.78906e-56	3.14115e-27	51.1969	16.9471	16.6826	15.8909	16.3129	16.9587	16.6778	15.9754	16.9492	16.9246	16.9433	126350	105191	60762.6	81407.6	127377	104837	64430.1	126533	124401	126021	371156	267786	146869	232736	362892	285288	177457	360659	349553	333999	126350	105191	60762.6	81407.6	127377	104837
Q8BTX9	HSDL1_MOUSE	Inactive hydroxysteroid dehydrogenase-like protein 1	36867.5	4	4	70	Hsdl1	0.110552	13.7525	3.36924e-38	1.57142e-37	3.68584e-19	46.2494	13.6801	14.0106	NaN	NaN	13.5078	13.7088	NaN	13.8589	13.7004	13.8008	13125.2	16504.8	NaN	NaN	11648.1	13389.8	NaN	14857.8	13311.7	14271	41626.3	57024.7	NaN	NaN	57051.9	35128.4	NaN	55456.7	55275.5	53950	13125.2	16504.8	NaN	NaN	11648.1	13389.8
Q2TPA8	HSDL2_MOUSE	Hydroxysteroid dehydrogenase-like protein 2	54208.4	18	18	100	Hsdl2	0.386992	14.4177	8.28354e-40	4.11561e-39	7.24295e-20	46.7178	15.0459	14.9608	13.3218	13.7812	14.5834	14.6007	13.2676	14.9871	14.9039	14.7241	33828.4	31889.2	10239.2	14078.8	24549.4	24845.6	9861.75	32477.3	30657.2	27063.9	78131.6	91734.3	44238.6	43545.2	66229.1	69458.7	32782.2	113829	103314	100111	33828.4	31889.2	10239.2	14078.8	24549.4	24845.6
P11499	HS90B_MOUSE	Heat shock protein HSP 90-beta	83281.2	16	16	100	Hsp90ab1	0.678873	14.9881	2.7861e-35	1.2109e-34	7.07916e-18	45.3718	13.5906	15.7803	15.4031	13.7957	13.7044	15.6737	14.5908	16.3666	14.6065	16.3694	12335.8	56280.6	43329.8	14221.1	13348.5	52270.7	24675.9	84496	24946.4	84662.6	40173.8	58274.4	42611.4	38897.2	36803.5	19492.3	59643.2	68542.5	60699.5	47143.6	12335.8	56280.6	43329.8	14221.1	13348.5	52270.7
P08113	ENPL_MOUSE	Endoplasmin	92475.8	29	32	100	Hsp90b1	0.670399	14.6059	3.12881e-60	5.81417e-59	1.31999e-28	51.9969	13.4859	14.1507	13.762	13.4701	14.197	16.0407	14.9905	15.9109	15.2632	14.7881	11473	18187.6	13892	11348	18781.7	67411.9	32552.8	61612	39324.8	28291.1	23684.5	94187.4	7239	42994.6	70054.3	212990	146817	203256	131754	123999	11473	18187.6	13892	11348	18781.7	67411.9
P20029	BIP_MOUSE	Endoplasmic reticulum chaperone BiP	72422.1	40	50	100	Hspa5	0.277636	15.7548	2.6e-49	2.11586e-48	5.2133e-24	49.2993	15.0897	15.9009	15.5966	15.5079	15.8363	15.3954	15.6673	16.455	16.1615	15.9373	34870	61185.2	49549.5	46595.5	58505	43101	52039.9	89835.7	73298.9	62746.7	143495	174909	63105.1	132774	261119	162935	98656	331612	259340	233372	34870	61185.2	49549.5	46595.5	58505	43101
P63017	HSP7C_MOUSE	Heat shock cognate 71 kDa protein	70871.1	31	40	100	Hspa8	0.366357	16.0272	1.62757e-63	4.41502e-62	5.90544e-30	52.7773	15.7133	17.0274	16.2305	16.3044	15.6772	15.6008	16.3547	15.7432	15.784	15.8368	53723.9	133585	76887.6	80930.9	52398.7	49696.1	83804.5	54851.4	56422.3	58525.1	166122	391322	236636	255844	165605	141727	256050	176855	180286	175719	53723.9	133585	76887.6	80930.9	52398.7	49696.1
P38647	GRP75_MOUSE	Stress-70 protein, mitochondrial	73461.2	52	96	100	Hspa9	0.31294	19.2073	7.05294e-67	2.68467e-65	2.51777e-31	53.5665	19.3926	19.4516	18.3814	18.7217	19.1955	18.948	18.7994	19.8104	19.6583	19.7139	688242	717015	341473	432294	600385	505734	456244	919434	827417	859930	2.47826e+06	2934615	1.79886e+06	1.92436e+06	2.3881e+06	2.00831e+06	2.04606e+06	3.35379e+06	2.8351e+06	2.93142e+06	688242	717015	341473	432294	600385	505734
P63038	CH60_MOUSE	60 kDa heat shock protein, mitochondrial	60955.5	44	67	100	Hspd1	0.399806	18.1665	3.44944e-54	3.78636e-53	4.35604e-26	50.5294	18.726	18.0295	17.3458	17.3792	18.3907	18.2053	17.4452	19.0483	18.3657	18.7294	433607	267551	166569	170479	343675	302231	178461	542140	337765	434621	1.97228e+06	1.35726e+06	696401	768171	1.61698e+06	1.3844e+06	639910	2480678	1485768	1.90767e+06	433607	267551	166569	170479	343675	302231
Q64433	CH10_MOUSE	10 kDa heat shock protein, mitochondrial	10962.7	10	11	100	Hspe1	0.360808	17.858	5.62503e-40	2.83655e-39	6.11149e-20	46.7661	18.2435	18.0499	17.0553	17.1858	17.8296	17.9165	17.0497	18.5667	18.2062	18.4768	310332	271365	136190	149090	232937	247403	135669	388270	302416	364802	924314	607394	342362	429036	702882	689711	366525	1.15559e+06	912585	1055225	310332	271365	136190	149090	232937	247403
Q05793	PGBM_MOUSE	Basement membrane-specific heparan sulfate proteoglycan core protein	398294	18	19	100	Hspg2	2.4901	14.6082	1.18057e-37	5.43109e-37	6.39457e-19	46.0884	15.4042	13.8768	19.454	13.6043	13.2564	14.4543	14.5118	13.6747	13.8504	13.9948	43362.6	15042.7	718183	12454.1	9785.04	22448.5	23360.6	13076.4	14770.7	16325.5	77723.2	44483	6356.62	17940	18438	47166.6	39064.7	22252.5	23008	21378.1	43362.6	15042.7	718183	12454.1	9785.04	22448.5
Q9JIY5	HTRA2_MOUSE	Serine protease HTRA2, mitochondrial	49348.4	11	12	60	Htra2	0.18709	14.3109	3.39827e-36	1.50186e-35	2.80244e-18	45.6508	14.0851	NaN	NaN	NaN	14.1318	14.0581	NaN	14.5044	14.7029	14.383	17379	NaN	NaN	NaN	17951.6	17057.5	NaN	23241.6	26670	21365.3	61337.7	NaN	NaN	NaN	47421.5	22853.5	NaN	67374.8	87341.6	69262.8	17379	NaN	NaN	NaN	17951.6	17057.5
Q8BIJ6	SYIM_MOUSE	Isoleucine--tRNA ligase, mitochondrial	112804	34	43	100	Iars2	0.278743	15.7588	2.06937e-66	7.6308e-65	3.89711e-31	53.4574	15.9392	16.0913	14.5105	15.5094	15.7905	15.7638	15.5042	16.2169	16.0736	16.189	62833.6	69818.1	23340.5	46642.7	56677.9	55639.8	46477.4	76167.4	68964.2	74709.1	226737	208019	61361.9	147712	192420	168259	125593	266706	234292	268326	62833.6	69818.1	23340.5	46642.7	56677.9	55639.8
Q8CAK1	CAF17_MOUSE	Putative transferase CAF17 homolog, mitochondrial	38399.3	7	8	100	Iba57	0.417712	14.0136	1.96273e-40	1.01136e-39	3.85044e-20	46.897	13.9245	14.1573	12.3121	13.1809	14.4496	13.618	14.8473	14.5211	14.5392	14.5865	15548.4	18271.2	5085.19	9286.49	22374.7	12572.8	29477.6	23511.7	23808.3	24602.5	93647.1	56821.9	5875.27	37680.9	68100.4	56674.8	30703.9	93503.3	80361.5	83440.4	15548.4	18271.2	5085.19	9286.49	22374.7	12572.8
P54071	IDHP_MOUSE	Isocitrate dehydrogenase [NADP], mitochondrial	50906.2	33	53	100	Idh2	0.289836	19.5146	8.28868e-57	1.11144e-55	3.47255e-27	51.1716	20.1613	19.5996	19.0303	18.7834	19.5069	19.7405	18.9584	19.861	19.6874	19.8177	1172607	794444	535424	451192	745008	875953	509374	952280	844313	924106	4.71048e+06	3.59286e+06	2.13866e+06	1.91441e+06	3.05755e+06	3.47272e+06	1912241	3.79655e+06	3.33952e+06	3400588	1172607	794444	535424	451192	745008	875953
Q9D6R2	IDH3A_MOUSE	Isocitrate dehydrogenase [NAD] subunit alpha, mitochondrial	39638.7	27	59	100	Idh3a	0.224485	20.8568	3.6807e-63	9.2409e-62	8.2476e-30	52.6935	21.3	21.031	20.4112	20.4176	20.9664	20.9257	20.3066	21.1664	20.9814	21.0615	2.58194e+06	2142676	1.39435e+06	1.40056e+06	2.04881e+06	1.99193e+06	1.2969e+06	2.35348e+06	2.07025e+06	2.18844e+06	7.5313e+06	7.40257e+06	3567455	4.74084e+06	5.88464e+06	5.62648e+06	3406654	7435868	7113825	6730166	2.58194e+06	2142676	1.39435e+06	1.40056e+06	2.04881e+06	1.99193e+06
P70404	IDHG1_MOUSE	Isocitrate dehydrogenase [NAD] subunit gamma 1, mitochondrial	42785.4	19	42	100	Idh3g	0.231749	19.9699	2.70909e-61	5.51159e-60	4.81629e-29	52.2505	20.3107	20.116	19.3892	19.5841	20.124	20.0229	19.3881	20.2072	20.2451	20.3112	1300563	1136399	686666	785958	1.14268e+06	1.06537e+06	686108	1.21055e+06	1.24275e+06	1.30103e+06	5.07254e+06	4300735	2.49232e+06	3150038	4003910	4006531	2.60933e+06	4391480	4627655	4956414	1300563	1136399	686666	785958	1.14268e+06	1.06537e+06
Q8CAQ8;Q8CAQ8-2	MIC60_MOUSE	MICOS complex subunit Mic60;Isoform 2 of MICOS complex subunit Mic60	83900.07;83900.07-2	64	112	100	Immt	0.257151	18.8508	9.8437e-62	2.11192e-60	3.17612e-29	52.3551	19.1966	18.8062	18.1969	18.4838	18.9101	18.9536	18.2703	19.2648	19.2193	19.206	600814	458398	300482	366580	492620	507688	316171	629918	610343	604774	1.7229e+06	1.29569e+06	879878	1.03159e+06	1.34068e+06	1.34924e+06	769418	1765727	1.66566e+06	1.63267e+06	600814	458398	300482	366580	492620	507688
Q8K3X4	I2BPL_MOUSE	Probable E3 ubiquitin-protein ligase IRF2BPL	80564.7	1	1	80	Irf2bpl	0.602845	14.9423	9.14636e-17	2.55147e-16	3.1307e-09	38.4506	15.601	NaN	16.29	15.0406	14.6047	NaN	15.6666	13.4879	15.2441	13.6032	49703	NaN	80127.4	33704.4	24914.3	NaN	52014.7	11488.8	38808.7	12444.2	575889	NaN	741491	181479	187966	NaN	333565	92835.6	179848	123706	49703	NaN	80127.4	33704.4	24914.3	NaN
Q60766;Q60766-2	IRGM1_MOUSE	Immunity-related GTPase family M protein 1;Isoform 2 of Immunity-related GTPase family M protein 1	46551.79;46551.79-2	4	4	70	Irgm1	0.334666	13.7925	0.000666367	0.00138159	0.0326196	29.4248	14.0546	NaN	NaN	13.4815	14.1367	NaN	14.4996	13.608	12.9438	13.8233	17015.6	NaN	NaN	11437.4	18012.8	NaN	23164.5	12486	7878.95	14495.2	34443.1	NaN	NaN	12282.2	19768.4	NaN	13070.6	48812.2	21852.3	42676.4	17015.6	NaN	NaN	11437.4	18012.8	NaN
Q9D924	ISCA1_MOUSE	Iron-sulfur cluster assembly 1 homolog, mitochondrial	14188.3	2	3	70	Isca1	0.35692	13.5687	7.15566e-42	3.8911e-41	9.01265e-21	47.3037	13.037	12.9005	NaN	13.083	14.2031	NaN	NaN	14.0254	13.7495	13.9824	8405.02	7645.84	NaN	8676.96	18860.2	NaN	NaN	16674.6	13772.4	16185.8	13231.2	22231.1	NaN	21051.4	106433	NaN	NaN	81584.1	56501.3	72462.3	8405.02	7645.84	NaN	8676.96	18860.2	NaN
Q9DCB8	ISCA2_MOUSE	Iron-sulfur cluster assembly 2 homolog, mitochondrial	16717.9	2	2	60	Isca2	0.195836	13.6324	3.35479e-13	8.70032e-13	2.70038e-07	36.6208	NaN	NaN	NaN	NaN	13.271	13.5341	13.5755	14.0846	13.579	13.75	NaN	NaN	NaN	NaN	9884.63	11862.6	12208	17373.1	12237.6	13776.9	NaN	NaN	NaN	NaN	14764	21503.1	11393.2	56540.6	36991.2	27886.6	NaN	NaN	NaN	NaN	9884.63	11862.6
P85094	ISC2A_MOUSE	Isochorismatase domain-containing protein 2A	22417.3	7	9	100	Isoc2a	0.449245	14.7309	1.38665e-38	6.5845e-38	2.49563e-19	46.3626	14.6178	15.8573	14.2292	14.0454	14.0537	15.3188	15.2042	14.7011	14.6991	14.5824	25142.2	59365.6	19205.1	16907.8	17005.5	40871.4	37750.7	26636.2	26598.8	24532.6	113993	219545	109932	81150.4	82645.2	199481	147204	135896	122966	116029	25142.2	59365.6	19205.1	16907.8	17005.5	40871.4
P09055;P09055-2	ITB1_MOUSE	Integrin beta-1;Isoform 2 of Integrin beta-1	88231.3;88231.3-2	5	5	70	Itgb1	0.601521	14.0218	1.99907e-14	5.31285e-14	5.65129e-08	37.2822	15.3934	14.1631	NaN	NaN	12.5509	14.3879	NaN	13.9425	13.9224	13.7922	43039.3	18344.6	NaN	NaN	6000.54	21438.8	NaN	15744.2	15525.7	14186	18038.9	42997.3	NaN	NaN	17831.3	13093	NaN	49343.4	39236.5	45367.7	43039.3	18344.6	NaN	NaN	6000.54	21438.8
Q9JHI5	IVD_MOUSE	Isovaleryl-CoA dehydrogenase, mitochondrial	46325.4	22	34	100	Ivd	0.210719	18.3584	8.45172e-63	1.93651e-61	1.15944e-29	52.6081	18.8523	18.7129	17.8445	18.2142	18.3949	18.6061	18.0837	18.322	18.206	18.3476	473280	429683	235363	304112	344691	399016	277812	327686	302373	333556	1.24619e+06	1.27484e+06	592750	824273	880925	1.07672e+06	746981	932671	871387	927549	473280	429683	235363	304112	344691	399016
Q9ET80	JPH1_MOUSE	Junctophilin-1	71905.1	5	5	90	Jph1	0.237118	13.1852	1.62812e-23	5.27072e-23	1.44851e-12	41.3362	13.2425	13.4185	13.8246	13.1934	12.7891	NaN	13.2447	13.0012	13.1649	12.7877	9691.55	10948.8	14508.7	9367.2	7077.78	NaN	9705.99	8198.54	9183.84	7071.18	76217.3	54730.9	59624.6	40560	43970.9	NaN	59149.5	36705.5	35979.1	40855.7	9691.55	10948.8	14508.7	9367.2	7077.78	NaN
Q3MI48;Q3MI48-2	JSPR1_MOUSE	Junctional sarcoplasmic reticulum protein 1;Isoform 2 of Junctional sarcoplasmic reticulum protein 1	36092.7;36092.7-2	10	12	100	Jsrp1	0.377366	14.9625	3.61805e-31	1.39292e-30	4.7001e-16	44.063	15.1253	15.7854	13.5929	15.4035	14.5211	14.655	15.5628	15.2335	14.6992	15.0466	35741.3	56478.5	12355.7	43343.4	23512.5	25797.7	48403.9	38523.8	26600.5	33843.6	118559	206605	31403.2	226363	100967	79601.2	256016	156245	130324	125320	35741.3	56478.5	12355.7	43343.4	23512.5	25797.7
Q99MN1	SYK_MOUSE	Lysine--tRNA ligase	67839.7	2	2	50	Kars1	0.486735	12.0753	2.34115e-08	5.45959e-08	0.000140409	33.5723	NaN	NaN	NaN	NaN	11.3208	11.214	NaN	12.2481	12.8628	12.7307	NaN	NaN	NaN	NaN	2557.93	2375.46	NaN	4864.6	7448.78	6797.16	NaN	NaN	NaN	NaN	2252.66	3769.5	NaN	5182.45	12296.9	11535.6	NaN	NaN	NaN	NaN	2557.93	2375.46
Q17ST2;Q17ST2-2	KCNA7_MOUSE	Potassium voltage-gated channel subfamily A member 7;Isoform 2 of Potassium voltage-gated channel subfamily A member 7	53947.86;53947.86-2	2	2	30	Kcna7	0.669935	12.2549	2.66357e-06	5.96963e-06	0.00160214	32.0445	NaN	NaN	NaN	NaN	NaN	NaN	NaN	13.2768	11.8902	11.5976	NaN	NaN	NaN	NaN	NaN	NaN	NaN	9924.87	3795.72	3098.95	NaN	NaN	NaN	NaN	NaN	NaN	NaN	11131.6	19618.8	14457.8	NaN	NaN	NaN	NaN	NaN	NaN
P15388-3	KCNC1_MOUSE	Isoform 2 of Potassium voltage-gated channel subfamily C member 1	65857.3	1	1	80	Kcnc1	0.677671	15.7452	1.92493e-11	4.78193e-11	2.66756e-06	35.5968	15.6931	17.1971	16.6916	15.5244	14.6979	14.7365	16.5425	NaN	14.8784	NaN	52977.7	150257	105847	47131.4	26576.6	27297.8	95455.7	NaN	30118.6	NaN	834172	2505333	1.26444e+06	670561	471009	411619	1.33628e+06	NaN	415845	NaN	52977.7	150257	105847	47131.4	26576.6	27297.8
Q8BR86;Q8BR86-2;Q8BR86-3;Q8BR86-4	KIRR3_MOUSE	Kin of IRRE-like protein 3;Isoform 2 of Kin of IRRE-like protein 3;Isoform 3 of Kin of IRRE-like protein 3;Isoform 4 of Kin of IRRE-like protein 3	85404.81;85404.81-2;85404.81-3;85404.81-4	1	1	100	Kirrel3	0.470069	17.8898	7.6579e-13	1.96442e-12	4.29148e-07	36.4197	17.7809	17.2919	17.0942	17.9297	18.2959	19.0584	16.9344	18.4963	17.9411	18.0756	225216	160465	139912	249674	321816	545954	125248	369780	251655	276252	992407	1.02345e+06	1.90319e+06	1.70893e+06	1.81113e+06	2.27706e+06	1.14518e+06	1.37166e+06	967108	1.18938e+06	225216	160465	139912	249674	321816	545954
Q9D783;Q9D783-2	KLH40_MOUSE	Kelch-like protein 40;Isoform 2 of Kelch-like protein 40	69589.41;69589.41-2	1	1	80	Klhl40	0.45274	13.7889	3.39143e-05	7.36996e-05	0.00595388	31.0533	14.3696	14.5852	14.439	13.4707	12.8493	NaN	NaN	12.9015	14.3221	13.374	21168	24580.2	22211.4	11352.6	7379.22	NaN	NaN	7651.44	20482.1	10616.6	23825.4	33520.5	34125.5	15111.3	11069.8	NaN	NaN	16475.1	24966.8	15141.1	21168	24580.2	22211.4	11352.6	7379.22	NaN
A2AUC9	KLH41_MOUSE	Kelch-like protein 41	68190.2	6	7	100	Klhl41	0.35397	13.8322	6.61251e-30	2.46923e-29	1.72295e-15	43.6422	14.0315	14.6446	14.4046	14.2881	13.5148	13.6019	13.6396	13.016	13.7164	13.4649	16746.1	25613.2	21688.1	20005	11704.6	12433.5	12762	8283.58	13460.1	11306.7	49763.6	98635.7	80498.3	62023.9	37677.6	37470.5	38510.8	24453.7	49057.1	33962.8	16746.1	25613.2	21688.1	20005	11704.6	12433.5
Q8C3Y4	KNTC1_MOUSE	Kinetochore-associated protein 1	250358	1	1	100	Kntc1	0.707016	15.048	7.45648e-25	2.47501e-24	3.43485e-13	41.8469	15.5494	16.6236	16.4042	15.1763	14.8878	14.5311	15.0113	13.2435	14.6222	14.4307	47955.5	100969	86728	37026.9	30316.9	23674.6	33026.7	9698.17	25217.9	22083.5	203102	419769	328637	163178	90954.1	80112.7	103847	39658.3	113128	88453.2	47955.5	100969	86728	37026.9	30316.9	23674.6
P04104	K2C1_MOUSE	Keratin, type II cytoskeletal 1	65605.9	6	9	100	Krt1	0.665631	18.0173	1.01145e-45	6.68633e-45	1.8712e-22	48.3571	19.4646	19.0094	19.1872	17.7685	17.7516	18.1564	18.7794	17.2914	16.2188	16.5458	723489	527730	596910	223280	220678	292165	449962	160411	76266.6	95670.8	2.68147e+06	1.78397e+06	2.08869e+06	778919	838572	974962	1.29002e+06	478821	301931	347579	723489	527730	596910	223280	220678	292165
P02535;P02535-2;P02535-3	K1C10_MOUSE	Keratin, type I cytoskeletal 10;Isoform 2 of Keratin, type I cytoskeletal 10;Isoform 3 of Keratin, type I cytoskeletal 10	57769.84;57769.84-2;57769.84-3	9	11	100	Krt10	0.51477	17.2582	2.34058e-51	2.1833e-50	6.92218e-25	49.8214	17.729	18.2089	17.9345	17.0016	17.8089	17.3274	18.2444	16.4723	15.9364	15.9188	217249	302978	250504	131217	229625	164466	310543	90921.3	62711.7	61950.3	636532	942953	832042	453000	785062	545745	969611	304554	200194	209577	217249	302978	250504	131217	229625	164466
Q9Z2K1	K1C16_MOUSE	Keratin, type I cytoskeletal 16	51606.4	3	4	80	Krt16	0.68618	13.7634	1.27429e-18	3.74513e-18	3.46241e-10	39.3058	15.2649	NaN	14.5165	14.7448	13.8299	NaN	14.1666	12.4654	12.7261	12.3933	39371.4	NaN	23437.2	27456.1	14562	NaN	18389.8	5655.45	6775.55	5379.63	221507	NaN	85220.4	205692	48655.2	NaN	159128	91484.8	1	105752	39371.4	NaN	23437.2	27456.1	14562	NaN
Q9QWL7	K1C17_MOUSE	Keratin, type I cytoskeletal 17	48161.8	13	13	100	Krt17	0.520931	18.5602	1.00213e-45	6.64332e-45	1.86367e-22	48.3581	19.6304	19.1969	19.4463	18.4718	18.7378	18.4863	19.275	17.8524	17.1666	17.3388	811597	600944	714378	363549	437167	367218	634401	236658	147118	165769	4625441	2.8909e+06	3.77909e+06	1.84231e+06	2163619	1.95246e+06	3.31681e+06	1.11392e+06	663457	746563	811597	600944	714378	363549	437167	367218
Q3TTY5	K22E_MOUSE	Keratin, type II cytoskeletal 2 epidermal	70922.7	7	8	100	Krt2	0.540211	17.2018	1.57959e-34	6.76558e-34	1.52174e-17	45.1387	17.9402	17.6976	18.1521	16.9165	17.8347	17.4431	18.2958	16.5241	15.4364	15.7772	251504	212574	291281	123705	233761	178189	321792	94245.3	44341.3	56159.3	1.04638e+06	869035	1.37804e+06	507085	969024	688411	1.18118e+06	393369	160400	240947	251504	212574	291281	123705	233761	178189
Q9Z320	K1C27_MOUSE	Keratin, type I cytoskeletal 27	49104.9	1	1	100	Krt27	0.575641	15.1691	4.51183e-05	9.76874e-05	0.00693197	30.9271	15.6027	16.2627	15.6108	14.8936	15.4492	14.7946	16.429	14.2186	13.7713	14.6583	49761.6	78626.1	50041.3	30438.9	44736.1	28420.5	88233.7	19063.9	13981.9	25857.8	639.248	276.806	4190.05	1719.14	950.031	4078.02	4723.16	102.292	361.837	330.82	49761.6	78626.1	50041.3	30438.9	44736.1	28420.5
Q61765	K1H1_MOUSE	Keratin, type I cuticular Ha1	47117.3	9	10	10	Krt31	NaN	16.5493	6.98245e-24	2.28235e-23	9.7381e-13	41.4781	NaN	NaN	NaN	NaN	NaN	16.5493	NaN	NaN	NaN	NaN	NaN	NaN	NaN	NaN	NaN	95906.9	NaN	NaN	NaN	NaN	NaN	NaN	NaN	NaN	NaN	248867	NaN	NaN	NaN	NaN	NaN	NaN	NaN	NaN	NaN	95906.9
P07744	K2C4_MOUSE	Keratin, type II cytoskeletal 4	56283.3	1	1	100	Krt4	0.57598	20.6154	3.11488e-23	9.98795e-23	1.96578e-12	41.2266	21.8213	21.2979	21.6252	20.2455	21.327	20.5301	21.1494	19.8299	19.1115	19.2165	3705743	2578137	3234589	1.24307e+06	2.6307e+06	1514222	2326008	931952	566397	609155	7753.05	1	1.01937	6080.86	9666.46	28028.3	20008.7	22346.5	12876.6	18356.9	3705743	2578137	3234589	1.24307e+06	2.6307e+06	1514222
Q6IFX2	K1C42_MOUSE	Keratin, type I cytoskeletal 42	50133.1	6	6	100	Krt42	0.625358	15.6003	1.75843e-52	1.78108e-51	2.29928e-25	50.1044	17.0543	16.1462	16.0351	16.0146	15.503	14.73	16.5833	14.5612	14.807	14.5683	136104	72523.4	67149.8	66203.4	46437.6	27175.7	98193.1	24175.4	28665.4	24294.4	505728	237585	171381	230569	169994	63277.6	373668	62143.3	85636	61359.2	136104	72523.4	67149.8	66203.4	46437.6	27175.7
Q922U2	K2C5_MOUSE	Keratin, type II cytoskeletal 5	61766.7	11	15	100	Krt5	0.665291	16.2851	1.78438e-45	1.15373e-44	2.39621e-22	48.291	17.603	17.4324	17.4751	15.9049	16.1878	16.0557	17.0798	15.4225	15.059	14.6307	199083	176877	182189	61356.5	74644.8	68115.3	138531	43917.5	34135.4	25366.9	794282	709270	648752	226164	262292	251141	474185	154329	128055	86780.9	199083	176877	182189	61356.5	74644.8	68115.3
P50446	K2C6A_MOUSE	Keratin, type II cytoskeletal 6A	59335.1	19	20	100	Krt6a	0.637863	15.3484	2.04675e-48	1.58371e-47	1.26907e-23	49.0673	16.613	16.5591	16.2057	15.3503	15.4962	15.2441	16.3532	14.1268	13.6903	13.8447	100236	96554.6	75580.5	41774.4	46220.1	38809.4	83716.4	17888.8	13219.1	14712.2	402847	303567	164797	161948	118998	120542	270794	51568.6	28900.3	35158.8	100236	96554.6	75580.5	41774.4	46220.1	38809.4
Q6IME9	K2C72_MOUSE	Keratin, type II cytoskeletal 72	56750.3	1	1	100	Krt72	0.707925	13.8837	5.12171e-22	1.59884e-21	7.42967e-12	40.7442	15.3909	14.3975	15.3681	13.5366	13.7528	14.4675	14.2962	13.2772	11.969	12.3813	42966.6	21581.5	42293.2	11883.1	13804.5	22654	20117.8	9927.39	4008.91	5335.01	452682	152185	386252	113914	152120	239665	132190	70123.2	21916.5	54877.6	42966.6	21581.5	42293.2	11883.1	13804.5	22654
Q6NXH9	K2C73_MOUSE	Keratin, type II cytoskeletal 73	58911.4	5	6	100	Krt73	0.54745	18.3054	7.85851e-51	7.1331e-50	1.16146e-24	49.6881	19.4433	19.1912	19.0937	17.7907	18.6675	18.7574	18.8395	17.4077	16.9543	16.9083	712875	598596	559472	226746	416365	443148	469094	173872	126983	122998	5039610	3.84803e+06	4.45338e+06	1.64975e+06	3.21537e+06	3.53662e+06	3450974	1.41264e+06	859405	992907	712875	598596	559472	226746	416365	443148
Q3UV17	K22O_MOUSE	Keratin, type II cytoskeletal 2 oral	62844.6	2	2	100	Krt76	0.671119	19.4406	4.61434e-29	1.6936e-28	4.12437e-15	43.3552	20.9858	19.9435	20.6147	19.1325	19.6009	19.6784	19.1475	18.9317	18.0906	18.2801	2.07662e+06	1008296	1605674	574738	795141	839026	580736	500047	279126	318326	6840837	4.57234e+06	6208024	2.01175e+06	2.79818e+06	3270541	2.26123e+06	1.63481e+06	977025	1338220	2.07662e+06	1008296	1605674	574738	795141	839026
Q6IFZ6	K2C1B_MOUSE	Keratin, type II cytoskeletal 1b	61358.8	1	1	10	Krt77	NaN	13.2768	5.22666e-10	1.25995e-09	1.74024e-05	34.6894	NaN	NaN	NaN	NaN	NaN	13.2768	NaN	NaN	NaN	NaN	NaN	NaN	NaN	NaN	NaN	9924.92	NaN	NaN	NaN	NaN	NaN	NaN	NaN	NaN	NaN	16791	NaN	NaN	NaN	NaN	NaN	NaN	NaN	NaN	NaN	9924.92
Q8VED5	K2C79_MOUSE	Keratin, type II cytoskeletal 79	57552.3	1	2	100	Krt79	0.657575	17.3725	7.03754e-34	2.93438e-33	2.94407e-17	44.9357	17.6792	18.2144	18.4633	16.8329	17.1228	17.8271	18.8587	15.8884	16.4182	16.42	209884	304137	361422	116735	142713	232537	475386	60656.9	87571	87685	959228	1.70005e+06	1.60499e+06	541915	646719	1.11831e+06	2081716	259565	430250	388094	209884	304137	361422	116735	142713	232537
P97861;Q9ERE2	KRT86_MOUSE;KRT81_MOUSE	Keratin, type II cuticular Hb6;Keratin, type II cuticular Hb1	53251.26;52862.86	13	13	50	Krt86;Krt81	1.2019	13.699	1.4375e-28	5.17148e-28	6.88426e-15	43.1852	NaN	13.1384	NaN	NaN	NaN	15.9342	13.6347	NaN	12.7366	13.0512	NaN	9016.7	NaN	NaN	NaN	62615.5	12719.2	NaN	6824.73	8488.15	NaN	19087.2	NaN	NaN	NaN	193236	19884.1	NaN	1	1	NaN	9016.7	NaN	NaN	NaN	62615.5
Q71RI9;Q71RI9-2	KAT3_MOUSE	Kynurenine--oxoglutarate transaminase 3;Isoform 2 of Kynurenine--oxoglutarate transaminase 3	51126.2;51126.2-2	10	11	70	Kyat3	0.239778	12.9025	4.54059e-18	1.31612e-17	6.60779e-10	39.0573	13.3795	NaN	NaN	NaN	12.6811	12.4367	12.732	13.2498	12.7473	13.0912	10657	NaN	NaN	NaN	6567.2	5543.88	6803.14	9740.48	6875.98	8726.37	38500.1	NaN	NaN	NaN	41399.6	11476.3	4043.25	40372.8	23336.4	25427.5	10657	NaN	NaN	NaN	6567.2	5543.88
Q91YP0	L2HDH_MOUSE	L-2-hydroxyglutarate dehydrogenase, mitochondrial	50898.6	22	22	100	L2hgdh	0.244033	15.2223	4.0187e-47	2.88271e-46	4.60463e-23	48.7289	15.4768	15.5331	14.2449	15.0545	15.05	15.3605	14.9472	15.6249	15.3813	15.5502	45601.8	47417.2	19415.3	34030	33924.3	42068.7	31589.6	50533.2	42680.6	47982	203212	150848	65872.2	147542	132963	176230	119987	237092	164311	208971	45601.8	47417.2	19415.3	34030	33924.3	42068.7
Q9EP89	LACTB_MOUSE	Serine beta-lactamase-like protein LACTB, mitochondrial	60705.5	15	17	100	Lactb	0.206145	15.536	4.85314e-41	2.55087e-40	2.08608e-20	47.0695	15.5875	15.4678	14.8561	15.4727	15.6261	16.026	15.2065	15.7019	15.7268	15.6889	49239.6	45317.2	29658	45473.1	50575.4	66726.8	37810.9	53302.1	54229.1	52825.1	76296.2	89331.4	89408.2	116877	148781	183064	50753.3	174438	129056	162298	49239.6	45317.2	29658	45473.1	50575.4	66726.8
Q60675	LAMA2_MOUSE	Laminin subunit alpha-2	343815	46	50	100	Lama2	0.550089	15.1697	5.34619e-65	1.72836e-63	1.46339e-30	53.1267	16.4372	16.1644	15.4846	14.8751	14.177	15.2551	15.3551	14.5724	14.5423	14.8339	88734.6	73445.7	45847.7	30051.5	18522.9	39105.9	41912.7	24363.4	23860.1	29204.7	160925	128269	61781	58227	40236.5	59110.2	74520.2	49448.2	48199.6	60230.1	88734.6	73445.7	45847.7	30051.5	18522.9	39105.9
P02469	LAMB1_MOUSE	Laminin subunit beta-1	197090	15	17	100	Lamb1	0.623434	13.8397	1.14446e-64	3.60122e-63	1.99603e-30	53.049	15.4141	12.0908	13.8793	14.2684	14.319	14.3282	14.55	13.518	11.9866	14.0426	43662.4	4362.12	15068.9	19733.6	20438	20568.6	23987.1	11730.4	4058.13	16874.5	109249	49743.3	27792.4	58611.6	81624.7	117822	96736.4	31501.4	13978.6	36690.7	43662.4	4362.12	15068.9	19733.6	20438	20568.6
Q61292	LAMB2_MOUSE	Laminin subunit beta-2	196579	23	23	100	Lamb2	0.592199	14.4268	3.35756e-26	1.14506e-25	8.22424e-14	42.3446	15.7759	15.5442	14.4214	13.6249	14.1094	14.4463	14.3565	13.6246	14.2054	14.1599	56105.9	47784.2	21942.6	12633.3	17674.9	22323.1	20976.5	12630.2	18890.4	18304.2	79766	31752.2	9459.49	9334.52	23165.6	34378.1	14005.1	18282.7	21717.6	23224.7	56105.9	47784.2	21942.6	12633.3	17674.9	22323.1
P02468	LAMC1_MOUSE	Laminin subunit gamma-1	177298	15	16	100	Lamc1	0.585481	14.5824	1.50606e-37	6.91498e-37	7.11686e-19	46.057	15.6881	15.9075	14.4814	14.2241	13.1823	14.4352	15.021	14.0413	14.4294	14.4134	52794.3	61466.6	22874	19137.4	9295.58	22152.8	33247.9	16860.1	22063.6	21821	149375	202601	52108.5	62114	12793.3	63138.6	64451.3	53733.2	58403.1	62259.2	52794.3	61466.6	22874	19137.4	9295.58	22152.8
P11438	LAMP1_MOUSE	Lysosome-associated membrane glycoprotein 1	43865.1	6	7	100	Lamp1	0.252869	14.5604	9.01922e-26	3.05385e-25	1.29482e-13	42.1876	13.8061	14.8816	14.7268	14.6106	14.2396	14.3365	14.244	15.0031	14.7487	15.0069	14323.5	30186.2	27115.3	25017	19343.7	20688.2	19403.6	32837.6	27530.1	32925.7	48511.7	161248	118691	104895	84806.5	88851.3	59790.9	159525	121211	135471	14323.5	30186.2	27115.3	25017	19343.7	20688.2
P17047;P17047-2;P17047-3	LAMP2_MOUSE	Lysosome-associated membrane glycoprotein 2;Isoform LAMP-2B of Lysosome-associated membrane glycoprotein 2;Isoform LAMP-2C of Lysosome-associated membrane glycoprotein 2	45681.05;45681.05-2;45681.05-3	5	5	90	Lamp2	0.570097	13.239	2.9659e-26	1.01363e-25	7.76962e-14	42.3642	11.8471	12.9627	NaN	13.0416	13.1318	13.1696	12.4472	14.4795	13.8575	14.2137	3684.05	7983.12	NaN	8431.75	8975.79	9214.06	5584.47	22843.8	14843.2	18999.2	15062.9	25636.4	NaN	30186.1	52613.5	33077	6596.4	55414.1	46509.7	50154.8	3684.05	7983.12	NaN	8431.75	8975.79	9214.06
Q9CPY7;Q9CPY7-2	AMPL_MOUSE	Cytosol aminopeptidase;Isoform 2 of Cytosol aminopeptidase	56141.31;56141.31-2	27	30	100	Lap3	0.289116	15.6295	2.47869e-52	2.47869e-51	2.66034e-25	50.067	15.8209	16.2144	14.7048	15.4494	15.7458	15.5496	14.9974	15.8688	16.0804	15.8638	57883.4	76038.5	26704.8	44743.2	54949.7	47963	32710	59839.9	69290.4	59634.1	201909	150591	101198	91409.4	129635	120648	162922	142809	178415	157230	57883.4	76038.5	26704.8	44743.2	54949.7	47963
Q6ZQ58	LARP1_MOUSE	La-related protein 1	121125	2	2	40	Larp1	0.329799	12.7606	0.00471111	0.00921909	0.134054	27.2475	NaN	13.3273	NaN	NaN	NaN	NaN	NaN	12.631	12.9089	12.1752	NaN	10278.1	NaN	NaN	NaN	NaN	NaN	6343.1	7690.45	4624.88	NaN	1	NaN	NaN	NaN	NaN	NaN	5613.1	1976.82	1	NaN	10278.1	NaN	NaN	NaN	NaN
Q8VDC0	SYLM_MOUSE	Probable leucine--tRNA ligase, mitochondrial	101480	16	17	90	Lars2	0.35743	14.6195	6.02649e-55	7.07588e-54	2.09002e-26	50.7163	15.6004	14.616	NaN	14.0357	14.4909	14.5784	14.2398	14.6813	14.565	14.7681	49682.1	25109.6	NaN	16794.7	23024.3	24463.8	19346.8	26272.8	24239.1	27903.3	22024.9	35508.6	NaN	19082.7	24781.3	26668.1	17095.8	56158.1	41190.2	45476	49682.1	25109.6	NaN	16794.7	23024.3	24463.8
Q3U9G9	LBR_MOUSE	Delta(14)-sterol reductase LBR	71440.1	2	2	30	Lbr	0.410721	12.2282	5.42447e-06	1.20544e-05	0.00230062	31.7866	NaN	NaN	NaN	NaN	NaN	NaN	NaN	12.8607	11.9777	11.8463	NaN	NaN	NaN	NaN	NaN	NaN	NaN	7437.92	4033.14	3682	NaN	NaN	NaN	NaN	NaN	NaN	NaN	12638.4	17560.7	11556.1	NaN	NaN	NaN	NaN	NaN	NaN
Q9JKS4;Q9JKS4-2;Q9JKS4-3;Q9JKS4-4;Q9JKS4-5;Q9JKS4-6	LDB3_MOUSE	LIM domain-binding protein 3;Isoform 2 of LIM domain-binding protein 3;Isoform 3 of LIM domain-binding protein 3;Isoform 4 of LIM domain-binding protein 3;Isoform 5 of LIM domain-binding protein 3;Isoform 6 of LIM domain-binding protein 3	76431.95;76431.95-2;76431.95-3;76431.95-4;76431.95-5;76431.95-6	4	5	100	Ldb3	0.740785	15.28	6.49583e-48	4.86672e-47	2.09078e-23	48.9366	15.4207	17.0163	16.2409	15.5119	14.4677	15.3568	16.3072	14.0632	14.1921	14.2233	43862.3	132562	77445.6	46725.5	22657.3	41962.9	81086.5	17117.7	18717.1	19126.3	218888	660128	452821	293639	171389	250541	536512	127520	121896	130712	43862.3	132562	77445.6	46725.5	22657.3	41962.9
P06151	LDHA_MOUSE	L-lactate dehydrogenase A chain	36498.5	19	22	100	Ldha	0.681822	17.5329	8.01742e-50	6.70962e-49	3.14345e-24	49.4306	17.3581	19.0602	18.4907	18.4472	17.1878	16.7752	18.4058	16.3514	16.6657	16.5865	167996	546639	368345	357403	149292	112163	347291	83611.8	103964	98408.1	546871	2.01399e+06	1.17368e+06	1.39494e+06	555709	406617	1.09447e+06	298358	344341	337036	167996	546639	368345	357403	149292	112163
Q7TNG8	LDHD_MOUSE	Probable D-lactate dehydrogenase, mitochondrial	51847.9	8	8	70	Ldhd	0.352709	13.0203	5.57134e-20	1.68353e-19	7.24794e-11	39.8992	13.3273	13.7763	NaN	NaN	12.5542	12.917	NaN	13.4051	12.6568	12.5054	10278.2	14030.8	NaN	NaN	6014.31	7733.76	NaN	10847.6	6457.49	5814.45	60126	28113.8	NaN	NaN	2295.05	33601	NaN	335524	14316.5	277825	10278.2	14030.8	NaN	NaN	6014.31	7733.76
Q9Z2I0	LETM1_MOUSE	Mitochondrial proton/calcium exchanger protein	82988.6	29	36	100	Letm1	0.29354	16.1429	1.53283e-45	9.96553e-45	2.24269e-22	48.3087	16.6538	16.3486	15.5049	15.5733	16.1296	16.103	15.5175	16.4941	16.6247	16.4794	103106	83447.5	46497.2	48757.2	71697.4	70386.2	46906.9	92301.9	101047	91369.6	322015	253739	135614	141752	216178	210750	121777	312847	342129	346330	103106	83447.5	46497.2	48757.2	71697.4	70386.2
P16045	LEG1_MOUSE	Galectin-1	14865.9	4	4	90	Lgals1	0.410555	13.4615	5.07216e-14	1.33746e-13	9.43855e-08	37.0681	12.7647	14.5251	NaN	13.589	13.1783	12.8243	13.4999	13.5441	13.7815	13.4469	6959.41	23577.7	NaN	12322.7	9269.87	7252.51	11584.2	11944.8	14081.2	11166.2	32427.8	30173.4	NaN	111245	62291.4	29427.9	37423.1	67091.2	75017.7	56582.9	6959.41	23577.7	NaN	12322.7	9269.87	7252.51
Q99M04	LIAS_MOUSE	Lipoyl synthase, mitochondrial	41879	4	4	60	Lias	0.192824	12.6572	3.46072e-20	1.04978e-19	5.7321e-11	39.9873	12.7282	12.7231	NaN	NaN	12.0355	NaN	NaN	12.694	12.9656	12.7969	6785.43	6761.28	NaN	NaN	4198.03	NaN	NaN	6626.21	7998.77	7116.2	17050.8	17679.9	NaN	NaN	15892.4	NaN	NaN	19710	26037.2	19053.9	6785.43	6761.28	NaN	NaN	4198.03	NaN
Q8CGK3	LONM_MOUSE	Lon protease homolog, mitochondrial	105843	48	63	100	Lonp1	0.250959	16.7862	1.31343e-59	2.34825e-58	2.38731e-28	51.8476	17.1867	17.2917	16.1811	16.5688	16.5686	16.8149	16.3497	17.1545	16.7626	16.9837	149181	160438	74299.5	97206.6	97198.5	115290	83513.9	145890	111186	129604	367068	378107	184188	238735	268173	261408	216744	377943	291343	356344	149181	160438	74299.5	97206.6	97198.5	115290
P55302	AMRP_MOUSE	Alpha-2-macroglobulin receptor-associated protein	42215	7	7	40	Lrpap1	0.216506	12.281	6.25676e-21	1.92015e-20	2.48378e-11	40.2993	NaN	NaN	NaN	NaN	12.2322	NaN	NaN	12.6789	11.9386	12.2742	NaN	NaN	NaN	NaN	4811.12	NaN	NaN	6557.54	3925.45	4953.35	NaN	NaN	NaN	NaN	10702.3	NaN	NaN	19039.4	12209.5	15763.4	NaN	NaN	NaN	NaN	4811.12	NaN
Q6PB66	LPPRC_MOUSE	Leucine-rich PPR motif-containing protein, mitochondrial	156615	81	108	100	Lrpprc	0.221211	16.9669	2.83779e-58	4.43522e-57	8.5263e-28	51.5266	17.2521	17.1512	16.2918	16.5846	16.8671	17.0143	16.6832	17.27	17.2479	17.3066	156099	145550	80225	98279.2	119538	132375	105233	158049	155648	162112	425393	384351	101378	363622	370877	390788	242362	529051	466810	521881	156099	145550	80225	98279.2	119538	132375
Q99KG5;Q99KG5-2;Q99KG5-3	LSR_MOUSE	Lipolysis-stimulated lipoprotein receptor;Isoform 2 of Lipolysis-stimulated lipoprotein receptor;Isoform 3 of Lipolysis-stimulated lipoprotein receptor	66107.98;66107.98-2;66107.98-3	1	1	100	Lsr	0.4556	18.2948	1.00097e-22	3.17085e-22	3.41379e-12	41.0273	18.7055	18.113	16.7977	17.544	18.545	18.5122	17.4984	19.0966	19.1351	19.0009	427485	283498	113925	191102	382475	373867	185161	560590	575761	524603	1.34615e+06	868684	311203	646938	1.33864e+06	1.36349e+06	613721	2.88659e+06	2702303	2.18301e+06	427485	283498	113925	191102	382475	373867
P97823;P97823-2	LYPA1_MOUSE	Acyl-protein thioesterase 1;Isoform 2 of Acyl-protein thioesterase 1	24687.68;24687.68-2	7	7	100	Lypla1	0.260031	15.6467	4.49966e-40	2.28862e-39	5.54122e-20	46.7939	16.0581	15.8913	14.4299	15.3733	15.8156	15.756	15.3887	15.9006	15.8632	15.9903	68230.2	60779.8	22071.1	42443.4	57672.4	55339.1	42899	61173.3	59607	65098.3	226167	213721	70685.9	154830	209060	184042	106952	216113	218123	215785	68230.2	60779.8	22071.1	42443.4	57672.4	55339.1
Q8K215	LYRM4_MOUSE	LYR motif-containing protein 4	10854.5	4	5	80	Lyrm4	0.158881	14.7929	5.07174e-58	7.82308e-57	1.08515e-27	51.4657	15.1897	NaN	14.5894	14.8024	14.4886	14.9532	NaN	14.7129	14.9081	14.6987	37373.8	NaN	24652.2	28574.6	22988.7	31722.7	NaN	26854.3	30745.5	26591.7	92670.8	NaN	48111	51388.8	60555.4	75108.9	NaN	81199.7	95827.4	100495	37373.8	NaN	24652.2	28574.6	22988.7	31722.7
Q9DA03	LYRM7_MOUSE	Complex III assembly factor LYRM7	12047	2	2	40	Lyrm7	0.388234	12.602	3.94889e-09	9.31939e-09	5.36686e-05	34.1037	NaN	NaN	NaN	NaN	NaN	11.4951	NaN	12.9284	12.8961	13.0886	NaN	NaN	NaN	NaN	NaN	2886.46	NaN	7795.11	7622.72	8710.75	NaN	NaN	NaN	NaN	NaN	8589.39	NaN	26603.5	16798.6	22178.7	NaN	NaN	NaN	NaN	NaN	2886.46
P17897	LYZ1_MOUSE	Lysozyme C-1	16794.2	1	1	40	Lyz1	0.290558	14.659	2.09889e-17	5.96073e-17	1.45307e-09	38.7515	14.6249	NaN	NaN	14.8416	14.052	NaN	15.1175	NaN	NaN	NaN	25266.5	NaN	NaN	29360.6	16984.9	NaN	35548.1	NaN	NaN	NaN	29067.3	NaN	NaN	111379	22771.1	NaN	30396	NaN	NaN	NaN	25266.5	NaN	NaN	29360.6	16984.9	NaN
P08905	LYZ2_MOUSE	Lysozyme C-2	16689	3	3	10	Lyz2	NaN	12.6612	6.79919e-32	2.67881e-31	2.23275e-16	44.3008	NaN	NaN	NaN	NaN	NaN	NaN	NaN	12.6612	NaN	NaN	NaN	NaN	NaN	NaN	NaN	NaN	NaN	6477.21	NaN	NaN	NaN	NaN	NaN	NaN	NaN	NaN	NaN	4152.44	NaN	NaN	NaN	NaN	NaN	NaN	NaN	NaN
Q922B1	MACD1_MOUSE	ADP-ribose glycohydrolase MACROD1	35294.7	9	11	100	Macrod1	0.330086	14.9266	3.74102e-34	1.58506e-33	2.2268e-17	45.0218	15.5953	15.4754	13.8429	14.9647	14.8296	15.0068	14.0702	15.1858	15.1041	15.191	49506.3	45556.8	14693.6	31975.4	29116.9	32921.7	17200.9	37272.9	35218.9	37405.8	161989	150348	54611	110937	90200.8	109800	69988.8	127677	113288	128090	49506.3	45556.8	14693.6	31975.4	29116.9	32921.7
Q9QZQ8;Q9QZQ8-2	H2AY_MOUSE	Core histone macro-H2A.1;Isoform 1 of Core histone macro-H2A.1	39735.2;39735.2-2	2	2	50	Macroh2a1	1.218	12.7011	0.00067106	0.00138921	0.0327654	29.4197	14.9222	15.4538	NaN	NaN	NaN	11.7928	NaN	10.4424	NaN	10.8942	31047.9	44881.3	NaN	NaN	NaN	3548.03	NaN	1391.45	NaN	1903.21	98973	208064	NaN	NaN	NaN	17779.1	NaN	8783.31	NaN	11146.5	31047.9	44881.3	NaN	NaN	NaN	3548.03
Q8CCK0	H2AW_MOUSE	Core histone macro-H2A.2	40092.2	2	2	90	Macroh2a2	0.493493	14.9537	2.99819e-35	1.2983e-34	7.31184e-18	45.362	16.0423	15.7391	14.9145	14.0144	13.9507	15.4892	NaN	14.9928	14.5279	14.9122	67485.1	54696	30882.2	16548.8	15834	45995.7	NaN	32604.1	23623.1	30834.3	261429	199071	48276.5	92460.7	34849.7	170863	NaN	121448	84039.4	127927	67485.1	54696	30882.2	16548.8	15834	45995.7
Q9DCX1	MD2BP_MOUSE	MAD2L1-binding protein	31139.7	1	1	90	Mad2l1bp	0.912254	12.7048	1.22035e-05	2.68909e-05	0.00348834	31.4765	13.5941	14.6776	14.4563	12.8074	12.3606	11.8877	12.6271	10.6077	11.325	NaN	12366.1	26206.1	22479.5	7168.27	5259.02	3789.36	6325.96	1560.38	2565.47	NaN	371030	747507	604762	176550	167742	116512	230064	52377.9	107687	NaN	12366.1	26206.1	22479.5	7168.27	5259.02	3789.36
Q9CQY5;Q9CQY5-2;Q9CQY5-3	MAGT1_MOUSE	Magnesium transporter protein 1;Isoform 2 of Magnesium transporter protein 1;Isoform 3 of Magnesium transporter protein 1	37969.52;37969.52-2;37969.52-3	2	2	90	Magt1	0.300474	13.9113	6.7182e-40	3.36623e-39	6.60685e-20	46.7439	14.1736	14.1893	NaN	13.801	13.9496	13.8731	13.1666	14.6567	13.4193	13.9729	18478.7	18681	NaN	14273.1	15821.6	15004.2	9194.58	25829.5	10954.9	16079.3	44088.3	44936	NaN	22609.6	29816.1	29283.5	24324.3	42903.7	32202	31522.3	18478.7	18681	NaN	14273.1	15821.6	15004.2
Q8BHE8	MAIP1_MOUSE	m-AAA protease-interacting protein 1, mitochondrial	32985	7	7	90	Maip1	0.374337	13.6531	3.8341e-42	2.13407e-41	6.85655e-21	47.3794	14.4966	14.2663	NaN	13.0626	12.9755	13.4375	13.2191	13.7749	13.8963	13.7492	23116.2	19705.5	NaN	8555.37	8053.89	11093.7	9535.74	14017.2	15247.6	13769.6	68736.1	59139.2	NaN	26385.3	20775.7	42026.5	44278.7	48943.4	48165.4	49550.3	23116.2	19705.5	NaN	8555.37	8053.89	11093.7
Q9CXI5	MANF_MOUSE	Mesencephalic astrocyte-derived neurotrophic factor	20373.7	3	3	50	Manf	0.302753	13.6588	2.36448e-08	5.50857e-08	0.000141151	33.5693	NaN	NaN	NaN	13.2241	13.5926	NaN	NaN	14.2812	13.7965	13.3995	NaN	NaN	NaN	9568.96	12353	NaN	NaN	19910.4	14229	10805.8	NaN	NaN	NaN	1	1	NaN	NaN	9630.78	1	1	NaN	NaN	NaN	9568.96	12353	NaN
Q64133	AOFA_MOUSE	Amine oxidase [flavin-containing] A	59601.9	16	17	90	Maoa	0.263395	14.6316	6.61214e-37	3.00668e-36	1.36384e-18	45.8652	14.6886	14.2339	NaN	14.2623	14.8996	14.6613	13.9665	15.1736	14.7817	15.0167	26407.1	19267.3	NaN	19651	30565.9	25911.4	16007.5	36957.9	28166.4	33148.8	53239.5	47321.8	NaN	29269.5	147842	119298	38030.1	108467	47572.6	140710	26407.1	19267.3	NaN	19651	30565.9	25911.4
Q8BW75	AOFB_MOUSE	Amine oxidase [flavin-containing] B	58557.8	22	29	100	Maob	0.26362	15.639	4.78594e-46	3.24564e-45	1.35099e-22	48.4438	15.9921	15.4806	15.0363	15.3686	15.7062	15.5375	15.2425	16.2089	15.7209	16.0969	65176.7	45723.2	33602.1	42307.8	53460	47560.6	38764.6	75744.6	54007.9	70089	149551	142855	124855	101149	124129	114382	68932.4	202728	112823	169704	65176.7	45723.2	33602.1	42307.8	53460	47560.6
Q3KNM2	MARH5_MOUSE	E3 ubiquitin-protein ligase MARCHF5	31231.7	5	5	90	Marchf5	0.226584	14.5255	6.18669e-38	2.85168e-37	4.81384e-19	46.1715	14.6555	15.1309	NaN	14.6712	13.9341	14.5529	14.5694	14.5207	14.3654	14.3292	25806.7	35879.1	NaN	26090	15652.3	24036.4	24312.7	23505.9	21107	20583.1	58837.1	59241.5	NaN	44248.8	63190.2	55018.9	40136.5	99583.5	110896	119863	25806.7	35879.1	NaN	26090	15652.3	24036.4
Q499X9	SYMM_MOUSE	Methionine--tRNA ligase, mitochondrial	65805	7	8	90	Mars2	0.577778	12.7265	1.35151e-41	7.26553e-41	1.19097e-20	47.2262	13.1591	14.1427	NaN	11.426	12.9132	12.7759	11.5548	13.2214	12.7327	12.6125	9147.36	18087.6	NaN	2751.44	7713.67	7013.44	3008.51	9550.57	6806.5	6262.39	36802.1	88053.4	NaN	2532.44	19287.9	13404.7	7681.5	22790.8	20286	20098.2	9147.36	18087.6	NaN	2751.44	7713.67	7013.44
P98064;P98064-2	MASP1_MOUSE	Mannan-binding lectin serine protease 1;Isoform 2 of Mannan-binding lectin serine protease 1	79968.26;79968.26-2	1	1	90	Masp1	0.362544	14.9865	1.58001e-10	3.85607e-10	8.84225e-06	35.0257	NaN	14.9988	14.1396	15.2961	15.0628	15.6684	13.744	15.5896	15.111	15.2685	NaN	32740.1	18048.2	40233.6	34226.5	52078.2	13719.9	49309.3	35388.9	39469.7	NaN	37884.4	1	75481.1	76381.9	100879	41099.9	124794	60324.4	90871.1	NaN	32740.1	18048.2	40233.6	34226.5	52078.2
P04247	MYG_MOUSE	Myoglobin	17069.7	11	15	100	Mb	0.728078	15.0437	1.7501e-63	4.69345e-62	6.08347e-30	52.7699	15.2055	16.7716	16.1197	15.3643	14.725	13.6974	15.5491	14.0775	14.7434	14.1833	37783.1	111881	71205	42181.7	27081.8	13283.9	47946.5	17288.4	27428.2	18604.2	234922	699528	392248	280661	154253	93372.6	309689	131429	169659	143587	37783.1	111881	71205	42181.7	27081.8	13283.9
P04370-4	MBP_MOUSE	Isoform 4 of Myelin basic protein	21502.2	8	11	100	Mbp	0.508935	14.4151	2.44715e-65	8.2504e-64	1.06432e-30	53.2064	14.7295	15.1123	14.4937	13.2081	14.5714	15.6117	14.0581	13.8285	13.4959	15.0423	27165.5	35421.2	23069.7	9463.05	24345.8	50070	17057.1	14547.3	11552.3	33742.8	85956.5	93995.1	134238	8453.41	116602	184122	46100.9	50856	20543.8	161444	27165.5	35421.2	23069.7	9463.05	24345.8	50070
Q8R3F5	FABD_MOUSE	Malonyl-CoA-acyl carrier protein transacylase, mitochondrial	41928.2	6	6	70	Mcat	0.280099	13.5273	7.49253e-15	2.0048e-14	3.30423e-08	37.5037	13.7771	NaN	NaN	13.5496	13.2544	NaN	12.941	13.6223	14.1722	13.3747	14038.9	NaN	NaN	11990.1	9771.8	NaN	7863.57	12610.6	18461.6	10621.3	48394.5	NaN	NaN	49514.9	41324.9	NaN	39518.1	54199.9	59865.4	43645.6	14038.9	NaN	NaN	11990.1	9771.8	NaN
Q99MR8	MCCA_MOUSE	Methylcrotonoyl-CoA carboxylase subunit alpha, mitochondrial	79343.8	37	50	100	Mccc1	0.180233	15.4203	6.10601e-47	4.35353e-46	5.5211e-23	48.681	15.7647	15.4355	15.4867	14.8477	15.2869	15.5163	15.0535	15.6217	15.5415	15.6487	55671.8	44314.8	45916.4	29485.6	39977.9	46868	34006.9	50418.3	47693.8	51370.5	208417	113246	97935.9	93933.5	123902	167793	267594	155127	122713	187901	55671.8	44314.8	45916.4	29485.6	39977.9	46868
Q3ULD5	MCCB_MOUSE	Methylcrotonoyl-CoA carboxylase beta chain, mitochondrial	61379.1	33	43	100	Mccc2	0.245529	15.3132	4.32185e-64	1.2592e-62	3.43387e-30	52.9132	15.766	15.6213	14.4921	14.9833	15.2006	15.2653	15.1049	15.6725	15.4109	15.6152	55725.4	50404.4	23043.2	32391.1	37655.3	39384.7	35238.4	52226.3	43566.7	50192.5	198328	171298	49249.9	130225	123911	137327	111182	167305	150911	171818	55725.4	50404.4	23043.2	32391.1	37655.3	39384.7
Q9D1I5	MCEE_MOUSE	Methylmalonyl-CoA epimerase, mitochondrial	19017	3	4	50	Mcee	0.608929	13.6428	3.67697e-15	9.88343e-15	2.24463e-08	37.6618	NaN	NaN	NaN	13.1417	13.1398	NaN	NaN	13.6503	13.4264	14.8556	NaN	NaN	NaN	9037.69	9025.76	NaN	NaN	12857.7	11009	29647	NaN	NaN	NaN	83667.1	97881.2	NaN	NaN	98343.8	68526.6	141447	NaN	NaN	NaN	9037.69	9025.76	NaN
P21812	MCPT4_MOUSE	Mast cell protease 4	27203.6	8	11	100	Mcpt4	0.347098	17.125	8.44162e-40	4.18534e-39	7.30329e-20	46.7154	17.7228	17.8929	16.2488	16.6408	17.1477	17.579	16.8197	16.9369	17.2092	17.0523	216321	243385	77873.1	102185	145199	195796	115676	125459	151523	135909	409935	496723	258814	207454	325496	518360	272399	286102	310511	306641	216321	243385	77873.1	102185	145199	195796
Q3UMR5	MCU_MOUSE	Calcium uniporter protein, mitochondrial	39681.6	12	15	90	Mcu	0.626737	15.3864	2.39425e-48	1.84654e-47	1.35802e-23	49.0496	14.9248	16.9348	NaN	14.4586	15.499	15.2614	15.0002	15.3526	15.6618	15.3846	31103.8	125282	NaN	22515.6	46308.8	39277.4	32772.4	41839.8	51841.4	42779.5	120328	119652	NaN	84242.1	164356	183405	96722.8	176005	194774	155355	31103.8	125282	NaN	22515.6	46308.8	39277.4
P14152	MDHC_MOUSE	Malate dehydrogenase, cytoplasmic	36511.2	12	14	100	Mdh1	0.466107	15.4353	5.89975e-57	8.00195e-56	3.01341e-27	51.2075	15.3546	16.5459	16.134	15.819	15.1763	14.3362	15.8801	14.9941	15.1591	14.9536	41898.3	95676.1	71913.8	57808.5	37028.3	20683.2	60310.4	32634.5	36588.6	31730.6	301038	322591	1.2262e+06	648331	397067	406443	728122	303703	458180	352940	41898.3	95676.1	71913.8	57808.5	37028.3	20683.2
P08249	MDHM_MOUSE	Malate dehydrogenase, mitochondrial	35611.4	29	47	100	Mdh2	0.208604	22.5395	5.58916e-79	1.19913e-76	3.71084e-36	56.3026	22.7974	22.6554	21.8004	22.2954	22.6664	22.5203	22.2097	22.8003	22.8275	22.8219	7.28932e+06	6.60646e+06	3.65243e+06	5147188	6.65698e+06	6.01577e+06	4850368	7.30431e+06	7.44321e+06	7.41441e+06	22196516	19997676	11570973	17082470	20797748	19570376	15459466	22439236	21960418	22835472	7.28932e+06	6.60646e+06	3.65243e+06	5147188	6.65698e+06	6.01577e+06
Q8BMF3	MAON_MOUSE	NADP-dependent malic enzyme, mitochondrial	67098.4	27	34	100	Me3	0.175103	16.0429	1.5793e-47	1.16111e-46	3.07152e-23	48.8356	16.381	16.1088	15.6124	15.8435	16.2181	16.1723	15.5905	16.2527	16.0796	16.1696	85345.6	70668	50097	58798.7	76229	73851.2	49340.8	78083.3	69254.1	73711.1	324316	329768	105365	219288	255908	266884	137736	279483	240485	278566	85345.6	70668	50097	58798.7	76229	73851.2
Q9DCS3	MECR_MOUSE	Enoyl-[acyl-carrier-protein] reductase, mitochondrial	40342.7	17	19	100	Mecr	0.333203	14.497	7.6004e-35	3.27915e-34	1.10193e-17	45.2373	14.6581	14.86	12.9394	14.3036	14.4067	14.3007	14.4036	15.133	14.9489	15.0162	25853.9	29736.8	7855.13	20220.8	21719.3	20181.3	21673.4	35931.9	31628.2	33139	126199	115341	97903.4	86473	100451	97679.2	102955	151419	136246	135512	25853.9	29736.8	7855.13	20220.8	21719.3	20181.3
A2AUU0-5	METL8_MOUSE	Isoform 5 of mRNA N(3)-methylcytidine methyltransferase METTL8	23752.7	1	1	100	Mettl8	0.282761	16.7674	1.61833e-12	4.11116e-12	6.54329e-07	36.2341	16.7857	17.535	16.2641	16.484	16.8892	16.6323	16.7539	16.6779	17.1806	16.471	112977	189915	78700.1	91657.4	121381	101584	110513	104842	148554	90839.7	293013	408912	207553	252957	299128	283600	232163	338719	397647	271701	112977	189915	78700.1	91657.4	121381	101584
Q6PCP5;Q6PCP5-2;Q6PCP5-3;Q6PCP5-4	MFF_MOUSE	Mitochondrial fission factor;Isoform 2 of Mitochondrial fission factor;Isoform 3 of Mitochondrial fission factor;Isoform 4 of Mitochondrial fission factor	32931.46;32931.46-2;32931.46-3;32931.46-4	2	2	80	Mff	0.362069	13.3172	2.74568e-09	6.50583e-09	4.39362e-05	34.2105	13.4148	NaN	NaN	12.9778	13.6872	13.3223	12.1976	13.0702	14.0777	13.7901	10920.6	NaN	NaN	8067.14	13190.1	10242.3	4697.11	8600.76	17290	14165.5	81842.5	NaN	NaN	52082.6	91448.4	55000.9	40878.8	49786.4	114430	70241.6	10920.6	NaN	NaN	8067.14	13190.1	10242.3
Q811U4	MFN1_MOUSE	Mitofusin-1	83725.9	10	10	80	Mfn1	0.300283	13.2904	1.30433e-08	3.05379e-08	0.000102715	33.7486	13.4852	13.7159	NaN	11.986	13.2022	13.3166	NaN	13.6193	13.2112	13.7869	11467.4	13455	NaN	4056.5	9424.53	10202.4	NaN	12583.9	9483.27	14133.9	41205.5	31775.5	NaN	33851.3	19610.1	1	NaN	14287.4	16719	40584.8	11467.4	13455	NaN	4056.5	9424.53	10202.4
Q91VS7	MGST1_MOUSE	Microsomal glutathione S-transferase 1	17551.6	5	6	90	Mgst1	0.302656	15.358	8.44853e-30	3.14488e-29	1.92308e-15	43.6063	15.616	15.7112	14.3228	14.9389	15.6163	NaN	15.2911	15.4167	16.0219	15.287	50222.3	53645	20492.5	31409	50232.8	NaN	40095.4	43740.5	66540.7	39979.4	119137	116407	951421	873.138	137483	NaN	103975	161832	147234	146210	50222.3	53645	20492.5	31409	50232.8	NaN
Q9CPU4	MGST3_MOUSE	Microsomal glutathione S-transferase 3	16957.8	6	12	100	Mgst3	0.83522	17.501	1.51888e-54	1.70693e-53	3.0833e-26	50.6173	17.816	19.488	16.581	16.8976	17.1404	17.8223	16.9355	17.3258	17.4348	17.5691	230752	735293	98033.9	122090	144471	231766	125345	164285	177170	194455	1.29045e+06	2568010	431271	583835	667742	1.1388e+06	528400	831488	833922	968073	230752	735293	98033.9	122090	144471	231766
Q7TNS2	MIC10_MOUSE	MICOS complex subunit Mic10	8566.95	2	5	30	Micos10	0.45848	13.2669	4.14567e-11	1.02448e-10	4.12958e-06	35.3918	NaN	NaN	NaN	NaN	NaN	NaN	NaN	12.3293	13.664	13.8075	NaN	NaN	NaN	NaN	NaN	NaN	NaN	5146.19	12980.1	14337.2	NaN	NaN	NaN	NaN	NaN	NaN	NaN	55241.4	118182	106195	NaN	NaN	NaN	NaN	NaN	NaN
Q8R404	MIC13_MOUSE	MICOS complex subunit MIC13	13373.4	6	11	100	Micos13	0.221882	16.0415	1.80462e-47	1.32264e-46	3.25424e-23	48.8204	16.3306	16.47	15.2507	15.7365	15.9808	16.2027	15.8284	16.248	16.2733	16.094	82411.9	90776.7	38986.3	54595.8	64669.9	75422.7	58185.8	77828.5	79206.7	69946.3	643592	521832	199045	371195	385076	532093	315499	494978	474464	499686	82411.9	90776.7	38986.3	54595.8	64669.9	75422.7
Q8VCX5;Q8VCX5-2;Q8VCX5-3	MICU1_MOUSE	Calcium uptake protein 1, mitochondrial;Isoform 2 of Calcium uptake protein 1, mitochondrial;Isoform 3 of Calcium uptake protein 1, mitochondrial	54353.09;54353.09-2;54353.09-3	4	4	60	Micu1	0.391796	11.8453	7.42001e-22	2.31324e-21	8.87349e-12	40.6791	NaN	NaN	NaN	12.0006	10.7496	12.4156	NaN	11.3835	12.4868	12.0357	NaN	NaN	NaN	4097.57	1721.69	5463.31	NaN	2671.61	5739.86	4198.56	NaN	NaN	NaN	17309.6	13425.6	17715.7	NaN	17008.7	26113.8	26189.6	NaN	NaN	NaN	4097.57	1721.69	5463.31
Q9CTY5	MICU3_MOUSE	Calcium uptake protein 3, mitochondrial	59810.2	8	8	60	Micu3	0.360712	12.5788	0.000119384	0.000255204	0.0117936	30.4614	NaN	NaN	NaN	13.1201	11.1723	13.0878	NaN	12.5579	12.7573	12.7772	NaN	NaN	NaN	8903.07	2307.82	8706.19	NaN	6029.67	6923.48	7019.64	NaN	NaN	NaN	13900.1	4115.86	22187.7	NaN	23295.6	30663	34199.8	NaN	NaN	NaN	8903.07	2307.82	8706.19
A6H611	MIPEP_MOUSE	Mitochondrial intermediate peptidase	80852.1	12	13	80	Mipep	0.311318	13.7816	5.84091e-14	1.53845e-13	1.02047e-07	37.0353	13.004	NaN	NaN	13.213	13.8556	14.3194	13.6824	13.8159	14.0024	14.3598	8214.68	NaN	NaN	9495.51	14823.7	20444.2	13147	14421.2	16410.7	21024.6	3206.86	NaN	NaN	7843.99	22217.6	28225.2	33898.4	32344.8	21322.3	27778.5	8214.68	NaN	NaN	9495.51	14823.7	20444.2
Q80WQ8;Q80WQ8-2;Q80WQ8-3	M18BP_MOUSE	Mis18-binding protein 1;Isoform 2 of Mis18-binding protein 1;Isoform 3 of Mis18-binding protein 1	113955.87;113955.87-2;113955.87-3	1	1	80	Mis18bp1	0.464675	12.897	3.68587e-22	1.15214e-21	6.34836e-12	40.8017	NaN	NaN	12.5059	13.2374	13.2641	11.649	13.94	12.6469	12.5197	13.4126	NaN	NaN	5816.23	9657.34	9837.96	3211.39	15716.4	6413.44	5872.26	10904.5	NaN	NaN	1	63226.7	64771.1	31195.6	100128	33382.1	32734.4	50035.8	NaN	NaN	5816.23	9657.34	9837.96	3211.39
Q6ZQI3	MLEC_MOUSE	Malectin	32342.1	12	14	100	Mlec	0.215573	14.1401	2.90429e-50	2.51067e-49	2.03302e-24	49.5435	14.4121	14.2269	14.4303	14.1689	13.7299	14.2217	14.6506	13.896	13.8126	13.8516	21801.6	19174.7	22078	18419	13586.7	19106.1	25719.5	15244.7	14388.7	14782.4	27179.7	34430.9	10072.3	30905	21120	16163.7	31740.5	50928.3	32726.8	41690.5	21801.6	19174.7	22078	18419	13586.7	19106.1
Q9JK91	MLH1_MOUSE	DNA mismatch repair protein Mlh1	84670.1	1	1	100	Mlh1	0.651557	19.3839	6.63335e-42	3.6154e-41	8.71819e-21	47.3129	19.8618	20.4022	20.9443	19.6032	19.2812	19.871	19.4838	17.7175	18.4987	18.1749	952789	1.38574e+06	2.01778e+06	796417	637122	958911	733189	215519	370393	295930	3.25547e+06	4719641	6015327	2.35769e+06	1.69247e+06	2.85152e+06	1.74814e+06	447982	1.02092e+06	637332	952789	1.38574e+06	2.01778e+06	796417	637122	958911
Q99J39;Q99J39-2	DCMC_MOUSE	Malonyl-CoA decarboxylase, mitochondrial;Isoform Cytoplasmic+peroxisomal of Malonyl-CoA decarboxylase, mitochondrial	54736.02;54736.02-2	20	22	100	Mlycd	0.280101	14.1706	7.81662e-50	6.56485e-49	3.10939e-24	49.4334	14.6755	14.3062	13.7632	13.804	14.1971	14.2593	13.1804	14.6015	14.3501	14.5686	26167.2	20257.8	13904	14302.2	18782.7	19610.4	9282.87	24860.1	20884.1	24299.1	71127.8	64350.2	6791.48	28222.8	52622.8	53296.4	18627.6	83595.3	57994.7	85014.7	26167.2	20257.8	13904	14302.2	18782.7	19610.4
Q9D273	MMAB_MOUSE	Corrinoid adenosyltransferase	26273.1	10	11	90	Mmab	0.187722	15.4526	2.02151e-34	8.61149e-34	1.69681e-17	45.1053	15.625	15.3517	NaN	15.2533	15.5675	15.3329	14.8259	15.7886	15.6325	15.6963	50534.8	41814	NaN	39056.9	48559.7	41273.5	29043.9	56601.8	50798	53094.1	69821.5	150061	NaN	85359.8	130639	122870	83376.4	166987	179413	191729	50534.8	41814	NaN	39056.9	48559.7	41273.5
P16332	MUTA_MOUSE	Methylmalonyl-CoA mutase, mitochondrial	82844.1	21	22	100	Mmut	0.275919	15.1936	2.17702e-58	3.47146e-57	7.63802e-28	51.5543	15.6569	15.7082	14.042	14.8551	15.2637	15.221	15.0819	15.3573	15.2152	15.5342	51664.6	53535.1	16868.2	29637	39341	38191.7	34682.5	41977.1	38038.6	47452.6	118660	121311	26532.7	71792.6	93915.9	111488	72926.8	126162	111472	133599	51664.6	53535.1	16868.2	29637	39341	38191.7
P63030	MPC1_MOUSE	Mitochondrial pyruvate carrier 1	12454.6	10	25	100	Mpc1	0.261438	17.8751	1.37903e-50	1.21892e-49	1.47753e-24	49.6259	18.069	17.9233	17.032	17.4584	17.9475	17.9875	17.4926	18.3668	18.2668	18.2074	274986	248563	134011	180096	252780	259878	184422	338041	315390	302676	1.25633e+06	1.87716e+06	676352	847051	1.11416e+06	1.04884e+06	811389	1.40403e+06	1.25876e+06	1.31111e+06	274986	248563	134011	180096	252780	259878
Q9D023	MPC2_MOUSE	Mitochondrial pyruvate carrier 2	14285.9	9	15	100	Mpc2	0.255165	18.0025	1.69552e-60	3.2532e-59	1.0252e-28	52.0605	18.1741	17.9356	17.0307	17.8338	18.0366	18.1962	17.6342	18.4595	18.3777	18.3472	295775	250698	133887	233614	268876	300340	203431	360460	340591	333460	1644301	1.36711e+06	734673	1.25364e+06	1.5376e+06	1.66302e+06	1.01258e+06	2.14993e+06	1.98708e+06	1.89087e+06	295775	250698	133887	233614	268876	300340
Q99J99	THTM_MOUSE	3-mercaptopyruvate sulfurtransferase	33097.3	16	22	100	Mpst	0.180526	15.685	1.48974e-48	1.16033e-47	1.10642e-23	49.1032	16.001	15.6871	15.1006	15.9823	15.6992	15.9123	15.4499	15.8586	15.5071	15.6514	65581	52756.2	35135.5	64739	53201.4	61671.5	44760.2	59416.5	46570	51470	294831	251865	100742	198283	184907	247774	178091	303240	201201	277187	65581	52756.2	35135.5	64739	53201.4	61671.5
P27573	MYP0_MOUSE	Myelin protein P0	27621.8	9	10	100	Mpz	0.646617	17.4887	9.18709e-46	6.12473e-45	1.79446e-22	48.3682	18.1923	18.6845	17.3602	15.4265	16.6707	18.8805	17.8365	16.9203	16.5282	18.3875	299527	421314	168241	44038.7	104322	482606	234055	124028	94508.9	342916	1.65968e+06	2177824	1.00949e+06	264602	638033	2.71432e+06	1.16076e+06	800221	564890	2.17181e+06	299527	421314	168241	44038.7	104322	482606
Q91ZC1	MRGB3_MOUSE	Mas-related G-protein coupled receptor member B3	35509.7	1	1	30	Mrgprb3	0.261307	12.2955	0.00438083	0.00859414	0.126517	27.3773	NaN	NaN	NaN	NaN	NaN	NaN	NaN	11.9391	12.2625	12.6849	NaN	NaN	NaN	NaN	NaN	NaN	NaN	3926.67	4913.31	6584.47	NaN	NaN	NaN	NaN	NaN	NaN	NaN	31282.9	20592.4	38800.9	NaN	NaN	NaN	NaN	NaN	NaN
Q99N96	RM01_MOUSE	39S ribosomal protein L1, mitochondrial	37596.6	7	7	40	Mrpl1	0.39532	13.9784	8.04638e-23	2.55235e-22	3.0782e-12	41.0648	NaN	NaN	NaN	NaN	14.7176	NaN	NaN	13.74	13.8313	13.6246	NaN	NaN	NaN	NaN	26942.4	NaN	NaN	13682.1	14575.8	12630.6	NaN	NaN	NaN	NaN	32562.5	NaN	NaN	49738.1	56290.9	48361.5	NaN	NaN	NaN	NaN	26942.4	NaN
Q3TBW2	RM10_MOUSE	39S ribosomal protein L10, mitochondrial	29395.6	4	5	50	Mrpl10	0.270145	12.5356	1.78504e-20	5.42873e-20	4.14206e-11	40.1089	NaN	12.3775	NaN	12.4381	NaN	NaN	NaN	12.2437	13.1303	12.4882	NaN	5321.12	NaN	5549.19	NaN	NaN	NaN	4849.76	8966.3	5745.43	NaN	9256.36	NaN	18956.9	NaN	NaN	NaN	13021.8	29233.8	8303.71	NaN	5321.12	NaN	5549.19	NaN	NaN
Q9CQF0	RM11_MOUSE	39S ribosomal protein L11, mitochondrial	20680.2	9	9	50	Mrpl11	0.534423	12.9037	4.52074e-18	1.31229e-17	6.59301e-10	39.0581	NaN	NaN	NaN	NaN	13.4005	NaN	10.9229	13.6318	12.7492	13.8141	NaN	NaN	NaN	NaN	10813.5	NaN	1941.45	12693.2	6884.79	14402.8	NaN	NaN	NaN	NaN	54201.8	NaN	26845.9	29906.6	30735.5	56092	NaN	NaN	NaN	NaN	10813.5	NaN
Q9DB15	RM12_MOUSE	39S ribosomal protein L12, mitochondrial	21708.4	8	9	80	Mrpl12	0.537426	13.1507	5.72349e-42	3.12672e-41	8.17238e-21	47.3308	13.6471	NaN	NaN	12.1625	12.6489	12.9845	11.6885	14.0211	13.9699	14.0829	12828.6	NaN	NaN	4584.4	6422.35	8104.22	3300.5	16625.8	16046	17353.3	69460.9	NaN	NaN	62759.2	59444.4	130355	27438.3	95695.7	82767.2	90698.7	12828.6	NaN	NaN	4584.4	6422.35	8104.22
Q9D1P0	RM13_MOUSE	39S ribosomal protein L13, mitochondrial	20676.9	6	6	70	Mrpl13	0.371601	14.1848	5.57462e-09	1.31298e-08	6.48166e-05	34.0019	NaN	14.9713	NaN	14.5253	12.7969	14.0754	NaN	14.213	14.3789	14.3329	NaN	32122.2	NaN	23580.8	7116.32	17262.8	NaN	18991.1	21304.4	20636.8	NaN	1	NaN	40402.2	28584.2	24832.4	NaN	42370.4	40516.9	34247	NaN	32122.2	NaN	23580.8	7116.32	17262.8
Q9D1I6	RM14_MOUSE	39S ribosomal protein L14, mitochondrial	15874.4	3	4	80	Mrpl14	0.256816	13.2203	6.17464e-23	1.96921e-22	2.71559e-12	41.1101	13.5444	13.068	NaN	13.0757	13.1629	12.2908	NaN	13.6095	13.5615	13.4499	11947.3	8587.19	NaN	8633.28	9170.92	5010.69	NaN	12498.7	12089.5	11189.9	28288.5	14557.8	NaN	20825	30171.6	1	NaN	23933.7	24916	21046.6	11947.3	8587.19	NaN	8633.28	9170.92	5010.69
Q9CPR5	RM15_MOUSE	39S ribosomal protein L15, mitochondrial	33541.8	10	11	90	Mrpl15	0.259878	13.4095	2.27629e-35	9.92983e-35	6.4759e-18	45.3988	12.492	13.2586	13.2898	13.1862	13.4038	13.6388	NaN	13.7597	13.8512	13.8058	5760.52	9800.1	10014.2	9320.5	10838.1	12755.3	NaN	13870.4	14778	14320.9	18961.8	32457.6	13198.9	24129.7	33375.3	30982.4	NaN	43830.5	38280.3	39002.4	5760.52	9800.1	10014.2	9320.5	10838.1	12755.3
Q99N93	RM16_MOUSE	39S ribosomal protein L16, mitochondrial	28803.8	2	2	40	Mrpl16	0.44522	12.6991	3.94192e-13	1.02118e-12	2.9557e-07	36.5818	NaN	NaN	NaN	11.3385	NaN	NaN	NaN	13.0536	13.2946	13.1097	NaN	NaN	NaN	2589.55	NaN	NaN	NaN	8502.24	10048	8839.39	NaN	NaN	NaN	3213.25	NaN	NaN	NaN	13210.3	11561.4	13837.3	NaN	NaN	NaN	2589.55	NaN	NaN
Q9D8P4	RM17_MOUSE	39S ribosomal protein L17, mitochondrial	20249.4	5	5	90	Mrpl17	0.229742	14.0795	7.87552e-24	2.57071e-23	1.03027e-12	41.458	14.27	14.0369	NaN	14.0276	14.1218	14.3232	12.9861	14.1849	14.3162	14.4486	19756.3	16808.3	NaN	16700.3	17826.8	20498.3	8113.18	18624.9	20398.5	22359.5	45931.4	34098.3	NaN	29702.7	48033.3	55915.8	26292.7	67403.8	41290.2	82568.4	19756.3	16808.3	NaN	16700.3	17826.8	20498.3
Q9CQL5	RM18_MOUSE	39S ribosomal protein L18, mitochondrial	20676.8	3	3	50	Mrpl18	0.245712	14.0664	0.00178815	0.00364109	0.0635242	28.5742	14.3186	NaN	NaN	NaN	14.1973	NaN	NaN	13.841	13.5239	14.4513	20433.2	NaN	NaN	NaN	18785.3	NaN	NaN	14673.9	11778.9	22401.1	12633.6	NaN	NaN	NaN	29594.4	NaN	NaN	34924	179764	51151.6	20433.2	NaN	NaN	NaN	18785.3	NaN
Q9D338	RM19_MOUSE	39S ribosomal protein L19, mitochondrial	33577.9	5	6	90	Mrpl19	0.390993	14.0691	3.82573e-28	1.3577e-27	1.07157e-14	43.0373	14.3143	15.0155	NaN	13.934	14.0093	14.0867	12.356	14.4263	14.4292	14.0512	20371.4	33121.5	NaN	15651.5	16489.4	17398.6	5242.24	22017.1	22060.7	16975.3	53959	70350.1	NaN	43384.5	54002.4	41754.2	23470.4	68030.3	61041.9	55666.2	20371.4	33121.5	NaN	15651.5	16489.4	17398.6
Q9D773	RM02_MOUSE	39S ribosomal protein L2, mitochondrial	33340.8	5	5	70	Mrpl2	0.241614	13.2125	1.28614e-20	3.9165e-20	3.52856e-11	40.1687	13.7634	NaN	NaN	13.0508	12.8095	13.4961	NaN	12.9736	13.3162	13.0777	13906.1	NaN	NaN	8485.79	7178.47	11554	NaN	8043.45	10199.3	8645.16	53439.4	NaN	NaN	51583.2	31304.5	58793.3	NaN	39826.5	53105	45053.1	13906.1	NaN	NaN	8485.79	7178.47	11554
Q9D1N9	RM21_MOUSE	39S ribosomal protein L21, mitochondrial	23366.2	7	7	60	Mrpl21	0.113287	13.8861	1.99546e-16	5.52084e-16	4.72124e-09	38.2881	13.6404	NaN	NaN	NaN	13.9065	14.141	NaN	13.8146	13.8941	13.9202	12769	NaN	NaN	NaN	15355.7	18066.3	NaN	14408.1	15224	15502.5	11713.1	NaN	NaN	NaN	22828.7	8196.86	NaN	39135.5	44541.3	33687.8	12769	NaN	NaN	NaN	15355.7	18066.3
Q8BU88	RM22_MOUSE	39S ribosomal protein L22, mitochondrial	23804.8	4	5	60	Mrpl22	0.444729	12.9306	1.61544e-19	4.85043e-19	1.22843e-10	39.7002	12.096	NaN	NaN	11.8039	13.7095	NaN	NaN	13.3377	13.3764	13.2601	4377.73	NaN	NaN	3575.37	13395.5	NaN	NaN	10352.8	10634.4	9810.5	16811.8	NaN	NaN	9235.47	73236.8	NaN	NaN	32246.6	46713.2	29498.2	4377.73	NaN	NaN	3575.37	13395.5	NaN
O35972	RM23_MOUSE	39S ribosomal protein L23, mitochondrial	17121.6	5	7	80	Mrpl23	0.268339	13.5189	3.44818e-22	1.07927e-21	6.14946e-12	40.8133	13.0687	14.1152	NaN	13.438	13.6967	12.8037	NaN	13.6316	13.7161	13.6813	8591.53	17745.8	NaN	11098.1	13277.9	7150.06	NaN	12691.7	13457.7	13137	26037.4	27223.9	NaN	6681.14	4951.32	18671.3	NaN	33181.3	37876	39297	8591.53	17745.8	NaN	11098.1	13277.9	7150.06
Q9CQ06	RM24_MOUSE	39S ribosomal protein L24, mitochondrial	24944.6	4	4	70	Mrpl24	0.22088	13.7927	2.17738e-59	3.83479e-58	2.94235e-28	51.795	14.1947	NaN	NaN	13.2188	13.9031	13.5931	NaN	14.0915	13.6182	13.9292	18751.1	NaN	NaN	9533.74	15320.1	12357.4	NaN	17457.1	12574.2	15598.8	53078.2	NaN	NaN	22848.7	39673.3	38235.9	NaN	31532.9	32705	19180.7	18751.1	NaN	NaN	9533.74	15320.1	12357.4
Q9D1B9	RM28_MOUSE	39S ribosomal protein L28, mitochondrial	30169.9	6	6	90	Mrpl28	0.410222	13.9192	2.26692e-29	8.37236e-29	2.99562e-15	43.4608	14.6102	13.3452	NaN	13.8525	13.7515	14.2564	11.9853	14.4344	14.4551	14.5825	25009.8	10406.7	NaN	14792	13791.3	19570.3	4054.43	22141	22459.9	24533.8	52724.3	36707.8	NaN	19577.2	45186.9	49483.4	20875.5	57944.5	52612.3	56618.2	25009.8	10406.7	NaN	14792	13791.3	19570.3
Q99N95	RM03_MOUSE	39S ribosomal protein L3, mitochondrial	39109.9	3	3	80	Mrpl3	0.226813	12.9083	3.1988e-07	7.30801e-07	0.000546503	32.7582	NaN	12.7451	NaN	13.1101	13.2698	12.885	12.4046	13.3785	12.6509	12.8224	NaN	6865.13	NaN	8841.38	9876.91	7564.41	5421.93	10649.9	6431.44	7242.96	NaN	19149.3	NaN	7876.29	48508	40287.8	20615.2	44980.5	35267	34619.1	NaN	6865.13	NaN	8841.38	9876.91	7564.41
Q9D7N6	RM30_MOUSE	39S ribosomal protein L30, mitochondrial	18342.5	2	2	40	Mrpl30	0.153084	12.1257	2.48026e-05	5.40481e-05	0.00504743	31.1874	NaN	NaN	NaN	NaN	NaN	12.3559	NaN	12.0639	12.2455	11.8376	NaN	NaN	NaN	NaN	NaN	5241.94	NaN	4281.59	4855.7	3660.02	NaN	NaN	NaN	NaN	NaN	59051.1	NaN	37390.4	24311.1	23037.9	NaN	NaN	NaN	NaN	NaN	5241.94
Q921S7	RM37_MOUSE	39S ribosomal protein L37, mitochondrial	48340.8	11	11	100	Mrpl37	0.234354	14.4059	5.9583e-34	2.49319e-33	2.73523e-17	44.9584	14.4234	14.2611	15.0784	14.5561	14.1069	14.2313	13.9351	14.3853	14.4943	14.5875	21972.4	19634.4	34597.9	24088.7	17644.1	19232.6	15663.5	21400.2	23078.6	24618.9	49212.6	43537.8	18371.7	31759.9	33636	38643	30665.3	47670.6	56141.4	54414.8	21972.4	19634.4	34597.9	24088.7	17644.1	19232.6
Q8K2M0;Q8K2M0-2	RM38_MOUSE	39S ribosomal protein L38, mitochondrial;Isoform 2 of 39S ribosomal protein L38, mitochondrial	45029.94;45029.94-2	5	5	90	Mrpl38	0.324806	14.3398	1.34481e-61	2.83372e-60	3.61079e-29	52.3229	14.4216	14.3479	NaN	13.6548	14.4727	13.7458	13.925	14.5614	14.9224	15.0061	21945.7	20851.7	NaN	12897.4	22736.4	13737.3	15553.6	24177.7	31052.5	32907.7	65988	27018.1	NaN	37701.2	50360.2	41909.5	35682.2	53595.6	65537.8	71210.5	21945.7	20851.7	NaN	12897.4	22736.4	13737.3
Q9JKF7	RM39_MOUSE	39S ribosomal protein L39, mitochondrial	38549.3	10	10	100	Mrpl39	0.22348	14.3735	3.6752e-25	1.22334e-24	2.47529e-13	41.9619	14.5346	14.8624	13.9938	14.4659	13.7781	13.9505	14.507	14.4745	14.6066	14.5615	23733.1	29786.2	16314.3	22629.4	14048.5	15831.9	23283.1	22765.3	24946.6	24179.1	58559.3	56348.5	22067.5	60421.6	48938.8	45579.1	52751.1	64262.5	73278.7	77902.4	23733.1	29786.2	16314.3	22629.4	14048.5	15831.9
Q9DCU6	RM04_MOUSE	39S ribosomal protein L4, mitochondrial	33073.1	10	10	80	Mrpl4	0.50671	13.5188	1.12931e-25	3.80197e-25	1.436e-13	42.1517	14.0859	NaN	NaN	11.9665	13.6927	11.9672	14.6088	14.0086	13.7928	14.0279	17388.7	NaN	NaN	4001.98	13241.2	4003.88	24985	16481.5	14191.8	16704.3	37534.6	NaN	NaN	7234.38	28928.3	8767.34	24482.6	47665.5	62423.5	45078.4	17388.7	NaN	NaN	4001.98	13241.2	4003.88
Q9CQN7	RM41_MOUSE	39S ribosomal protein L41, mitochondrial	15261.6	5	5	40	Mrpl41	0.353951	12.4741	3.79528e-05	8.22485e-05	0.00632064	31.004	NaN	NaN	NaN	NaN	12.785	NaN	NaN	12.8689	11.4881	12.7545	NaN	NaN	NaN	NaN	7057.87	NaN	NaN	7480.33	2872.48	6910.29	NaN	NaN	NaN	NaN	44342.1	NaN	NaN	39783.2	22978.5	37244.3	NaN	NaN	NaN	NaN	7057.87	NaN
Q99N89	RM43_MOUSE	39S ribosomal protein L43, mitochondrial	20202.8	3	3	80	Mrpl43	0.226328	14.14	1.90987e-38	8.99657e-38	2.8724e-19	46.3218	14.6727	NaN	NaN	14.0428	13.9726	14.3303	13.4954	14.0999	14.2762	14.2304	26116.2	NaN	NaN	16877.3	16075.6	20598.8	11548.1	17559.2	19840.6	19220.7	16943.3	NaN	NaN	37513.8	40404.5	59482.6	24222.7	65004.3	60835.4	59148.3	26116.2	NaN	NaN	16877.3	16075.6	20598.8
Q9CY73	RM44_MOUSE	39S ribosomal protein L44, mitochondrial	37527.3	8	10	70	Mrpl44	0.569693	12.8006	1.04604e-28	3.79793e-28	5.96419e-15	43.2329	11.6821	12.9053	NaN	NaN	13.7138	13.9406	NaN	12.1778	12.7298	12.4546	3285.99	7671.62	NaN	NaN	13435.6	15723.5	NaN	4633.15	6792.92	5613.21	20798	9444.9	NaN	NaN	31387.1	117008	NaN	45283.2	53117	11307.1	3285.99	7671.62	NaN	NaN	13435.6	15723.5
Q9D0Q7	RM45_MOUSE	39S ribosomal protein L45, mitochondrial	35410.9	7	7	70	Mrpl45	0.340482	13.7191	1.09628e-22	3.46812e-22	3.5643e-12	41.0117	13.619	NaN	NaN	12.9498	13.5662	13.2777	NaN	14.3695	14.1008	14.1507	12581.2	NaN	NaN	7911.92	12129.3	9930.58	NaN	21166.9	17569.9	18188.2	13128.6	NaN	NaN	29508.4	46924.3	19867.8	NaN	51897.5	50033.8	57562	12581.2	NaN	NaN	7911.92	12129.3	9930.58
Q9EQI8	RM46_MOUSE	39S ribosomal protein L46, mitochondrial	32131.7	6	6	80	Mrpl46	0.43057	12.9664	8.65603e-24	2.82158e-23	1.0769e-12	41.4422	13.9284	NaN	NaN	12.4426	13.12	11.8578	12.6925	13.3333	12.8687	13.488	15591	NaN	NaN	5566.54	8902.81	3711.52	6619.39	10320.9	7479.6	11489.2	27019.2	NaN	NaN	22943	25979.8	22988.6	22101.7	24554.6	32118.5	25414.6	15591	NaN	NaN	5566.54	8902.81	3711.52
Q8K2Y7	RM47_MOUSE	39S ribosomal protein L47, mitochondrial	29725.5	5	5	70	Mrpl47	0.66164	14.192	3.55612e-06	7.95492e-06	0.00185542	31.9411	NaN	NaN	NaN	12.565	15.2177	12.2693	15.2933	15.3381	13.5719	15.0884	NaN	NaN	NaN	6059.78	38104	4936.64	40155.1	41422.4	12176.9	34839.6	NaN	NaN	NaN	12930.8	28479.8	16292.2	7704.89	27732.9	20398.6	22351.4	NaN	NaN	NaN	6059.78	38104	4936.64
Q8JZS9	RM48_MOUSE	39S ribosomal protein L48, mitochondrial	23952.7	3	3	30	Mrpl48	0.684478	12.536	6.06714e-09	1.42756e-08	6.78795e-05	33.9768	NaN	NaN	NaN	NaN	NaN	NaN	NaN	11.9493	13.5799	12.0787	NaN	NaN	NaN	NaN	NaN	NaN	NaN	3954.46	12244.9	4325.74	NaN	NaN	NaN	NaN	NaN	NaN	NaN	9611.7	10701.6	16674.8	NaN	NaN	NaN	NaN	NaN	NaN
Q9CQ40	RM49_MOUSE	39S ribosomal protein L49, mitochondrial	19133	3	3	80	Mrpl49	0.321664	13.445	1.28378e-32	5.18788e-32	1.06492e-16	44.5348	13.6326	NaN	NaN	13.4683	13.1377	12.3937	13.2911	13.6223	13.9153	14.0987	12700.7	NaN	NaN	11333.4	9012.48	5381.06	10023.5	12610.3	15449.6	17543.9	27151	NaN	NaN	34363.5	37209.7	40321.6	25792.6	56563.8	58107.6	26234.9	12700.7	NaN	NaN	11333.4	9012.48	5381.06
Q8VDT9	RM50_MOUSE	39S ribosomal protein L50, mitochondrial	18213	3	3	50	Mrpl50	0.18125	13.6075	4.64078e-23	1.48405e-22	2.37269e-12	41.1588	NaN	NaN	NaN	NaN	13.5445	13.1634	NaN	13.7637	13.669	13.8967	NaN	NaN	NaN	NaN	11948.5	9174.31	NaN	13908.2	13024.7	15252.1	NaN	NaN	NaN	NaN	18760.3	1	NaN	35633.6	41810.4	47257.2	NaN	NaN	NaN	NaN	11948.5	9174.31
Q8R035;Q8R035-2	ICT1_MOUSE	Peptidyl-tRNA hydrolase ICT1, mitochondrial;Isoform 2 of Peptidyl-tRNA hydrolase ICT1, mitochondrial	23476.95;23476.95-2	5	5	80	Mrpl58	0.212423	14.3149	2.89651e-16	8.00441e-16	5.75053e-09	38.2098	14.2709	NaN	NaN	13.8405	14.265	14.3623	13.9167	14.498	14.6297	14.7361	19768.7	NaN	NaN	14669.7	19687.8	21060.7	15465.1	23138.7	25350	27290.4	38507.3	NaN	NaN	22305.5	30894.2	29259.3	25232	46496.5	47738.8	61031.5	19768.7	NaN	NaN	14669.7	19687.8	21060.7
Q99N94	RM09_MOUSE	39S ribosomal protein L9, mitochondrial	30244	5	6	80	Mrpl9	0.22487	14.2021	4.18263e-26	1.42234e-25	9.09641e-14	42.3098	14.3012	14.2408	NaN	13.5081	13.7597	14.4271	NaN	14.3502	14.5209	14.5088	20187.3	19359.5	NaN	11650.3	13870.6	22028.4	NaN	20885.4	23508.3	23312.8	34988.6	26259.6	NaN	21896.5	40107.6	45724.3	NaN	60156.7	52555.6	73346.7	20187.3	19359.5	NaN	11650.3	13870.6	22028.4
Q80ZK0	RT10_MOUSE	28S ribosomal protein S10, mitochondrial	18697.7	4	4	50	Mrps10	0.592977	12.8025	4.84037e-16	1.33294e-15	7.5542e-09	38.101	NaN	NaN	NaN	NaN	13.8286	11.9174	NaN	12.243	12.4239	13.5995	NaN	NaN	NaN	NaN	14548.6	3868.15	NaN	4847.56	5494.8	12412.4	NaN	NaN	NaN	NaN	7309.51	23706.2	NaN	28846.7	32527.6	27905.9	NaN	NaN	NaN	NaN	14548.6	3868.15
Q9DCA2	RT11_MOUSE	28S ribosomal protein S11, mitochondrial	20208.2	2	2	40	Mrps11	0.459771	11.5337	4.37713e-08	1.01474e-07	0.000195424	33.3817	NaN	NaN	NaN	NaN	10.1959	NaN	NaN	12.0332	12.1792	11.7265	NaN	NaN	NaN	NaN	1172.91	NaN	NaN	4191.25	4637.65	3388.75	NaN	NaN	NaN	NaN	430.391	NaN	NaN	7091.26	1	13381.2	NaN	NaN	NaN	NaN	1172.91	NaN
O35680	RT12_MOUSE	28S ribosomal protein S12, mitochondrial	15437.2	1	1	30	Mrps12	0.357193	12.171	7.78421e-06	1.7282e-05	0.00276755	31.6509	NaN	NaN	NaN	11.5294	NaN	NaN	NaN	12.3503	NaN	12.6334	NaN	NaN	NaN	2955.94	NaN	NaN	NaN	5221.51	NaN	6353.84	NaN	NaN	NaN	21273.4	NaN	NaN	NaN	35172.5	NaN	27543.3	NaN	NaN	NaN	2955.94	NaN	NaN
Q9CR88	RT14_MOUSE	28S ribosomal protein S14, mitochondrial	14920.5	1	1	40	Mrps14	0.255414	13.2641	4.12792e-19	1.22848e-18	1.96267e-10	39.5225	12.8398	NaN	NaN	NaN	NaN	NaN	NaN	13.049	13.6119	13.5557	7330.85	NaN	NaN	NaN	NaN	NaN	NaN	8474.94	12519.8	12040.9	1	NaN	NaN	NaN	NaN	NaN	NaN	10724.6	14034.6	15688	7330.85	NaN	NaN	NaN	NaN	NaN
Q9DC71	RT15_MOUSE	28S ribosomal protein S15, mitochondrial	29463.5	4	4	60	Mrps15	0.189356	12.7693	9.2999e-05	0.000199344	0.0102672	30.5868	NaN	NaN	NaN	12.3035	12.6844	12.7513	NaN	12.9164	12.8041	13.1565	NaN	NaN	NaN	5055.09	6582.23	6894.65	NaN	7730.54	7151.63	9130.34	NaN	NaN	NaN	29559.1	38298.5	12719.5	NaN	16599.1	18427.5	17185.4	NaN	NaN	NaN	5055.09	6582.23	6894.65
Q9CPX7	RT16_MOUSE	28S ribosomal protein S16, mitochondrial	15191.7	4	4	70	Mrps16	0.355951	14.0032	1.57546e-08	3.67762e-08	0.000113666	33.6919	13.5298	NaN	NaN	NaN	14.1682	14.1121	13.2575	13.8279	14.3378	14.7893	11826.9	NaN	NaN	NaN	18410.2	17708.1	9792.46	14541.8	20706.9	28316.3	45618.5	NaN	NaN	NaN	59188.9	46230.4	36818.2	47373.6	46852.2	94001.1	11826.9	NaN	NaN	NaN	18410.2	17708.1
Q9CQE3	RT17_MOUSE	28S ribosomal protein S17, mitochondrial	13381.9	3	3	70	Mrps17	0.381526	13.8441	1.0651e-25	3.59089e-25	1.39781e-13	42.1611	NaN	NaN	NaN	13.679	14.2618	13.9732	13.1549	13.4866	14.7026	13.6506	NaN	NaN	NaN	13115.5	19644.4	16082.7	9120.77	11477.8	26663.3	12860.4	NaN	NaN	NaN	26186.9	41819.5	28950.7	25905.6	31566.9	49217.6	19412.4	NaN	NaN	NaN	13115.5	19644.4	16082.7
Q99N84	RT18B_MOUSE	28S ribosomal protein S18b, mitochondrial	28702.7	4	4	70	Mrps18b	0.38624	12.2262	1.51734e-16	4.21285e-16	4.08575e-09	38.3454	12.2603	NaN	NaN	11.545	11.766	11.9319	NaN	12.6306	12.3608	13.0888	4905.96	NaN	NaN	2988.07	3482.64	3907.16	NaN	6341.53	5259.99	8711.81	16080.9	NaN	NaN	18958	16234.1	13807.6	NaN	35829.5	23804.7	45931.4	4905.96	NaN	NaN	2988.07	3482.64	3907.16
Q924T2	RT02_MOUSE	28S ribosomal protein S2, mitochondrial	32313.1	6	6	80	Mrps2	0.456735	12.7128	7.53523e-17	2.10951e-16	2.82822e-09	38.4906	13.3283	12.5324	NaN	11.7569	12.9259	11.0771	NaN	13.4418	13.4673	13.1725	10285.4	5924.12	NaN	3460.77	7781.72	2160.37	NaN	11126.8	11325.8	9232.28	9651.29	5256.05	NaN	13122	10673.1	20128.1	NaN	35717.1	38433.8	15907.7	10285.4	5924.12	NaN	3460.77	7781.72	2160.37
Q9CXW2	RT22_MOUSE	28S ribosomal protein S22, mitochondrial	41192.1	11	13	90	Mrps22	0.389887	14.2625	1.9679e-21	6.08683e-21	1.41857e-11	40.5066	14.0068	14.3768	NaN	12.766	14.1647	14.257	15.2163	14.3519	14.6679	14.5547	16461.9	21274.4	NaN	6965.32	18364.9	19579	38069.2	20910.3	26031.1	24065.8	29464.1	50477.6	NaN	16160.7	41865.3	41676.5	18862.4	56914.9	66544.3	63946.1	16461.9	21274.4	NaN	6965.32	18364.9	19579
Q8VE22	RT23_MOUSE	28S ribosomal protein S23, mitochondrial	20348	6	7	90	Mrps23	0.403862	13.5713	1.71852e-30	6.49623e-30	9.42429e-16	43.8386	13.4522	14.3546	NaN	12.5338	12.9691	13.9031	12.9855	13.8767	14.3015	13.7648	11207.5	20949.2	NaN	5929.91	8018.26	15319.2	8110.27	15042.2	20192.5	13919	26973.7	10808	NaN	11342.4	10216.6	8619.66	9477.44	34924.1	25261.1	30987	11207.5	20949.2	NaN	5929.91	8018.26	15319.2
Q9D125	RT25_MOUSE	28S ribosomal protein S25, mitochondrial	19920.4	5	5	50	Mrps25	0.454476	12.7695	4.85168e-07	1.10202e-06	0.000675661	32.623	NaN	NaN	NaN	12.0835	NaN	12.203	NaN	12.8734	13.6507	13.0369	NaN	NaN	NaN	4339.98	NaN	4714.91	NaN	7503.88	12861	8404.04	NaN	NaN	NaN	1	NaN	15447.5	NaN	16303.9	22441	19958.4	NaN	NaN	NaN	4339.98	NaN	4714.91
Q80ZS3	RT26_MOUSE	28S ribosomal protein S26, mitochondrial	23443.8	4	5	60	Mrps26	0.295831	13.7074	5.16632e-34	2.16949e-33	2.56815e-17	44.9779	13.3764	NaN	NaN	NaN	13.7466	13.7596	NaN	13.6178	14.3968	13.3471	10634.2	NaN	NaN	NaN	13745	13869.5	NaN	12570.6	21571.1	10420.3	31758.1	NaN	NaN	NaN	22913.6	28081.6	NaN	38801.1	32655.8	36997.9	10634.2	NaN	NaN	NaN	13745	13869.5
Q8BK72	RT27_MOUSE	28S ribosomal protein S27, mitochondrial	47778.5	14	15	100	Mrps27	0.402729	14.0831	1.39499e-28	5.02621e-28	6.7916e-15	43.1897	13.8112	14.1245	15.1954	13.8981	13.5347	14.1923	13.5601	13.9751	14.4095	14.1304	14374.6	17861	37521.1	15266.6	11866.9	18719.5	12078	16103.3	21761.9	17933.7	49669.2	58622.9	24186.2	52022.8	30257.5	53556.4	51324.1	42805.5	63799	51050	14374.6	17861	37521.1	15266.6	11866.9	18719.5
Q9CY16	RT28_MOUSE	28S ribosomal protein S28, mitochondrial	20520.3	5	5	60	Mrps28	0.569265	11.8963	7.15988e-05	0.000154173	0.00889572	30.7135	NaN	11.9257	10.4969	NaN	10.9493	NaN	NaN	12.9512	12.3412	12.7136	NaN	3890.28	1445.05	NaN	1977.28	NaN	NaN	7919.33	5188.83	6717.07	NaN	13009.6	7686.31	NaN	11919.3	NaN	NaN	20026.3	12438.6	21479.2	NaN	3890.28	1445.05	NaN	1977.28	NaN
Q9D0G0	RT30_MOUSE	28S ribosomal protein S30, mitochondrial	49939.3	8	8	80	Mrps30	0.45022	13.3088	7.96439e-13	2.04082e-12	4.38729e-07	36.41	13.6724	14.0662	NaN	12.0609	13.136	12.4677	NaN	14.0492	13.9322	13.0856	13056	17153	NaN	4272.72	9002.02	5664.38	NaN	16952.5	15631.5	8692.53	47077.9	18467.2	NaN	30541	26845.8	19717.9	NaN	19191.7	53477.4	31093	13056	17153	NaN	4272.72	9002.02	5664.38
Q9JIK9	RT34_MOUSE	28S ribosomal protein S34, mitochondrial	25826.7	8	9	90	Mrps34	0.322563	14.921	2.8463e-31	1.09759e-30	4.22336e-16	44.0973	14.7123	15.8012	NaN	14.5666	14.5393	14.564	14.9963	14.916	15.1073	15.0855	26844.2	57098.1	NaN	24265.4	23810.5	24221.9	32684.8	30914.6	35298.5	34769.4	35230	69552.8	NaN	51879.9	55924.7	43074.8	50534.5	67078.2	74070.6	87308.8	26844.2	57098.1	NaN	24265.4	23810.5	24221.9
Q8BJZ4	RT35_MOUSE	28S ribosomal protein S35, mitochondrial	35975.2	6	7	50	Mrps35	0.637624	12.2616	1.78298e-44	1.09295e-43	6.54074e-22	48.0213	13.378	NaN	NaN	9.4141	NaN	NaN	NaN	11.9354	13.2674	13.3133	10646.1	NaN	NaN	682.222	NaN	NaN	NaN	3916.63	9860.31	10178.6	1	NaN	NaN	6402.42	NaN	NaN	NaN	35471.2	20807	30892	10646.1	NaN	NaN	682.222	NaN	NaN
Q9CQX8	RT36_MOUSE	28S ribosomal protein S36, mitochondrial	11100.8	4	7	70	Mrps36	0.404166	15.1689	1.55128e-25	5.20771e-25	1.66217e-13	42.1008	14.83	NaN	NaN	NaN	16.0476	15.4863	15.4147	14.58	14.3981	15.4255	29126.1	NaN	NaN	NaN	67733.8	45903.4	43680.1	24492.5	21589.6	44007.3	229941	NaN	NaN	NaN	287288	162057	114225	161331	67894.7	175904	29126.1	NaN	NaN	NaN	67733.8	45903.4
Q99N87	RT05_MOUSE	28S ribosomal protein S5, mitochondrial	48206.5	9	9	90	Mrps5	0.268549	12.9344	4.52443e-53	4.64245e-52	1.29273e-25	50.2518	13.5751	13.1141	13.0769	12.6509	12.034	13.0506	NaN	12.7842	12.9759	13.1479	12204.2	8866.25	8640.71	6431.5	4193.6	8484.45	NaN	7053.73	8056.11	9076.68	39163.6	30048.1	4182.6	23468.7	13683.8	25362.2	NaN	32422	28822.6	28590.5	12204.2	8866.25	8640.71	6431.5	4193.6	8484.45
P58064	RT06_MOUSE	28S ribosomal protein S6, mitochondrial	14308.6	2	2	100	Mrps6	0.789748	16.3092	7.33164e-19	2.16826e-18	2.61937e-10	39.4125	16.3221	17.2711	18.2144	16.6258	15.1632	16.6089	16.8289	14.8059	15.3452	15.9062	81931.3	158164	304153	101127	36692.7	99947.6	116413	28643.1	41626.6	61411	7502.26	1.03704	3934.35	1	1	1	1.19919	896.125	55.4885	1	81931.3	158164	304153	101127	36692.7	99947.6
Q80X85	RT07_MOUSE	28S ribosomal protein S7, mitochondrial	28062.8	5	5	60	Mrps7	0.236054	13.3675	0.00031437	0.000661832	0.020576	29.9232	13.8028	12.9736	NaN	NaN	12.9253	NaN	NaN	13.3638	13.5741	13.5651	14291.2	8043.31	NaN	NaN	7778.72	NaN	NaN	10541.8	12195.7	12120.1	17226.2	26369.3	NaN	NaN	14989	NaN	NaN	46936.5	34531.6	36425.6	14291.2	8043.31	NaN	NaN	7778.72	NaN
Q9D7N3	RT09_MOUSE	28S ribosomal protein S9, mitochondrial	44929.4	8	9	60	Mrps9	0.38258	13.2246	2.43786e-23	7.87053e-23	1.75142e-12	41.2681	13.5924	NaN	NaN	11.4909	13.4	NaN	NaN	13.3929	13.8414	13.6298	12351.6	NaN	NaN	2878.03	10809.6	NaN	NaN	10756.7	14678.4	12676.3	18542.7	NaN	NaN	1	12474.2	NaN	NaN	18491	24860.5	30174.9	12351.6	NaN	NaN	2878.03	10809.6	NaN
Q9D6S7	RRFM_MOUSE	Ribosome-recycling factor, mitochondrial	29050.7	6	6	80	Mrrf	0.498098	13.3533	2.69744e-23	8.67925e-23	1.83691e-12	41.2509	NaN	12.7404	NaN	12.5256	12.9656	13.0991	13.0077	14.1061	14.3367	14.0447	NaN	6843.15	NaN	5896.52	7998.87	8774.43	8236.08	17634.8	20691.1	16899.1	NaN	3024.04	NaN	44762	51026.5	31780.4	80929.9	79442.8	84770.1	80180.1	NaN	6843.15	NaN	5896.52	7998.87	8774.43
P26041	MOES_MOUSE	Moesin	67767	17	18	100	Msn	0.269477	15.1946	1.35985e-44	8.4232e-44	5.81101e-22	48.0532	15.3961	15.6416	15.853	14.8877	14.5591	15.104	15.1922	15.3458	14.9505	15.0161	43121.9	51119.4	59187.3	30314.8	24139.4	35217.8	37437.2	41642.4	31662.9	33134.6	146924	117315	78953.6	41933.4	43703.5	61284.9	42777.9	127768	100912	93088.3	43121.9	51119.4	59187.3	30314.8	24139.4	35217.8
Q9D6Y7;Q9D6Y7-2	MSRA_MOUSE	Mitochondrial peptide methionine sulfoxide reductase;Isoform 2 of Mitochondrial peptide methionine sulfoxide reductase	25988.37;25988.37-2	6	7	60	Msra	0.539939	12.0374	0.000167056	0.000355182	0.0142522	30.2849	NaN	NaN	NaN	9.74975	12.4409	13.1561	NaN	12.6797	12.4207	11.7774	NaN	NaN	NaN	860.93	5559.98	9127.89	NaN	6560.81	5482.74	3510.45	NaN	NaN	NaN	6404.18	10944.7	348334	NaN	170287	131582	14029.8	NaN	NaN	NaN	860.93	5559.98	9127.89
Q78J03	MSRB2_MOUSE	Methionine-R-sulfoxide reductase B2, mitochondrial	19157	3	3	50	Msrb2	0.384174	14.3589	0.00471069	0.00921909	0.134045	27.2476	14.87	NaN	NaN	NaN	13.8476	NaN	NaN	13.9717	14.0945	15.0107	29945.4	NaN	NaN	NaN	14741.6	NaN	NaN	16065.2	17492.6	33012	59036.4	NaN	NaN	NaN	30063.7	NaN	NaN	31032.1	34174.1	51654.9	29945.4	NaN	NaN	NaN	14741.6	NaN
Q922Q1	MARC2_MOUSE	Mitochondrial amidoxime reducing component 2	38194.3	12	14	100	Mtarc2	0.459234	15.5515	1.43204e-38	6.77279e-38	2.53118e-19	46.3585	16.1716	15.854	13.7295	15.2613	16.0336	15.8504	15.1395	16.4053	14.6708	16.3992	73814.5	59230.2	13582.6	39275.2	67082.4	59079.2	36095.1	86794.3	26082.2	86429.3	109712	161537	48299.6	61220.5	77726.6	80095.5	77419	95090.6	111228	143420	73814.5	59230.2	13582.6	39275.2	67082.4	59079.2
P00848	ATP6_MOUSE	ATP synthase subunit a	25095.6	1	2	100	Mtatp6	0.429814	14.1853	6.00732e-39	2.90518e-38	1.72841e-19	46.4686	14.7472	15.2466	13.6349	12.9701	13.9269	14.185	14.0287	14.1603	14.6722	14.2813	27501.8	38876.1	12720.7	8023.92	15574.5	18625.9	16713.2	18309.9	26107.7	19910.9	1.06297e+06	1.17781e+06	700151	338998	743586	593266	705208	650989	1.04749e+06	730474	27501.8	38876.1	12720.7	8023.92	15574.5	18625.9
P03930	ATP8_MOUSE	ATP synthase protein 8	7766.28	3	3	100	Mtatp8	0.207016	19.691	2.18325e-75	2.71183e-73	9.78843e-35	55.5088	19.8847	20.1129	19.3883	19.2428	19.6606	19.5851	19.2822	19.8337	19.9893	19.9305	968016	1.1339e+06	686227	620402	828745	786503	637553	934435	1.04081e+06	999240	5.65394e+06	7.84551e+06	4309044	3964825	5.0824e+06	4.57008e+06	3.97881e+06	6115968	6295980	6.24132e+06	968016	1.1339e+06	686227	620402	828745	786503
Q791T5;Q791T5-2	MTCH1_MOUSE	Mitochondrial carrier homolog 1;Isoform 2 of Mitochondrial carrier homolog 1	41565.33;41565.33-2	3	3	90	Mtch1	0.28464	14.1792	1.14731e-20	3.49826e-20	3.33715e-11	40.1895	14.6674	14.4288	NaN	14.2671	14.5274	13.4873	13.1933	14.3195	14.2439	14.4777	26021.9	22054.3	NaN	19715.8	23614.8	11484	9366.51	20445.7	19401.6	22814.5	56424.6	51489.6	NaN	36283.4	45897.9	36313	24514.4	61561.7	29007.5	109899	26021.9	22054.3	NaN	19715.8	23614.8	11484
Q791V5	MTCH2_MOUSE	Mitochondrial carrier homolog 2	33499.1	14	19	100	Mtch2	0.227941	18.1833	2.89261e-48	2.21641e-47	1.47362e-23	49.0282	18.4394	18.127	17.5001	17.8131	18.3275	18.1754	17.8738	18.478	18.5386	18.56	355486	286257	185375	230286	328943	296034	240179	365119	380787	386470	1.32121e+06	1.01862e+06	589508	791063	1.20465e+06	890141	782213	1.13494e+06	1.20184e+06	1.26343e+06	355486	286257	185375	230286	328943	296034
P00397	COX1_MOUSE	Cytochrome c oxidase subunit 1	56910.1	6	13	100	Mtco1	0.154714	17.7589	1.40991e-44	8.71043e-44	5.90346e-22	48.049	18.0883	18.015	17.6329	17.2935	17.5211	17.7728	17.8927	17.8202	17.7585	17.7944	278682	264887	203244	160640	188090	223953	243352	231423	221736	227318	1.42041e+06	1.82628e+06	1.13589e+06	1.22417e+06	954824	1.09177e+06	1.24175e+06	1.35071e+06	1.53798e+06	1.34629e+06	278682	264887	203244	160640	188090	223953
P00405	COX2_MOUSE	Cytochrome c oxidase subunit 2	25976.4	10	32	100	Mtco2	0.275943	20.9421	2.7547e-62	6.19152e-61	1.88246e-29	52.4865	21.4106	20.6231	20.5343	20.8315	20.7188	21.2436	20.6446	21.5918	20.668	21.1549	2787558	1.61501e+06	1.51861e+06	1.86598e+06	1.7258e+06	2.48294e+06	1.63922e+06	3.16056e+06	1.66599e+06	2.33486e+06	9171316	8110447	5297354	7.08199e+06	6.59104e+06	8749358	5181488	10833913	6116253	7.80531e+06	2787558	1.61501e+06	1.51861e+06	1.86598e+06	1.7258e+06	2.48294e+06
P00416	COX3_MOUSE	Cytochrome c oxidase subunit 3	29922.8	1	2	100	mt-Co3	0.581763	16.2997	1.81816e-42	1.01679e-41	4.94489e-21	47.4697	16.7216	16.2376	15.4159	15.9222	16.1972	15.9152	15.7029	16.4484	17.7922	16.6442	108071	77266.7	43716.6	62095.3	75133.9	61795.1	53338.5	89426.6	226972	102426	2.51636e+06	1.96729e+06	1.43643e+06	1547709	1.87475e+06	1.36834e+06	1.27119e+06	1.85301e+06	5554634	2241924	108071	77266.7	43716.6	62095.3	75133.9	61795.1
P00158	CYB_MOUSE	Cytochrome b	43209.6	2	2	100	Mt-Cyb	0.330894	18.0942	6.28019e-34	2.62323e-33	2.79958e-17	44.9512	18.7861	18.5862	17.6486	18.0237	17.0342	18.2342	18.1462	18.5055	18.3742	17.6027	452040	393547	205478	266491	134213	308339	290106	372143	339764	199036	1106548	979886	526581	580422	283892	723621	571986	843388	768531	453353	452040	393547	205478	266491	134213	308339
Q80WJ7	LYRIC_MOUSE	Protein LYRIC	63846	1	1	40	Mtdh	0.370779	12.2791	1.45601e-10	3.56082e-10	8.44114e-06	35.0484	NaN	NaN	NaN	NaN	11.2278	NaN	NaN	12.6368	12.6919	12.56	NaN	NaN	NaN	NaN	2398.23	NaN	NaN	6368.87	6616.64	6038.62	NaN	NaN	NaN	NaN	4146.69	NaN	NaN	2547.64	16714.1	1	NaN	NaN	NaN	NaN	2398.23	NaN
Q8BKY8	MTEF2_MOUSE	Transcription termination factor 2, mitochondrial	43452.7	7	7	40	Mterf2	0.400211	13.3901	1.47169e-17	4.19469e-17	1.20928e-09	38.823	13.8463	NaN	NaN	NaN	NaN	NaN	NaN	12.3345	13.474	13.9055	14727.9	NaN	NaN	NaN	NaN	NaN	NaN	5164.89	11378.1	15345.6	13220.6	NaN	NaN	NaN	NaN	NaN	NaN	21916.4	28946.7	31655.6	14727.9	NaN	NaN	NaN	NaN	NaN
Q9CRB8	MTFP1_MOUSE	Mitochondrial fission process protein 1	18314	10	11	100	Mtfp1	0.244051	16.8329	3.51971e-53	3.62729e-52	1.16229e-25	50.2789	17.1588	17.0148	16.1244	16.5056	16.8019	16.8723	16.3277	17.2156	17.1654	17.1428	146328	132424	71437.3	93041.6	114253	119968	82249.4	152202	146995	144706	370721	385551	175586	285089	364464	338385	207897	514524	445616	427556	146328	132424	71437.3	93041.6	114253	119968
D3YZG8	MTD2L_MOUSE	Probable bifunctional methylenetetrahydrofolate dehydrogenase/cyclohydrolase 2	36438.3	1	1	80	Mthfd2l	0.381584	15.812	1.71125e-50	1.50132e-49	1.62063e-24	49.6021	15.7781	NaN	NaN	15.6795	16	16.6092	14.1341	16.369	16.0521	15.8741	56191.2	NaN	NaN	52479.8	65533.9	99968	17979.6	84639.9	67945.2	60061.3	644233	NaN	NaN	479994	524413	954922	218267	906434	648987	616998	56191.2	NaN	NaN	52479.8	65533.9	99968
Q91YJ5	IF2M_MOUSE	Translation initiation factor IF-2, mitochondrial	81288.5	8	9	60	Mtif2	0.221856	13.3855	8.78335e-16	2.39638e-15	1.03833e-08	37.9736	13.6129	NaN	NaN	12.6743	13.4	NaN	NaN	13.5555	13.3551	13.715	12528.4	NaN	NaN	6536.51	10809.2	NaN	NaN	12039.3	10478.1	13447.3	45338.5	NaN	NaN	14735	24063.1	NaN	NaN	32175.9	29955.1	29016.5	12528.4	NaN	NaN	6536.51	10809.2	NaN
P03888	NU1M_MOUSE	NADH-ubiquinone oxidoreductase chain 1	36059.2	6	12	100	Mtnd1	0.139491	17.9019	3.21478e-43	1.87331e-42	2.31589e-21	47.678	17.9631	18.1957	17.5612	17.5978	17.7394	18.0411	17.8548	18.05	18.012	18.0036	255527	300222	193391	198367	218825	269718	237048	271388	264339	262791	469092	590282	438266	424666	524301	623218	476760	633117	543457	584078	255527	300222	193391	198367	218825	269718
P03893	NU2M_MOUSE	NADH-ubiquinone oxidoreductase chain 2	38752.4	4	12	100	Mtnd2	0.613517	15.1928	9.78286e-32	3.82878e-31	2.62494e-16	44.2493	14.7398	16.752	14.9941	14.6396	14.6735	14.977	15.6685	14.9456	15.5464	14.9913	27360.4	110370	32633.8	25524.7	26130.8	32248.8	52080.8	31556.2	47855.7	32571.4	107772	424675	138268	117865	146497	134360	138336	193029	306568	194953	27360.4	110370	32633.8	25524.7	26130.8	32248.8
P03899	NU3M_MOUSE	NADH-ubiquinone oxidoreductase chain 3	13218.9	1	1	100	Mtnd3	0.323287	17.2915	5.25592e-42	2.87795e-41	7.8728e-21	47.3412	17.8139	17.6267	15.299	17.2331	17.4239	17.457	17.0887	17.4127	17.7706	17.7889	230419	202381	40313.8	154062	175835	179918	139388	174475	223614	226462	418089	337296	111506	303007	410317	407841	193265	409876	404929	413062	230419	202381	40313.8	154062	175835	179918
P03911	NU4M_MOUSE	NADH-ubiquinone oxidoreductase chain 4	51881.8	9	25	100	Mtnd4	0.335219	15.8393	1.53504e-48	1.19167e-47	1.12082e-23	49.0998	16.1682	15.6256	15.0205	15.8838	15.6691	16.048	14.8958	16.2695	16.5388	16.2738	73640	50554.4	33236.5	60462.8	52103.6	67754.3	30484.8	78993.9	95205.6	79233.8	436007	323521	151231	362144	243950	332597	130536	428499	445418	412816	73640	50554.4	33236.5	60462.8	52103.6	67754.3
P03903	NU4LM_MOUSE	NADH-ubiquinone oxidoreductase chain 4L	10606.7	1	1	80	Mtnd4l	0.346178	12.3398	4.43029e-19	1.3135e-18	2.03349e-10	39.509	12.9986	NaN	NaN	12.0367	12.1544	12.1652	11.2911	12.4894	12.9012	12.6815	8183.87	NaN	NaN	4201.61	4558.66	4593.01	2505.8	5750.37	7649.74	6569.1	189579	NaN	NaN	132984	109910	120868	94471.2	151553	190611	186687	8183.87	NaN	NaN	4201.61	4558.66	4593.01
P03921	NU5M_MOUSE	NADH-ubiquinone oxidoreductase chain 5	68474.8	8	20	100	Mtnd5	0.328154	17.223	8.91883e-51	8.03376e-50	1.22609e-24	49.6741	17.7441	17.7911	16.5294	17.0867	16.6356	17.3285	16.4127	17.5082	17.6836	17.5102	219540	226811	94591	139189	101812	164592	87237.7	186425	210516	186680	799901	864695	362235	577638	483398	748346	307569	925978	1.02696e+06	982617	219540	226811	94591	139189	101812	164592
Q9D0D3	PAPD1_MOUSE	Poly(A) RNA polymerase, mitochondrial	65229.4	2	2	50	Mtpap	0.344056	13.2364	0.00321543	0.00641456	0.0989343	27.8641	NaN	NaN	NaN	NaN	13.396	NaN	12.2668	13.1118	13.7203	13.6871	NaN	NaN	NaN	NaN	10779.1	NaN	4928.04	8852.11	13496.6	13189.3	NaN	NaN	NaN	NaN	8573.82	NaN	1	14257.3	10612.4	22624.8	NaN	NaN	NaN	NaN	10779.1	NaN
Q9CQF4	MRES1_MOUSE	Mitochondrial transcription rescue factor 1	27846.9	5	5	90	Mtres1	0.17367	13.7562	2.9594e-35	1.28386e-34	7.26998e-18	45.3638	13.7542	13.9108	NaN	13.3219	13.653	13.6021	13.5154	13.9464	14.1195	13.9828	13817.8	15401.4	NaN	10240.1	12881.4	12435	11709.4	15786.3	17798.5	16189.7	36045.6	75458.8	NaN	50380.8	76615.6	77031.1	64455.5	87151	96662.9	85014.3	13817.8	15401.4	NaN	10240.1	12881.4	12435
O88441	MTX2_MOUSE	Metaxin-2	29758.1	10	12	90	Mtx2	0.450538	15.0616	2.41398e-46	1.67067e-45	1.00314e-22	48.523	14.691	14.8554	NaN	14.5088	15.3251	15.2507	13.499	15.8046	15.9762	15.6432	26451.2	29642.2	NaN	23312.6	41051.3	38986.1	11577.5	57233.7	64465.2	51177.9	212951	134870	NaN	113227	167743	203043	67285.5	266759	302831	252337	26451.2	29642.2	NaN	23312.6	41051.3	38986.1
P28666	MUG2_MOUSE	Murinoglobulin-2	162382	3	3	80	Mug2	0.71982	21.3014	3.19481e-07	7.30596e-07	0.000546155	32.7586	21.949	NaN	23.015	22.1143	21.36	22.0799	NaN	19.7421	18.8942	21.2564	4048523	NaN	8476340	4.54001e+06	2.69157e+06	4433213	NaN	876936	487232	2.50505e+06	1.32376	NaN	1.67332	1	1	1	NaN	11003.6	8136.34	1	4048523	NaN	8476340	4.54001e+06	2.69157e+06	4433213
Q8VCM5;Q8VCM5-3	MUL1_MOUSE	Mitochondrial ubiquitin ligase activator of NFKB 1;Isoform 3 of Mitochondrial ubiquitin ligase activator of NFKB 1	39834.96;39834.96-3	5	5	50	Mul1	0.509722	12.3512	6.60232e-08	1.5291e-07	0.00024233	33.2553	NaN	NaN	NaN	NaN	11.6283	11.6454	NaN	12.3958	13.3209	12.7655	NaN	NaN	NaN	NaN	3165.69	3203.51	NaN	5388.9	10232.4	6963.11	NaN	NaN	NaN	NaN	8669.03	13372.4	NaN	11908.6	11412.6	11388.9	NaN	NaN	NaN	NaN	3165.69	3203.51
O35682	MYADM_MOUSE	Myeloid-associated differentiation marker	35284.6	1	1	30	Myadm	0.368953	12.5248	4.26827e-10	1.03314e-09	1.55237e-05	34.747	NaN	NaN	NaN	NaN	NaN	NaN	NaN	12.5804	13.0525	11.9415	NaN	NaN	NaN	NaN	NaN	NaN	NaN	6124.49	8495.72	3933.32	NaN	NaN	NaN	NaN	NaN	NaN	NaN	15795.1	23550.2	13768.7	NaN	NaN	NaN	NaN	NaN	NaN
Q5XKE0	MYPC2_MOUSE	Myosin-binding protein C, fast-type	127352	79	146	100	Mybpc2	0.651953	21.9651	2.87887e-64	8.49702e-63	2.90873e-30	52.9547	21.6418	23.5104	22.8537	22.4448	21.6937	22.0745	22.7176	20.6487	21.1154	20.9502	3.27203e+06	11948982	7579612	5708958	3.392e+06	4416577	6.8973e+06	1.64396e+06	2271747	2.02596e+06	9714464	38876800	25644474	19610564	10572969	13660864	21766230	4.92962e+06	6740326	5823853	3.27203e+06	11948982	7579612	5708958	3.392e+06	4416577
P70402	MYBPH_MOUSE	Myosin-binding protein H	52641.4	20	25	100	Mybph	0.764256	17.872	1.29799e-39	6.3951e-39	8.82115e-20	46.6616	18.2123	19.6027	19.3446	18.1816	18.3222	17.2436	18.4763	16.2746	16.9343	16.1278	303706	796135	665736	297303	327747	155185	364689	79277.6	125233	71606.5	1.05851e+06	2670786	2749329	1.26612e+06	1.67802e+06	691180	1.65701e+06	360293	459008	242794	303706	796135	665736	297303	327747	155185
Q5SX40	MYH1_MOUSE	Myosin-1	223342	241	563	100	Myh1	0.514677	25.2753	2.71557e-82	9.15536e-80	1.81236e-37	57.0226	25.3153	26.081	26.485	25.5491	25.1891	25.4954	25.7503	24.0404	24.5692	24.2777	41752100	70984920	93927048	49096704	38254376	47302340	56442900	17253772	24893072	20338352	161613312	280919968	385081856	218276992	166989440	206053584	238846080	73993056	101974496	80712040	41752100	70984920	93927048	49096704	38254376	47302340
O08638;O08638-2	MYH11_MOUSE	Myosin-11;Isoform 2 of Myosin-11	227028.05;227028.05-2	3	3	70	Myh11	0.64475	14.8997	0.00029177	0.00061535	0.0196867	29.9682	16.1739	NaN	12.9347	NaN	15.9334	15.2772	NaN	16.0517	16.0918	11.8354	73929.5	NaN	7829.57	NaN	62580.8	39709.4	NaN	67927.1	69843.8	3654.4	1	NaN	29568.8	NaN	916.624	2210.02	NaN	1252.2	4858.19	19967.1	73929.5	NaN	7829.57	NaN	62580.8	39709.4
P13541	MYH3_MOUSE	Myosin-3	223791	19	38	100	Myh3	0.631486	22.4421	2.75831e-47	1.99681e-46	3.91123e-23	48.772	23.0639	23.4831	23.9217	22.6	22.2185	22.8512	22.558	20.7918	21.567	21.3656	8768378	11724830	15890517	6357491	4.8803e+06	7566696	6.17477e+06	1.81528e+06	3106871	2.70208e+06	14952882	23884528	27374912	11992835	7200933	12250367	18673108	2.74215e+06	4.73415e+06	5.44197e+06	8768378	11724830	15890517	6357491	4.8803e+06	7566696
Q5SX39	MYH4_MOUSE	Myosin-4	222859	114	274	100	Myh4	0.615499	24.4639	2.46438e-80	7.26991e-78	1.08024e-36	56.5985	24.4537	25.7495	25.7086	24.8169	24.1442	24.774	25.0565	23.252	23.3904	23.2932	22977628	56413988	54833856	29554910	18541384	28688174	34893392	9989889	10995327	10278675	137934928	466655168	362633216	206254864	124679712	186223360	228867520	63446224	71642312	66142872	22977628	56413988	54833856	29554910	18541384	28688174
Q02566	MYH6_MOUSE	Myosin-6	223565	1	1	70	Myh6	0.630755	15.0392	3.79021e-06	8.47054e-06	0.00191656	31.9181	15.5113	14.4836	16.4531	15.331	14.717	15.2949	13.4836	NaN	NaN	NaN	46704.1	22908.3	89715.1	41217.7	26931.5	40200.1	11454.4	NaN	NaN	NaN	1	59750.7	24621.1	3867.9	869.635	1	1	NaN	NaN	NaN	46704.1	22908.3	89715.1	41217.7	26931.5	40200.1
Q91Z83	MYH7_MOUSE	Myosin-7	222879	105	162	100	Myh7	0.693415	23.9271	1.38182e-73	1.25427e-71	5.08515e-34	55.1049	24.2153	25.0876	25.5496	24.2509	23.4236	24.2632	24.2723	22.7644	22.6884	22.7562	19477020	35656016	49112476	19964260	11251197	20135098	20261830	7.1245e+06	6.75899e+06	7084407	103671776	198179504	302883200	116701136	69537472	115651624	118687416	39694240	41752248	39685788	19477020	35656016	49112476	19964260	11251197	20135098
A2AQP0	MYH7B_MOUSE	Myosin-7B	221497	9	16	100	Myh7b	0.603509	18.1857	4.91534e-74	5.04357e-72	3.3707e-34	55.2059	18.5837	19.169	19.6031	18.3602	18.1337	18.1444	18.8434	16.3626	17.4037	17.2533	392882	589430	796364	336479	287605	289745	470354	84262.9	173400	156228	4.72087e+06	6569772	11598440	4.59467e+06	4.06885e+06	4.16531e+06	5752306	1.1231e+06	2143456	2.04913e+06	392882	589430	796364	336479	287605	289745
P13542	MYH8_MOUSE	Myosin-8	222708	17	25	100	Myh8	0.658008	23.6406	2.51791e-79	5.94227e-77	2.70761e-36	56.3784	24.1247	24.7988	25.1733	23.9802	23.5538	23.707	24.1107	21.8942	22.6127	22.4505	18291674	29186920	37836148	16548645	12314102	13693393	18115774	3897617	6.41356e+06	5.73171e+06	84902504	132106232	191541792	83799488	58897004	65379496	89558632	17437910	28443510	26355890	18291674	29186920	37836148	16548645	12314102	13693393
Q8VDD5	MYH9_MOUSE	Myosin-9	226372	19	19	100	Myh9	1.8671	15.3097	1.55711e-31	6.04405e-31	3.22821e-16	44.1833	12.7775	13.0297	20.7484	12.5297	19.2578	12.4348	13.6022	18.1661	17.8565	12.6942	7021.37	8362.39	1.76153e+06	5912.95	626869	5536.7	12436.1	294140	237317	6627.41	17629.6	11338.8	61094820	18969.2	23655564	16911.2	273992	10197301	7.23133e+06	21740.5	7021.37	8362.39	1.76153e+06	5912.95	626869	5536.7
P05977	MYL1_MOUSE	Myosin light chain 1/3, skeletal muscle isoform	20594.5	21	61	100	Myl1	0.607215	22.5468	4.79446e-71	3.42877e-69	5.25698e-33	54.5285	23.285	23.918	23.5529	22.6795	22.0838	22.6248	23.0602	21.1174	21.6054	21.5413	10220734	15850338	12306137	6717447	4445278	6.46757e+06	8745777	2.27493e+06	3.19051e+06	3051921	45572864	62659068	59363616	31679510	22274418	29167508	33989100	10216980	14269179	13855051	10220734	15850338	12306137	6717447	4445278	6.46757e+06
P51667	MLRV_MOUSE	Myosin regulatory light chain 2, ventricular/cardiac muscle isoform	18864.3	9	14	100	Myl2	0.455599	16.2884	2.80687e-38	1.31433e-37	3.40171e-19	46.2727	16.8459	16.05	17.4307	16.3777	16.3983	16.5736	16.5582	15.1988	15.2038	16.2472	117792	67846.5	176669	85146.7	86374.7	97530.4	96497.6	37609.4	37739.6	77783.5	658280	386387	1.35593e+06	647833	555165	701537	548601	225477	207878	524278	117792	67846.5	176669	85146.7	86374.7	97530.4
P09542	MYL3_MOUSE	Myosin light chain 3	22421.5	11	17	100	Myl3	0.556616	17.1012	2.94351e-57	4.18475e-56	2.25528e-27	51.2808	18.2641	17.9205	18.1073	16.5586	17.3299	17.2004	16.7342	16.0546	16.5815	16.261	314803	248095	282376	96520.9	164752	150602	109019	68064.7	98067.7	78533.5	1.41769e+06	1172937	1.37544e+06	451948	723820	709671	433280	315356	397852	336556	314803	248095	282376	96520.9	164752	150602
Q60605;Q60605-2	MYL6_MOUSE	Myosin light polypeptide 6;Isoform Smooth muscle of Myosin light polypeptide 6	16930.05;16930.05-2	4	8	100	Myl6	0.620799	19.6965	2.65501e-57	3.82063e-56	2.16043e-27	51.2916	19.7322	19.5919	21.1912	20.3772	19.6755	19.7744	20.5638	18.2646	19.0722	18.7217	870906	790226	2.39437e+06	1.36191e+06	837377	896770	1.54991e+06	314913	551211	432306	4.24277e+06	4637760	10791778	6.21567e+06	4168654	4.03174e+06	7315052	1.50191e+06	2.76559e+06	2.1617e+06	870906	790226	2.39437e+06	1.36191e+06	837377	896770
P97457	MLRS_MOUSE	Myosin regulatory light chain 2, skeletal muscle isoform	18955.5	30	69	100	Mylpf	0.647604	22.1847	3.23208e-70	2.11881e-68	1.13041e-32	54.3387	23.0163	23.5997	23.3682	22.4102	21.5697	22.4536	22.6792	20.7683	20.9352	21.0468	8484026	12711670	10827403	5.57358e+06	3112695	5743915	6.71618e+06	1.78597e+06	2.00503e+06	2.16633e+06	33924224	52623488	44949760	22295696	12565045	20786590	29293914	6.8892e+06	8469797	8629931	8484026	12711670	10827403	5.57358e+06	3112695	5743915
Q9JMH9;Q9JMH9-1;Q9JMH9-2;Q9JMH9-4;Q9JMH9-5;Q9JMH9-6;Q9JMH9-7	MY18A_MOUSE	Unconventional myosin-XVIIIa;Isoform 1 of Unconventional myosin-XVIIIa;Isoform 2 of Unconventional myosin-XVIIIa;Isoform 4 of Unconventional myosin-XVIIIa;Isoform 5 of Unconventional myosin-XVIIIa;Isoform 6 of Unconventional myosin-XVIIIa;Isoform 7 of Unconventional myosin-XVIIIa	232754.89;232754.89-1;232754.89-2;232754.89-4;232754.89-5;232754.89-6;232754.89-7	3	3	40	Myo18a	0.384558	12.7491	0.00343221	0.00683546	0.10416	27.7694	NaN	NaN	NaN	13.3311	NaN	NaN	NaN	12.7674	11.8308	13.067	NaN	NaN	NaN	10305.2	NaN	NaN	NaN	6972.13	3642.77	8581.18	NaN	NaN	NaN	8911.44	NaN	NaN	NaN	4619.1	8512.18	12902.1	NaN	NaN	NaN	10305.2	NaN	NaN
Q9WTI7;Q9WTI7-2;Q9WTI7-3;Q9WTI7-4	MYO1C_MOUSE	Unconventional myosin-Ic;Isoform 2 of Unconventional myosin-Ic;Isoform 3 of Unconventional myosin-Ic;Isoform 4 of Unconventional myosin-Ic	121944.15;121944.15-2;121944.15-3;121944.15-4	3	3	30	Myo1c	0.349485	12.6485	2.28882e-10	5.56295e-10	1.09116e-05	34.9224	NaN	NaN	NaN	NaN	NaN	NaN	NaN	12.9863	11.9747	12.9846	NaN	NaN	NaN	NaN	NaN	NaN	NaN	8114.47	4024.93	8105	NaN	NaN	NaN	NaN	NaN	NaN	NaN	1627.22	8409.91	6733.41	NaN	NaN	NaN	NaN	NaN	NaN
Q62234-2	MYOM1_MOUSE	Isoform 2 of Myomesin-1	175451	98	152	100	Myom1	0.727311	19.7098	1.1534e-70	8.00597e-69	7.47472e-33	54.4413	20.0452	21.2034	21.25	19.8513	19.1522	19.9947	20.3655	18.3277	18.4852	18.4234	1.08198e+06	2.41468e+06	2493929	945882	582615	1.04473e+06	1.35088e+06	328984	366935	351555	2.87665e+06	5962538	6.9399e+06	2669251	1.83683e+06	2913486	3369022	922912	1.00971e+06	953984	1.08198e+06	2.41468e+06	2493929	945882	582615	1.04473e+06
A2ABU4	MYOM3_MOUSE	Myomesin-3	161778	15	15	100	Myom3	0.621895	14.9954	1.08476e-39	5.35572e-39	8.153e-20	46.684	15.8117	16.2644	16.232	15.0638	14.8047	14.7392	14.6456	14.0493	14.5069	13.8361	57515.9	78716.2	76968	34250.6	28619.2	27348.1	25630.5	16953.3	23282.3	14624.5	94846	141729	137097	72137.5	63234.4	57662.3	67467.1	39813.3	44295.3	26139.4	57515.9	78716.2	76968	34250.6	28619.2	27348.1
Q9JIF9	MYOTI_MOUSE	Myotilin	55316.3	7	7	100	Myot	0.543921	13.2387	1.08091e-21	3.36537e-21	1.06302e-11	40.6128	13.5141	14.2122	13.9433	14.0804	11.8685	13.2846	14.2534	11.9926	12.7735	12.4645	11699.3	18980.3	15752.8	17322.9	3739.29	9978.21	19529.3	4074.96	7001.73	5651.89	29018.8	114238	35115.1	78384.6	55166.3	49792	91224	18196.7	24110.2	33646.6	11699.3	18980.3	15752.8	17322.9	3739.29	9978.21
Q8BWZ3;Q8BWZ3-2	NAA25_MOUSE	N-alpha-acetyltransferase 25, NatB auxiliary subunit;Isoform 2 of N-alpha-acetyltransferase 25, NatB auxiliary subunit	111707.66;111707.66-2	1	1	100	Naa25	0.984752	15.0559	1.16112e-16	3.23525e-16	3.54884e-09	38.4011	16.0632	17.2477	16.7794	15.1784	14.2396	14.4204	14.6062	13.2778	14.552	14.1945	68469.7	155618	112489	37082.4	19344.1	21926.1	24941.2	9931.65	24020.2	18748.6	1.43577e+06	3.96951e+06	2.06077e+06	629047	247876	383288	362829	193079	473819	369491	68469.7	155618	112489	37082.4	19344.1	21926.1
P70670;Q60817	NACAM_MOUSE;NACA_MOUSE	Nascent polypeptide-associated complex subunit alpha, muscle-specific form;Nascent polypeptide-associated complex subunit alpha	220499.36;23383.89	2	3	60	Naca	0.497516	13.443	4.60061e-06	1.02622e-05	0.00211525	31.8474	13.6631	14.5071	12.8978	13.5696	NaN	NaN	NaN	12.475	13.5452	NaN	12971.5	23284.5	7631.61	12158.1	NaN	NaN	NaN	5693.11	11953.7	NaN	162844	920303	232286	702530	NaN	NaN	NaN	88000.6	213691	NaN	12971.5	23284.5	7631.61	12158.1	NaN	NaN
Q8C5H8-2;Q8C5H8-3;Q8C5H8-4	NAKD2_MOUSE	Isoform 2 of NAD kinase 2, mitochondrial;Isoform 3 of NAD kinase 2, mitochondrial;Isoform 4 of NAD kinase 2, mitochondrial	43308.77;48331.52;45000.74	8	8	70	Nadk2	0.534471	12.4983	8.43732e-18	2.41945e-17	9.07867e-10	38.9344	NaN	NaN	11.889	12.2085	12.7034	10.6869	NaN	13.3684	13.1622	13.4695	NaN	NaN	3792.56	4732.71	6669.79	1648.45	NaN	10575.3	9166.62	11342.9	NaN	NaN	1	15355.7	25203	8355.32	NaN	28491	35292.9	20682.3	NaN	NaN	3792.56	4732.71	6669.79	1648.45
Q9QWR8	NAGAB_MOUSE	Alpha-N-acetylgalactosaminidase	47234.7	3	3	60	Naga	0.478705	11.9504	5.3504e-13	1.37999e-12	3.50821e-07	36.5075	NaN	NaN	NaN	11.9743	10.8311	11.6688	NaN	12.7279	12.7888	11.7113	NaN	NaN	NaN	4023.67	1821.7	3255.9	NaN	6783.98	7076.47	3353.18	NaN	NaN	NaN	6091.63	3130.44	7300.36	NaN	10423	11749.1	8715.32	NaN	NaN	NaN	4023.67	1821.7	3255.9
Q9CZ42;Q9CZ42-3	NNRD_MOUSE	ATP-dependent (S)-NAD(P)H-hydrate dehydratase;Isoform 3 of ATP-dependent (S)-NAD(P)H-hydrate dehydratase	36717.15;36717.15-3	9	10	80	Naxd	0.242536	13.3595	6.98753e-37	3.15911e-36	1.39736e-18	45.858	13.3158	13.8218	NaN	12.7102	12.954	13.2865	NaN	13.6817	13.526	13.58	10196.9	14479.8	NaN	6701.35	7934.75	9991.54	NaN	13140	11796.1	12245.8	34255.6	84705.8	NaN	44455.3	37187.9	68445	NaN	60570.6	52296.4	59619	10196.9	14479.8	NaN	6701.35	7934.75	9991.54
Q8K4Z3	NNRE_MOUSE	NAD(P)H-hydrate epimerase	30972.8	11	14	100	Naxe	0.229268	15.899	1.43824e-67	6.17137e-66	1.32192e-31	53.7272	15.9959	16.3261	15.0726	15.7254	16.2251	15.8753	15.5044	16.0699	16.1166	16.079	65351.4	82159.2	34459.2	54177.5	76603.9	60110.2	46481.4	68788.3	71053.5	69225.9	209304	228255	114103	184799	245351	206812	157428	245333	235446	237963	65351.4	82159.2	34459.2	54177.5	76603.9	60110.2
Q8BLF1	NCEH1_MOUSE	Neutral cholesterol ester hydrolase 1	45739.6	4	4	70	Nceh1	0.611712	11.673	2.53804e-31	9.81932e-31	4.01303e-16	44.1137	11.9212	NaN	12.0645	NaN	11.2577	8.66154	NaN	13.1273	12.2437	12.4347	3878.27	NaN	4283.35	NaN	2448.59	404.933	NaN	8947.99	4849.79	5536.31	25906.5	NaN	15172.7	NaN	14508.6	25311.4	NaN	34943.3	19255.1	20346.8	3878.27	NaN	4283.35	NaN	2448.59	404.933
Q9QYG0;Q9QYG0-2	NDRG2_MOUSE	Protein NDRG2;Isoform 2 of Protein NDRG2	40789.2;40789.2-2	3	3	90	Ndrg2	0.841047	13.4539	0.000443311	0.000926672	0.0253071	29.7063	13.0449	NaN	13.5687	15.4195	11.8253	13.4314	13.4582	13.182	13.4806	13.6746	8450.67	NaN	12149.8	43827.4	3628.85	11047.1	11254.3	9293.18	11430.4	13076	30598.1	NaN	31934	24904.2	12394.2	36067.7	45456.5	29294.1	38607.1	44140.7	8450.67	NaN	12149.8	43827.4	3628.85	11047.1
O35683	NDUA1_MOUSE	NADH dehydrogenase [ubiquinone] 1 alpha subcomplex subunit 1	8138.52	4	6	100	Ndufa1	0.331916	17.4153	1.58714e-43	9.29443e-43	1.70062e-21	47.7622	17.1915	17.363	17.688	17.1125	17.1646	18.1703	18.092	16.8286	17.1195	17.423	149682	168575	211157	141705	146912	294998	279402	116390	142387	175729	462354	386523	732039	484902	417426	889114	855153	377401	471339	641434	149682	168575	211157	141705	146912	294998
Q99LC3	NDUAA_MOUSE	NADH dehydrogenase [ubiquinone] 1 alpha subcomplex subunit 10, mitochondrial	40603.4	34	56	100	Ndufa10	0.209989	19.9633	9.40907e-51	8.44312e-50	1.25449e-24	49.6682	20.4078	20.1093	19.3845	19.6497	19.8331	20.068	19.6582	20.1008	20.2012	20.2207	1.3911e+06	1.1311e+06	684424	822521	934019	1.09916e+06	827392	1.12446e+06	1.20553e+06	1.22189e+06	3.92477e+06	3.18849e+06	1.69639e+06	2.16871e+06	2.38216e+06	2.86286e+06	2091345	2696822	2.88798e+06	2.74771e+06	1.3911e+06	1.1311e+06	684424	822521	934019	1.09916e+06
Q9D8B4	NDUAB_MOUSE	NADH dehydrogenase [ubiquinone] 1 alpha subcomplex subunit 11	14982.3	8	13	100	Ndufa11	0.154548	18.2236	1.71714e-65	5.87311e-64	9.21339e-31	53.2424	18.4947	18.4567	18.191	17.9501	17.9324	18.1184	17.9741	18.2443	18.4773	18.3973	369372	359768	299246	253236	250152	284566	257485	310508	364945	345256	1.87768e+06	1.97639e+06	1.40772e+06	1393588	1.26837e+06	1.49184e+06	1.37082e+06	1.89454e+06	2.13268e+06	2.05247e+06	369372	359768	299246	253236	250152	284566
Q7TMF3	NDUAC_MOUSE	NADH dehydrogenase [ubiquinone] 1 alpha subcomplex subunit 12	17086.4	18	29	100	Ndufa12	0.215889	18.672	4.12965e-69	2.215e-67	3.1507e-32	54.0842	19.0991	18.6827	18.1618	18.3655	18.6574	18.5971	18.2903	18.9608	18.976	18.9295	561559	420779	293258	337729	413457	396544	320577	510240	515651	499267	1.86081e+06	1.81642e+06	1.0617e+06	1.23438e+06	1.55786e+06	1.44992e+06	1.01162e+06	1.86386e+06	1.81562e+06	1.73084e+06	561559	420779	293258	337729	413457	396544
Q9ERS2	NDUAD_MOUSE	NADH dehydrogenase [ubiquinone] 1 alpha subcomplex subunit 13	16859.6	14	27	100	Ndufa13	0.207204	19.4505	2.90091e-57	4.14918e-56	2.24163e-27	51.2823	19.5453	19.2513	18.9879	19.2066	19.3979	19.5558	19.1426	19.8492	19.7349	19.8331	765122	624063	519918	605029	690791	770697	578751	944497	872547	933996	2120478	1.70306e+06	1.3767e+06	1.69928e+06	2.13138e+06	2226944	1.77726e+06	2395978	2.55467e+06	2.55243e+06	765122	624063	519918	605029	690791	770697
Q9CQ75	NDUA2_MOUSE	NADH dehydrogenase [ubiquinone] 1 alpha subcomplex subunit 2	10915.7	8	10	100	Ndufa2	0.260151	19.4365	2.60373e-44	1.58371e-43	7.71707e-22	47.9767	19.7146	19.4389	18.6039	19.0475	19.5185	19.4924	19.0983	19.7176	19.9927	19.7401	860385	710713	398411	541827	751037	737541	561271	862152	1.04328e+06	875734	3182448	2.56994e+06	1.58218e+06	2.17982e+06	2.94224e+06	3.21816e+06	2.08672e+06	3232561	3.78238e+06	3.3649e+06	860385	710713	398411	541827	751037	737541
Q9CQ91	NDUA3_MOUSE	NADH dehydrogenase [ubiquinone] 1 alpha subcomplex subunit 3	9330.91	4	6	100	Ndufa3	0.25012	16.47	5.34068e-48	4.02684e-47	1.92097e-23	48.9588	16.8771	16.6339	15.9383	16.1371	16.3487	16.4247	15.8805	16.8283	16.8597	16.772	120372	101697	62791.5	72070.9	83452.9	87965.8	60327.6	116364	118924	111910	1.23474e+06	1.23134e+06	572712	791153	895585	921839	672299	1.36607e+06	1.41701e+06	1.25668e+06	120372	101697	62791.5	72070.9	83452.9	87965.8
Q62425	NDUA4_MOUSE	Cytochrome c oxidase subunit NDUFA4	9326.79	7	8	100	Ndufa4	0.222555	20.1698	8.60528e-56	1.06887e-54	9.23619e-27	50.9236	20.6903	20.6327	19.9186	19.8651	19.9863	20.2604	20.0797	20.3435	19.9749	19.9471	1.69195e+06	1.62579e+06	991060	954942	1.03868e+06	1.25596e+06	1.10811e+06	1.33042e+06	1.03053e+06	1.01079e+06	5697009	5.45428e+06	3.8868e+06	3.53845e+06	3.77525e+06	4595851	3.45801e+06	4265812	3426617	3483648	1.69195e+06	1.62579e+06	991060	954942	1.03868e+06	1.25596e+06
Q9CPP6	NDUA5_MOUSE	NADH dehydrogenase [ubiquinone] 1 alpha subcomplex subunit 5	13359.7	9	13	100	Ndufa5	0.244844	18.496	5.65015e-50	4.76227e-49	2.70486e-24	49.4695	18.8517	18.3517	17.8077	18.1762	18.5992	18.6349	18.0322	18.7579	18.8549	18.8941	473063	334505	229433	296200	397103	407062	268052	443290	474109	487176	1.99302e+06	1708623	944673	1.19247e+06	1.58092e+06	1.6756e+06	1.0466e+06	1.7695e+06	1.94822e+06	2014678	473063	334505	229433	296200	397103	407062
Q9CQZ5	NDUA6_MOUSE	NADH dehydrogenase [ubiquinone] 1 alpha subcomplex subunit 6	15282.8	8	14	100	Ndufa6	0.212485	18.1546	9.7049e-52	9.2727e-51	4.75548e-25	49.9179	18.4517	18.2339	17.5594	17.8045	17.941	18.1837	17.9862	18.3714	18.5402	18.4742	358509	308287	193152	228920	251638	297739	259642	339118	381194	364167	2.01131e+06	1.51388e+06	1.06281e+06	1.17845e+06	1.34949e+06	1.52899e+06	1.16377e+06	1.68792e+06	1.97058e+06	1.80214e+06	358509	308287	193152	228920	251638	297739
Q9Z1P6	NDUA7_MOUSE	NADH dehydrogenase [ubiquinone] 1 alpha subcomplex subunit 7	12575.6	15	25	100	Ndufa7	0.242913	17.9309	1.03647e-50	9.23043e-50	1.30751e-24	49.6575	18.3287	17.919	17.3565	17.5542	17.9352	17.8373	17.5246	18.1914	18.3229	18.3396	329211	247826	167810	192463	250632	234182	188555	299334	327908	331709	1.03651e+06	897497	557315	736785	878362	808633	537331	988861	1.04978e+06	1084707	329211	247826	167810	192463	250632	234182
Q9DCJ5	NDUA8_MOUSE	NADH dehydrogenase [ubiquinone] 1 alpha subcomplex subunit 8	19992.1	11	20	100	Ndufa8	0.235532	18.3873	1.51188e-63	4.14887e-62	5.72992e-30	52.7849	18.6946	18.3977	17.6866	18.0261	18.4684	18.4277	18.0092	18.6553	18.8444	18.6629	424250	345341	210960	266926	362701	352614	263814	412860	470675	415040	1.76844e+06	1.38152e+06	1.01941e+06	1.26276e+06	1.59407e+06	1.59644e+06	936939	1.83464e+06	2.03927e+06	1.81266e+06	424250	345341	210960	266926	362701	352614
Q9DC69	NDUA9_MOUSE	NADH dehydrogenase [ubiquinone] 1 alpha subcomplex subunit 9, mitochondrial	42525.2	30	54	100	Ndufa9	0.300663	18.7844	7.86108e-67	2.94479e-65	2.63103e-31	53.5555	19.2334	19.0007	17.723	18.5569	18.6788	19.0797	18.0845	19.1711	19.2103	19.1053	616352	524553	216343	385651	419646	554072	277959	590294	606580	563983	1.96306e+06	1.6573e+06	635308	1.22056e+06	1.33777e+06	1.82613e+06	700653	1.92189e+06	1.87452e+06	1.81289e+06	616352	524553	216343	385651	419646	554072
Q9CR21	ACPM_MOUSE	Acyl carrier protein, mitochondrial	17370.3	3	5	70	Ndufab1	0.439273	14.1584	5.13258e-49	4.09219e-48	6.98749e-24	49.223	14.9815	NaN	NaN	12.9093	13.2288	14.3366	NaN	14.3594	14.7262	14.5667	32351.4	NaN	NaN	7693	9599.99	20688.9	NaN	21019.5	27103.4	24266.1	56806.9	NaN	NaN	28374.4	38137.7	49901.8	NaN	99075.5	146571	127194	32351.4	NaN	NaN	7693	9599.99	20688.9
Q9CWX2	CIA30_MOUSE	Complex I intermediate-associated protein 30, mitochondrial	37809.8	14	14	80	Ndufaf1	0.232014	14.7583	1.10638e-31	4.31581e-31	2.77267e-16	44.2319	14.5632	14.628	NaN	14.4338	14.4962	14.5718	NaN	14.9761	15.2657	15.1316	24208.2	25320	NaN	22131	23109	24353.5	NaN	32229.2	39393.7	35898.1	46434.3	37352.3	NaN	37064.7	63153.3	77060.4	NaN	97987.5	111684	77493.4	24208.2	25320	NaN	22131	23109	24353.5
Q59J78	NDUF2_MOUSE	NADH dehydrogenase [ubiquinone] 1 alpha subcomplex assembly factor 2	19627.8	5	5	70	Ndufaf2	0.318061	13.9905	3.26975e-07	7.46287e-07	0.000552654	32.7511	13.9933	14.6935	NaN	NaN	NaN	12.9491	13.9273	14.1535	14.1399	14.0767	16307.8	26496.1	NaN	NaN	NaN	7908.27	15578.4	18223.9	18052.3	17278.4	24463.8	40577.2	NaN	NaN	NaN	40412	24359.7	41093	45867.1	29585.9	16307.8	26496.1	NaN	NaN	NaN	7908.27
Q9JKL4	NDUF3_MOUSE	NADH dehydrogenase [ubiquinone] 1 alpha subcomplex assembly factor 3	20733.7	5	6	90	Ndufaf3	0.231144	13.8388	1.16181e-30	4.41525e-30	7.91139e-16	43.8953	14.0336	14.2836	NaN	13.516	13.7328	13.62	13.1815	13.9328	14.1818	14.067	16770.4	19943.2	NaN	11714.4	13614.2	12590.4	9290.31	15638	18583.8	17162.3	59671.8	47230.9	NaN	25799.5	32501.2	35709.6	25985.1	58575.2	71768.2	48605.3	16770.4	19943.2	NaN	11714.4	13614.2	12590.4
Q9D1H6	NDUF4_MOUSE	NADH dehydrogenase [ubiquinone] 1 alpha subcomplex assembly factor 4	20082.2	4	4	80	Ndufaf4	1.02253	12.5319	2.02277e-26	6.9588e-26	6.52022e-14	42.4245	11.4383	11.572	NaN	10.0499	12.9119	10.9502	NaN	14.0865	14.879	14.3676	2775.03	3044.44	NaN	1060.03	7706.54	1978.47	NaN	17396	30131.6	21139	59191.9	77992.8	NaN	47141.6	32384.5	54418	NaN	70002.2	83370	77589.7	2775.03	3044.44	NaN	1060.03	7706.54	1978.47
A2APY7	NDUF5_MOUSE	Arginine-hydroxylase NDUFAF5, mitochondrial	38404.7	8	8	80	Ndufaf5	0.355442	12.9463	4.28051e-31	1.6426e-30	5.06606e-16	44.0389	13.5718	NaN	NaN	12.4339	13.1219	12.6364	11.7939	13.2234	13.4422	13.3465	12176.8	NaN	NaN	5533.1	8914.47	6366.86	3550.78	9564.18	11130.1	10416.2	22124.4	NaN	NaN	15679.8	25913.2	23169.3	10605.9	38632.1	48104.9	39091.1	12176.8	NaN	NaN	5533.1	8914.47	6366.86
A2AIL4	NDUF6_MOUSE	NADH dehydrogenase (ubiquinone) complex I, assembly factor 6	38362.2	7	7	80	Ndufaf6	0.229726	13.7902	1.53925e-34	6.60479e-34	1.50446e-17	45.1422	14.1187	NaN	NaN	13.1314	13.7537	13.8363	13.5694	14.0463	14.226	13.6396	17788.5	NaN	NaN	8973.2	13812.8	14626.2	12156.4	16918.5	19162	12762.3	96866.8	NaN	NaN	118169	76445.2	90012.9	8925.73	68845.2	47727.2	51021.4	17788.5	NaN	NaN	8973.2	13812.8	14626.2
P0DN34	NDUB1_MOUSE	NADH dehydrogenase [ubiquinone] 1 beta subcomplex subunit 1	6954.1	3	4	100	Ndufb1	0.253894	15.3333	1.73295e-36	7.76046e-36	2.08367e-18	45.7393	15.438	15.8332	14.6172	15.2095	14.8675	15.7737	15.134	15.6557	15.3505	15.4536	44391.8	58380.8	25130.7	37890.5	29893.5	56021.8	35957.7	51621.9	41779.3	44874.4	443269	428578	309008	357075	365532	679709	400028	576822	419919	499504	44391.8	58380.8	25130.7	37890.5	29893.5	56021.8
Q9DCS9	NDUBA_MOUSE	NADH dehydrogenase [ubiquinone] 1 beta subcomplex subunit 10	21023.8	11	17	100	Ndufb10	0.22704	19.7598	2.18551e-52	2.19481e-51	2.52177e-25	50.0807	20.0729	20.0241	19.1046	19.4711	19.5551	19.7959	19.3981	20.0313	20.1112	20.0333	1.1029e+06	1066261	563727	726743	770305	910268	690912	1.07161e+06	1.13259e+06	1073086	2.94894e+06	2.77523e+06	1.35227e+06	1923005	2.11336e+06	2381050	1.74223e+06	3.2312e+06	3.51203e+06	3.15686e+06	1.1029e+06	1066261	563727	726743	770305	910268
O09111	NDUBB_MOUSE	NADH dehydrogenase [ubiquinone] 1 beta subcomplex subunit 11, mitochondrial	17443.8	10	18	100	Ndufb11	0.318595	16.6075	7.31647e-58	1.11399e-56	1.26365e-27	51.4272	17.103	16.2228	16.0621	16.1768	16.8637	16.6852	16.1011	17.3599	16.6544	16.8462	140774	76481.5	68416.3	74081.3	119256	105378	70295	168205	103148	117817	533300	215068	359295	392266	484607	446402	266074	688953	327814	485243	140774	76481.5	68416.3	74081.3	119256	105378
Q9CPU2	NDUB2_MOUSE	NADH dehydrogenase [ubiquinone] 1 beta subcomplex subunit 2, mitochondrial	11967.5	3	3	100	Ndufb2	0.341661	17.528	4.25617e-49	3.41652e-48	6.44593e-24	49.244	18.0253	18.1421	16.5338	17.0869	17.7032	18.0941	16.7368	17.5329	17.6906	17.7343	266788	289284	94878.4	139211	213404	279812	109214	189642	211542	218043	1133637	995818	280418	618633	951086	1.20415e+06	384800	983032	921928	1.10621e+06	266788	289284	94878.4	139211	213404	279812
Q9CQZ6	NDUB3_MOUSE	NADH dehydrogenase [ubiquinone] 1 beta subcomplex subunit 3	11692.2	5	10	100	Ndufb3	0.231764	18.6888	1.41726e-45	9.26522e-45	2.16739e-22	48.3178	19.1072	18.621	18.1406	18.397	18.7341	18.6179	18.245	18.9285	19.0446	19.0525	564734	403169	288983	345190	436033	402289	310671	498921	540741	543731	1.81606e+06	1.81958e+06	1.0783e+06	1.39138e+06	1.74506e+06	1.58721e+06	1134489	2.03675e+06	2136532	2181223	564734	403169	288983	345190	436033	402289
Q9CQC7	NDUB4_MOUSE	NADH dehydrogenase [ubiquinone] 1 beta subcomplex subunit 4	15081.3	11	19	100	Ndufb4	0.247318	18.6953	2.05146e-52	2.06899e-51	2.45485e-25	50.0876	18.8666	19.0635	18.012	18.3626	18.8363	18.7463	18.0772	18.8885	19.0914	19.0082	477990	547880	264330	337040	468039	439746	276562	485288	558594	527264	2.09693e+06	2.35445e+06	1.13979e+06	1.41099e+06	2.01205e+06	1.81905e+06	1.22021e+06	2.11901e+06	2339899	2.24137e+06	477990	547880	264330	337040	468039	439746
Q9CQH3	NDUB5_MOUSE	NADH dehydrogenase [ubiquinone] 1 beta subcomplex subunit 5, mitochondrial	21710.2	13	20	100	Ndufb5	0.179818	18.5725	1.91846e-60	3.65126e-59	1.07878e-28	52.0476	18.9759	18.7452	18.1494	18.3889	18.378	18.7078	18.2845	18.7275	18.5592	18.8084	515614	439413	290736	343255	340677	428174	319283	434047	386257	459070	1.99799e+06	1.53863e+06	1.03255e+06	1.2237e+06	1.40568e+06	1.59482e+06	1.12579e+06	1.66482e+06	1.44358e+06	1.71993e+06	515614	439413	290736	343255	340677	428174
Q3UIU2	NDUB6_MOUSE	NADH dehydrogenase [ubiquinone] 1 beta subcomplex subunit 6	15515.1	13	26	100	Ndufb6	0.231146	18.8395	6.84065e-51	6.23318e-50	1.09456e-24	49.7034	19.1993	18.6245	18.1427	18.6469	18.8844	18.8879	18.5128	19.0686	19.1703	19.2572	601955	404155	289396	410459	483903	485108	374033	549833	589979	626601	2147535	1.628e+06	1.33652e+06	1.7434e+06	1.74288e+06	1.86191e+06	1.36056e+06	2.05774e+06	2228085	2.16265e+06	601955	404155	289396	410459	483903	485108
Q9CR61	NDUB7_MOUSE	NADH dehydrogenase [ubiquinone] 1 beta subcomplex subunit 7	16330.7	16	22	100	Ndufb7	0.273348	17.8751	2.56069e-60	4.83458e-59	1.21524e-28	52.0177	18.3638	18.2805	16.806	17.6154	17.6277	17.8734	17.7149	18.0985	18.2013	18.1698	337338	318412	114582	200804	202526	240120	215134	280657	301403	294882	1.06357e+06	962083	355271	711147	735555	829200	650913	1.07895e+06	1.12827e+06	1.1265e+06	337338	318412	114582	200804	202526	240120
Q9D6J5	NDUB8_MOUSE	NADH dehydrogenase [ubiquinone] 1 beta subcomplex subunit 8, mitochondrial	21875.8	11	28	100	Ndufb8	0.342242	18.6791	1.13149e-57	1.69008e-56	1.51483e-27	51.3814	19.0045	18.8667	17.5631	18.1641	18.6047	18.5	18.4552	18.9653	19.4074	19.2597	525931	478003	193654	293730	398628	370723	359382	511845	695358	627692	1.82119e+06	1.41529e+06	633733	1.02029e+06	1.30337e+06	1.24025e+06	993213	1.71996e+06	2.40039e+06	2.11729e+06	525931	478003	193654	293730	398628	370723
Q9CQJ8	NDUB9_MOUSE	NADH dehydrogenase [ubiquinone] 1 beta subcomplex subunit 9	21984.1	15	25	100	Ndufb9	0.33757	17.7427	8.94063e-60	1.62307e-58	2.03643e-28	51.8877	17.9578	18.0906	16.7969	17.3417	17.5304	17.4421	17.4205	18.2693	18.4549	18.1225	254581	279133	113859	166096	189316	178078	175431	315944	359312	285368	1.36279e+06	1.22565e+06	549737	936508	1.05773e+06	993883	859788	2.06777e+06	2.11903e+06	1.75642e+06	254581	279133	113859	166096	189316	178078
Q9CQ54	NDUC2_MOUSE	NADH dehydrogenase [ubiquinone] 1 subunit C2	14163.7	12	27	100	Ndufc2	0.214288	19.2571	2.53501e-53	2.64718e-52	1.01154e-25	50.3144	19.5253	19.2882	18.6177	18.9417	19.2948	19.3154	18.8882	19.6176	19.5598	19.5228	754576	640200	402242	503530	643139	652415	485190	804400	772835	753282	2.9427e+06	2.39505e+06	1.37239e+06	1.9062e+06	2414336	2.4211e+06	1.65108e+06	3.14408e+06	2.79743e+06	2.82116e+06	754576	640200	402242	503530	643139	652415
Q91VD9	NDUS1_MOUSE	NADH-ubiquinone oxidoreductase 75 kDa subunit, mitochondrial	79776.8	55	106	100	Ndufs1	0.241343	20.8115	4.75186e-61	9.50371e-60	6.06969e-29	52.1923	21.1171	20.6957	20.1572	20.4514	21.0147	20.9189	20.325	21.073	21.1621	21.2002	2274500	1.69834e+06	1.16932e+06	1.43376e+06	2.11869e+06	1.98258e+06	1.31353e+06	2.20595e+06	2.34653e+06	2.40934e+06	6011986	4672166	3.04666e+06	3574224	4.94149e+06	4.58722e+06	3455999	5.24489e+06	5438247	5687165	2274500	1.69834e+06	1.16932e+06	1.43376e+06	2.11869e+06	1.98258e+06
Q91WD5	NDUS2_MOUSE	NADH dehydrogenase [ubiquinone] iron-sulfur protein 2, mitochondrial	52625.7	28	54	100	Ndufs2	0.193057	19.8081	1.25935e-61	2.67753e-60	3.51461e-29	52.3297	20.0038	19.7411	19.597	19.3858	19.7733	20.0449	19.318	19.9926	20.1344	20.0904	1051321	876308	793047	685036	896123	1.08176e+06	653565	1043199	1.15093e+06	1.11641e+06	3.03352e+06	2.53785e+06	2.25417e+06	2243285	2.69042e+06	3.1511e+06	1.84968e+06	3.34529e+06	3.79581e+06	3.43817e+06	1051321	876308	793047	685036	896123	1.08176e+06
Q9DCT2	NDUS3_MOUSE	NADH dehydrogenase [ubiquinone] iron-sulfur protein 3, mitochondrial	30149.3	25	41	100	Ndufs3	0.218191	18.5579	2.32046e-63	6.08477e-62	6.82799e-30	52.7409	19.0316	18.9307	18.1751	18.2785	18.2169	18.4878	18.274	18.7667	18.6764	18.7413	535883	499685	295977	317970	304672	367610	316982	446011	418931	438220	1.84024e+06	1.55721e+06	1.15889e+06	1.09666e+06	1.01176e+06	1.19881e+06	1.02259e+06	1.39327e+06	1.34298e+06	1.42031e+06	535883	499685	295977	317970	304672	367610
Q9CXZ1	NDUS4_MOUSE	NADH dehydrogenase [ubiquinone] iron-sulfur protein 4, mitochondrial	19784.7	12	22	100	Ndufs4	0.178382	19.2441	2.33349e-74	2.6224e-72	2.50678e-34	55.2786	19.6354	19.3255	18.9612	18.968	19.3224	19.3901	18.7418	19.3006	19.3235	19.4726	814408	656974	510389	512794	655584	687088	438370	645744	656064	727481	3.30381e+06	2922626	2170707	2213437	2596465	2645645	1.61198e+06	2.80084e+06	2.57455e+06	2.93709e+06	814408	656974	510389	512794	655584	687088
Q99LY9	NDUS5_MOUSE	NADH dehydrogenase [ubiquinone] iron-sulfur protein 5	12647.7	7	13	100	Ndufs5	0.211281	18.2115	5.88236e-75	6.94118e-73	1.45035e-34	55.4127	18.5424	18.3401	17.6378	18.023	18.0518	18.2113	17.8887	18.2788	18.6507	18.4905	381793	331839	203940	266357	271735	303483	242675	318039	411558	368302	919858	771802	423860	638300	659868	743201	507988	808090	1.03269e+06	931913	381793	331839	203940	266357	271735	303483
P52503	NDUS6_MOUSE	NADH dehydrogenase [ubiquinone] iron-sulfur protein 6, mitochondrial	13019.8	9	17	100	Ndufs6	0.355674	15.7043	7.09513e-41	3.721e-40	2.46415e-20	47.0228	16.1141	15.5708	14.7406	15.1292	15.693	15.8013	15.1952	16.0572	16.4254	16.3161	70931.9	48673	27376.1	35838.2	52973.5	57105.8	37514.3	68188.1	88008.3	81589.5	617574	382818	234160	319828	487463	474940	261768	574526	636610	669434	70931.9	48673	27376.1	35838.2	52973.5	57105.8
Q9DC70	NDUS7_MOUSE	NADH dehydrogenase [ubiquinone] iron-sulfur protein 7, mitochondrial	24682.9	11	20	100	Ndufs7	0.206885	19.3577	7.9611e-63	1.86022e-61	1.13136e-29	52.6143	19.6601	19.4752	18.8082	19.0567	19.2025	19.2554	19.1312	19.6045	19.7187	19.6645	828452	728805	459007	545318	603277	625813	574184	797129	862830	831025	2.15432e+06	2.23124e+06	1.03501e+06	1.40153e+06	1.65669e+06	1591382	1.14684e+06	1.95341e+06	2142466	2.01595e+06	828452	728805	459007	545318	603277	625813
Q8K3J1	NDUS8_MOUSE	NADH dehydrogenase [ubiquinone] iron-sulfur protein 8, mitochondrial	24038.3	14	25	100	Ndufs8	0.212097	18.5427	3.66647e-52	3.59041e-51	3.14215e-25	50.0243	18.9288	18.4051	17.8386	18.4106	18.3552	18.6087	18.4086	18.8892	18.7885	18.7938	499027	347123	234392	348460	335326	399732	347980	485515	452788	454451	2026467	1.59213e+06	761585	1.13468e+06	1.17619e+06	1.30231e+06	1214625	1.64114e+06	1.41506e+06	1.64324e+06	499027	347123	234392	348460	335326	399732
Q91YT0	NDUV1_MOUSE	NADH dehydrogenase [ubiquinone] flavoprotein 1, mitochondrial	50834.2	36	58	100	Ndufv1	0.390516	20.333	2.80434e-63	7.19375e-62	7.37849e-30	52.7215	21.1328	21.25	20.0885	19.9465	20.1425	20.29	19.7367	20.2176	20.143	20.382	2.29934e+06	2493935	1.11492e+06	1.01041e+06	1.15742e+06	1.28202e+06	873678	1.21931e+06	1.15786e+06	1.36646e+06	3604830	2.86161e+06	2.00423e+06	2520681	2.77234e+06	2.91381e+06	1.82814e+06	3.20702e+06	3.00794e+06	3.47867e+06	2.29934e+06	2493935	1.11492e+06	1.01041e+06	1.15742e+06	1.28202e+06
Q9D6J6	NDUV2_MOUSE	NADH dehydrogenase [ubiquinone] flavoprotein 2, mitochondrial	27285.3	14	25	100	Ndufv2	0.231846	18.7572	4.83099e-50	4.08643e-49	2.52898e-24	49.487	18.9375	19.0314	18.3323	18.331	18.605	18.7347	18.2787	19.0974	19.1762	19.0475	502047	535810	330033	329749	398720	436213	318018	560916	592388	541838	2256960	2.18142e+06	1.49005e+06	1.40535e+06	1.67864e+06	1.82195e+06	1.24391e+06	2.34946e+06	2.5119e+06	2.27945e+06	502047	535810	330033	329749	398720	436213
Q8BK30	NDUV3_MOUSE	NADH dehydrogenase [ubiquinone] flavoprotein 3, mitochondrial	11813.5	6	8	80	Ndufv3	0.266074	14.4102	1.18226e-55	1.44567e-54	1.05509e-26	50.8899	14.6093	NaN	NaN	13.9911	13.8491	14.4733	14.053	14.6625	14.6785	14.9648	24993.8	NaN	NaN	16283.7	14756.7	22746.3	16996.6	25933.7	26221.9	31977.3	87909.9	NaN	NaN	45998.4	59980.2	69815.6	69638.9	117360	114107	148673	24993.8	NaN	NaN	16283.7	14756.7	22746.3
P70255;P70255-2;P70255-3;P70255-4;P70255-5;P70255-6;P70255-7;P70257;P70257-1;P70257-2;P97863;P97863-2;P97863-3;Q02780;Q02780-2;Q02780-3;Q02780-4;Q02780-5;Q02780-6;Q02780-7	NFIC_MOUSE;NFIC_MOUSE;NFIC_MOUSE;NFIC_MOUSE;NFIC_MOUSE;NFIC_MOUSE;NFIC_MOUSE;NFIX_MOUSE;NFIX_MOUSE;NFIX_MOUSE;NFIB_MOUSE;NFIB_MOUSE;NFIB_MOUSE;NFIA_MOUSE;NFIA_MOUSE;NFIA_MOUSE;NFIA_MOUSE;NFIA_MOUSE;NFIA_MOUSE;NFIA_MOUSE	Nuclear factor 1 C-type;Isoform 2 of Nuclear factor 1 C-type;Isoform 3 of Nuclear factor 1 C-type;Isoform 4 of Nuclear factor 1 C-type;Isoform 5 of Nuclear factor 1 C-type;Isoform 6 of Nuclear factor 1 C-type;Isoform 7 of Nuclear factor 1 C-type;Nuclear factor 1 X-type;Isoform NFIX1 of Nuclear factor 1 X-type;Isoform NFIX2 of Nuclear factor 1 X-type;Nuclear factor 1 B-type;Isoform 2 of Nuclear fa…	48768.31;48768.31-2;48768.31-3;48768.31-4;48768.31-5;48768.31-6;48768.31-7;53394.32;53394.32-1;53394.32-2;63506.76;63506.76-2;63506.76-3;58553.18;58553.18-2;58553.18-3;58553.18-4;58553.18-5;58553.18-6;58553.18-7	1	1	60	Nfic;Nfic;Nfic;Nfic;Nfic;Nfic;Nfic;Nfix;Nfix;Nfix;Nfib;Nfib;Nfib;Nfia;Nfia;Nfia;Nfia;Nfia;Nfia;Nfia	0.579267	13.7738	1.38052e-10	3.38321e-10	8.18961e-06	35.0632	15.0131	NaN	NaN	NaN	12.7064	14.0375	NaN	13.2905	13.7237	13.8714	33066.4	NaN	NaN	NaN	6683.51	16815.1	NaN	10019.6	13528.7	14986.6	49282.2	NaN	NaN	NaN	13703.8	23793.9	NaN	18854.3	20993	25642.8	33066.4	NaN	NaN	NaN	6683.51	16815.1
Q9Z1J3	NFS1_MOUSE	Cysteine desulfurase, mitochondrial	50570	15	17	100	Nfs1	0.640843	17.3182	3.87204e-33	1.58371e-32	6.26025e-17	44.7013	18.2408	18.8879	16.7776	13.5689	17.9177	18.4965	18.2423	16.5601	17.5477	16.9422	309767	485096	112345	12151.6	247616	369821	310078	96627.1	191598	125921	83327.3	32232.6	1.36803	48793.6	83441.3	82073.2	24298.2	103590	84316.4	96732.1	309767	485096	112345	12151.6	247616	369821
Q9QZ23	NFU1_MOUSE	NFU1 iron-sulfur cluster scaffold homolog, mitochondrial	28567.7	4	4	40	Nfu1	0.355409	13.9039	2.90441e-28	1.04012e-27	9.45982e-15	43.0791	NaN	NaN	NaN	NaN	12.9799	NaN	NaN	14.0315	14.3783	14.2259	NaN	NaN	NaN	NaN	8078.49	NaN	NaN	16746.1	21295.8	19160.9	NaN	NaN	NaN	NaN	66443.5	NaN	NaN	83024.3	72316	74263.2	NaN	NaN	NaN	NaN	8078.49	NaN
P10493	NID1_MOUSE	Nidogen-1	136538	18	19	100	Nid1	0.585972	14.8376	2.07605e-41	1.10848e-40	1.43755e-20	47.1737	16.1057	16.0316	14.9703	14.6078	12.9886	15.1433	15.3026	14.4494	14.1781	14.5982	70516.8	66986.3	32100.5	24968.8	8127.51	36189.9	40414.2	22371.9	18536.4	24801.8	216131	195817	73236.4	75103.8	14752.6	113488	116872	59212.1	50381.9	74282.8	70516.8	66986.3	32100.5	24968.8	8127.51	36189.9
O55126	NIPS2_MOUSE	Protein NipSnap homolog 2	32932.7	18	34	100	Nipsnap2	0.186396	18.6257	4.61639e-59	7.56575e-58	4.01581e-28	51.7165	18.8646	18.6472	18.1139	18.4942	18.6565	18.6181	18.19	18.8599	18.9636	18.8487	477308	410563	283675	369232	413209	402343	299046	475761	511215	472096	2.64481e+06	2.70194e+06	1.34382e+06	1.80371e+06	1.99746e+06	2.00228e+06	1.54709e+06	2.18699e+06	2310694	2.28766e+06	477308	410563	283675	369232	413209	402343
Q8VDK1;Q8VDK1-2	NIT1_MOUSE	Deaminated glutathione amidase;Isoform 2 of Deaminated glutathione amidase	35705.07;35705.07-2	7	7	60	Nit1	0.380148	13.0594	0.0040374	0.00798681	0.118531	27.5157	NaN	13.9063	NaN	12.6948	NaN	12.5488	NaN	13.1902	13.1944	12.8218	NaN	15353.6	NaN	6630.06	NaN	5992.05	NaN	9346.72	9373.78	7240.02	NaN	1	NaN	9447.52	NaN	8384.78	NaN	9286.04	8180.76	11866.6	NaN	15353.6	NaN	6630.06	NaN	5992.05
Q9JHW2	NIT2_MOUSE	Omega-amidase NIT2	30501.8	14	16	100	Nit2	0.371806	14.5623	2.36749e-47	1.71916e-46	3.66056e-23	48.7894	15.1094	15.0215	13.5882	14.6079	14.7813	14.528	12.8366	15.1457	14.9353	15.0686	35349.2	33260.5	12315.4	24969.5	28159.8	23624.4	7314.61	36250.9	31331.8	34363.4	115245	89914.2	71032.5	72172.3	91683.5	85388.8	27969.3	123576	86191.5	106579	35349.2	33260.5	12315.4	24969.5	28159.8	23624.4
Q3TL44	NLRX1_MOUSE	NLR family member X1	107831	29	30	100	Nlrx1	0.279128	14.9173	2.59607e-41	1.37989e-40	1.58558e-20	47.1463	15.3637	15.0508	13.8589	14.8104	14.9619	15.017	14.2925	15.3371	15.278	15.2023	42162.7	33943	14857.2	28732	31914.9	33156.2	20066.3	41393.5	39732.8	37699.7	66554.1	46791.9	51387.9	56323.8	65699.7	137085	40981.2	102341	83630.4	85348.2	42162.7	33943	14857.2	28732	31914.9	33156.2
Q01768	NDKB_MOUSE	Nucleoside diphosphate kinase B	17363.1	5	7	100	Nme2	0.350673	14.9408	9.36987e-40	4.63582e-39	7.64546e-20	46.7024	14.5537	15.8247	15.3459	15.2819	14.7719	15.0145	15.1762	13.9828	14.705	14.7516	24049.4	58038.9	41646.5	39838.4	27975.7	33099.6	37025	16189.4	26709	27585.8	119432	269041	167544	161436	111347	97136.6	142100	60192.8	91696.1	98166.9	24049.4	58038.9	41646.5	39838.4	27975.7	33099.6
Q9WV85	NDK3_MOUSE	Nucleoside diphosphate kinase 3	19099.1	2	2	50	Nme3	1.64777	12.7522	1.87235e-22	5.89954e-22	4.59653e-12	40.9193	11.8787	NaN	NaN	NaN	NaN	NaN	15.8801	12.0849	11.886	12.0313	3765.68	NaN	NaN	NaN	NaN	NaN	60308.6	4344.24	3784.72	4185.76	1	NaN	NaN	NaN	NaN	NaN	16621.6	1	2960.96	2460.51	3765.68	NaN	NaN	NaN	NaN	NaN
Q99JR6	NMNA3_MOUSE	Nicotinamide/nicotinic acid mononucleotide adenylyltransferase 3	27702.7	10	12	70	Nmnat3	0.51317	14.2067	1.6625e-15	4.50459e-15	1.4623e-08	37.8357	13.6243	13.4997	NaN	NaN	14.6022	12.9519	NaN	15.2232	14.766	14.7794	12627.2	11582.9	NaN	NaN	24871.7	7923.11	NaN	38249.6	27861.4	28121.8	85996.4	21303.7	NaN	NaN	95859.6	64617.6	NaN	49277.5	34108.8	71998.4	12627.2	11582.9	NaN	NaN	24871.7	7923.11
Q6GQT9	NOMO1_MOUSE	Nodal modulator 1	133420	7	7	70	Nomo1	0.914118	14.2579	7.56882e-17	2.1164e-16	2.83482e-09	38.4897	NaN	NaN	14.6084	13.3952	14.5582	16.231	NaN	13.5591	12.8041	14.649	NaN	NaN	24979.3	10773.4	24124	76916.4	NaN	12069.3	7151.91	25691.4	NaN	NaN	10917.6	8511.53	21363.2	41649.1	NaN	30602.9	14249	28250.8	NaN	NaN	24979.3	10773.4	24124	76916.4
O35604	NPC1_MOUSE	NPC intracellular cholesterol transporter 1	142885	4	4	40	Npc1	0.41645	12.7887	1.11665e-15	3.03954e-15	1.18083e-08	37.9219	NaN	NaN	NaN	NaN	11.6258	NaN	NaN	13.2958	13.2876	12.9456	NaN	NaN	NaN	NaN	3160.18	NaN	NaN	10056.1	9999.4	7888.7	NaN	NaN	NaN	NaN	15482.3	NaN	NaN	36308.3	30781.7	26327.6	NaN	NaN	NaN	NaN	3160.18	NaN
Q11011	PSA_MOUSE	Puromycin-sensitive aminopeptidase	103325	6	6	50	Npepps	0.173211	12.7137	4.93428e-12	1.2375e-11	1.2301e-06	35.9517	12.2513	NaN	NaN	12.7468	NaN	NaN	NaN	12.747	12.9691	12.8544	4875.54	NaN	NaN	6873.56	NaN	NaN	NaN	6874.36	8018.16	7405.51	16017.1	NaN	NaN	18496.6	NaN	NaN	NaN	19891.8	19973.3	15569.9	4875.54	NaN	NaN	6873.56	NaN	NaN
P06537;P06537-2;P06537-3;P06537-4;P06537-5;Q8VII8	GCR_MOUSE;GCR_MOUSE;GCR_MOUSE;GCR_MOUSE;GCR_MOUSE;MCR_MOUSE	Glucocorticoid receptor;Isoform 2 of Glucocorticoid receptor;Isoform 1-B of Glucocorticoid receptor;Isoform 2-B of Glucocorticoid receptor;Isoform 3 of Glucocorticoid receptor;Mineralocorticoid receptor	86052.67;86052.67-2;86052.67-3;86052.67-4;86052.67-5;106447.02	1	1	80	Nr3c1;Nr3c1;Nr3c1;Nr3c1;Nr3c1;Nr3c2	0.466049	12.7777	4.59539e-42	2.528e-41	7.42286e-21	47.3575	NaN	13.2825	12.8548	12.866	12.8307	NaN	11.425	12.1291	13.8625	12.9708	NaN	9963.93	7407.71	7465.25	7285.17	NaN	2749.65	4479.57	14894.6	8028.01	NaN	74127.5	121183	64005.6	105946	NaN	45230.8	49384.5	141333	93280.1	NaN	9963.93	7407.71	7465.25	7285.17	NaN
A3KFX0	5NT1A_MOUSE	Cytosolic 5'-nucleotidase 1A	40678.1	3	3	30	Nt5c1a	0.624533	12.9209	0.00264782	0.00530463	0.0850806	28.1248	NaN	NaN	NaN	NaN	NaN	NaN	NaN	12.3059	13.8731	12.5837	NaN	NaN	NaN	NaN	NaN	NaN	NaN	5063.57	15004.5	6138.54	NaN	NaN	NaN	NaN	NaN	NaN	NaN	6900.05	24273.8	1	NaN	NaN	NaN	NaN	NaN	NaN
Q3UFY7;Q3UFY7-2;Q3UFY7-3;Q3UFY7-4	5NT3B_MOUSE	7-methylguanosine phosphate-specific 5'-nucleotidase;Isoform 2 of 7-methylguanosine phosphate-specific 5'-nucleotidase;Isoform 3 of 7-methylguanosine phosphate-specific 5'-nucleotidase;Isoform 4 of 7-methylguanosine phosphate-specific 5'-nucleotidase	34425.34;34425.34-2;34425.34-3;34425.34-4	1	1	30	Nt5c3b	0.0560783	14.3471	0.00286902	0.00572834	0.0905092	28.0207	NaN	NaN	NaN	NaN	NaN	NaN	NaN	14.2623	14.4243	14.3546	NaN	NaN	NaN	NaN	NaN	NaN	NaN	19650.9	21985.8	20949.5	NaN	NaN	NaN	NaN	NaN	NaN	NaN	46673.6	59366.2	51151.5	NaN	NaN	NaN	NaN	NaN	NaN
Q3UHB1	NT5D3_MOUSE	5'-nucleotidase domain-containing protein 3	63170.5	25	29	100	Nt5dc3	0.288816	15.4085	6.36556e-70	3.85198e-68	1.48432e-32	54.2711	15.3379	15.9068	14.53	15.3154	15.2942	15.2269	14.978	15.8082	15.7695	15.9181	41415.5	61434.7	23657.3	40774.7	40180.1	38349.2	32272.2	57379.4	55860.1	61920.9	79965.5	108472	39714	91044.3	75837.7	84704.6	60695.7	124179	107972	140243	41415.5	61434.7	23657.3	40774.7	40180.1	38349.2
Q8VHN8;Q8VHN8-2;Q8VHN8-3	TIRR_MOUSE	Tudor-interacting repair regulator protein;Isoform 2 of Tudor-interacting repair regulator protein;Isoform 3 of Tudor-interacting repair regulator protein	23414.19;23414.19-2;23414.19-3	1	1	60	Nudt16l1	0.416215	14.4493	5.52312e-10	1.32735e-09	1.79517e-05	34.6737	15.3695	NaN	13.7449	NaN	NaN	14.3497	NaN	14.1186	14.6158	14.4972	42332.5	NaN	13728.5	NaN	NaN	20878.2	NaN	17787.7	25106.2	23126	185041	NaN	17979.5	NaN	NaN	67744.5	NaN	90914.7	103886	95484.1	42332.5	NaN	13728.5	NaN	NaN	20878.2
P11930	NUD19_MOUSE	Nucleoside diphosphate-linked moiety X motif 19	40320.1	2	2	60	Nudt19	0.236066	12.3052	0.00278557	0.00557114	0.0884658	28.0596	NaN	NaN	NaN	11.9703	12.2609	12.0078	NaN	12.2052	12.5934	12.7934	NaN	NaN	NaN	4012.61	4907.88	4118.09	NaN	4721.95	6180.05	7099.1	NaN	NaN	NaN	3630	7577.44	1	NaN	4297.75	11407.2	7195.68	NaN	NaN	NaN	4012.61	4907.88	4118.09
Q99P30;Q99P30-2;Q99P30-3;Q99P30-5	NUDT7_MOUSE	Peroxisomal coenzyme A diphosphatase NUDT7;Isoform 2 of Peroxisomal coenzyme A diphosphatase NUDT7;Isoform 3 of Peroxisomal coenzyme A diphosphatase NUDT7;Isoform 5 of Peroxisomal coenzyme A diphosphatase NUDT7	26856.78;26856.78-2;26856.78-3;26856.78-5	3	3	70	Nudt7	0.322974	13.354	5.86132e-12	1.46688e-11	1.3564e-06	35.9074	NaN	14.0499	NaN	NaN	13.3771	12.58	13.1204	13.0812	13.6476	13.6215	NaN	16960.5	NaN	NaN	10639.3	6122.77	8905.16	8666.14	12833.3	12603.3	NaN	39513.7	NaN	NaN	13054.2	10210.8	8170.37	21098.2	15526.4	18801.1	NaN	16960.5	NaN	NaN	10639.3	6122.77
Q9CR24	NUDT8_MOUSE	Nucleoside diphosphate-linked moiety X motif 8	23252.8	2	2	30	Nudt8	0.40185	12.2113	0.00420357	0.00828083	0.122412	27.4483	NaN	NaN	NaN	NaN	NaN	11.4803	NaN	NaN	12.4089	12.7445	NaN	NaN	NaN	NaN	NaN	2857.04	NaN	NaN	5438.33	6862.51	NaN	NaN	NaN	NaN	NaN	1	NaN	NaN	8215.77	8530.57	NaN	NaN	NaN	NaN	NaN	2857.04
P29758	OAT_MOUSE	Ornithine aminotransferase, mitochondrial	48354.6	24	39	100	Oat	0.243372	17.0529	2.88034e-64	8.49702e-63	2.90934e-30	52.9547	17.1756	17.4275	16.276	16.873	17.3365	17.0033	16.5089	17.2591	17.1993	17.4701	148041	176284	79355	120026	165508	131370	93253.3	156860	150490	181560	343907	284444	134417	267937	369893	317482	209709	416435	316916	427413	148041	176284	79355	120026	165508	131370
A2AAJ9	OBSCN_MOUSE	Obscurin	966591	17	17	100	Obscn	0.697657	13.5727	3.28189e-24	1.07723e-23	6.84302e-13	41.6035	13.5986	15.1794	14.6974	13.9809	13.4287	13.5673	14.53	12.0505	12.4193	12.275	12404.6	37107.6	26568.5	16168.7	11026.8	12138.4	23657.2	4242.06	5477.55	4956.28	70916.9	205355	158873	125084	72973.7	72168.3	126382	23655.8	36333.7	30701.7	12404.6	37107.6	26568.5	16168.7	11026.8	12138.4
Q9CRD0	OCAD1_MOUSE	OCIA domain-containing protein 1	27610.2	8	9	90	Ociad1	0.396568	14.1546	5.92683e-63	1.42728e-61	1.0025e-29	52.6446	14.728	12.2241	NaN	13.8035	14.1737	14.7308	13.7772	14.5267	14.8317	14.5959	27136.9	4784.34	NaN	14297.8	18480.2	27189.6	14039.1	23602.8	29160.3	24762.9	129434	33106	NaN	72249.7	80276.5	80723.7	48141.6	89009.9	117518	110929	27136.9	4784.34	NaN	14297.8	18480.2	27189.6
Q9D8W7	OCAD2_MOUSE	OCIA domain-containing protein 2	16925.5	8	10	100	Ociad2	0.306627	15.6198	2.67313e-30	1.00455e-29	1.14836e-15	43.7745	16.1448	15.715	14.7913	15.6805	15.3824	15.7658	14.7647	15.8394	16.2192	15.8948	72456.2	53786.5	28355.5	52518.5	42713.2	55715.2	27837.1	58633.3	76289.6	60928.2	228354	167823	89198.9	126875	105196	148362	73375.9	154568	186241	160206	72456.2	53786.5	28355.5	52518.5	42713.2	55715.2
Q60597	ODO1_MOUSE	2-oxoglutarate dehydrogenase, mitochondrial	116449	73	138	100	Ogdh	0.188914	20.3144	3.62786e-59	6.11554e-58	3.6345e-28	51.7417	20.5977	20.538	19.7345	20.1469	20.4055	20.387	19.8613	20.5758	20.4098	20.4876	1.5868e+06	1.52248e+06	872338	1.16094e+06	1.38885e+06	1.37115e+06	952461	1.5629e+06	1.39308e+06	1.47019e+06	4151310	4410842	2.31553e+06	3.15541e+06	3.8224e+06	3819897	2.68538e+06	4654153	3.73099e+06	4.14962e+06	1.5868e+06	1.52248e+06	872338	1.16094e+06	1.38885e+06	1.37115e+06
Q60597-3	ODO1_MOUSE	Isoform 3 of 2-oxoglutarate dehydrogenase, mitochondrial	118179	1	1	40	Ogdh	0.284089	10.4955	1.47581e-56	1.93495e-55	4.41808e-27	51.1106	NaN	NaN	NaN	NaN	NaN	10.2298	NaN	10.8899	10.0442	10.8179	NaN	NaN	NaN	NaN	NaN	1200.85	NaN	1897.47	1055.88	1805.16	NaN	NaN	NaN	NaN	NaN	5214.94	NaN	13175.1	9679.45	13102.8	NaN	NaN	NaN	NaN	NaN	1200.85
Q9D8H7	OMA1_MOUSE	Metalloendopeptidase OMA1, mitochondrial	58877.7	2	2	60	Oma1	0.210566	12.7901	0.00267091	0.00534635	0.0856491	28.1137	12.762	NaN	NaN	12.6077	12.4929	NaN	NaN	13.1897	13.1105	12.5779	6946.23	NaN	NaN	6241.62	5764.07	NaN	NaN	9343.28	8844.3	6114.08	468517	NaN	NaN	9426.04	14008.2	NaN	NaN	22503.8	17562.6	124925	6946.23	NaN	NaN	6241.62	5764.07	NaN
P58281;P58281-2	OPA1_MOUSE	Dynamin-like 120 kDa protein, mitochondrial;Isoform 2 of Dynamin-like 120 kDa protein, mitochondrial	111339.17;111339.17-2	42	49	100	Opa1	0.201191	14.726	1.53164e-77	2.5819e-75	1.37367e-35	55.9867	14.9497	14.8338	14.3032	14.1294	14.7147	14.6993	14.7083	14.903	15.1941	14.8247	31644.4	29202.6	20215.8	17921.9	26888.4	26603.1	26769.5	30636.7	37487.6	29018.1	155307	70452.6	70847.1	63029.3	104706	92081.8	69328	137756	132683	107907	31644.4	29202.6	20215.8	17921.9	26888.4	26603.1
Q505D7	OPA3_MOUSE	Optic atrophy 3 protein homolog	20110.3	4	5	100	Opa3	0.472376	14.9691	1.624e-23	5.26461e-23	1.44678e-12	41.3366	15.8581	13.4021	14.9399	14.5641	15.1781	15.0353	14.8949	14.8206	16.0761	14.922	59398.8	10825.5	31431.2	24223.4	37073.7	33579.7	30466.5	28936.9	69087.2	31043.2	172458	44759.4	76561	87920.5	167646	112422	87283.8	117304	286408	129106	59398.8	10825.5	31431.2	24223.4	37073.7	33579.7
A2A8Z1;A2A8Z1-2	OSBL9_MOUSE	Oxysterol-binding protein-related protein 9;Isoform 2 of Oxysterol-binding protein-related protein 9	83109.47;83109.47-2	1	1	40	Osbpl9	0.565644	13.9293	0.000736261	0.00152285	0.034766	29.3511	12.4678	NaN	NaN	14.3536	NaN	NaN	14.9065	NaN	13.9894	NaN	5664.72	NaN	NaN	20934.9	NaN	NaN	30711.2	NaN	16263.6	NaN	30367.4	NaN	NaN	82402.6	NaN	NaN	71604.3	NaN	58124.2	NaN	5664.72	NaN	NaN	20934.9	NaN	NaN
Q78XF5	OSTC_MOUSE	Oligosaccharyltransferase complex subunit OSTC	16815.2	1	1	40	Ostc	0.292842	12.6482	2.56885e-11	6.36816e-11	3.14408e-06	35.5201	NaN	NaN	NaN	NaN	12.1025	NaN	NaN	13.0726	12.9433	12.4742	NaN	NaN	NaN	NaN	4397.67	NaN	NaN	8614.85	7876.48	5690.08	NaN	NaN	NaN	NaN	4731.41	NaN	NaN	24298	35122	23330.1	NaN	NaN	NaN	NaN	4397.67	NaN
Q8BGA9	OXA1L_MOUSE	Mitochondrial inner membrane protein OXA1L	48219.6	4	4	60	Oxa1l	0.338576	13.5857	9.58142e-15	2.55794e-14	3.7784e-08	37.4486	NaN	NaN	NaN	12.9408	13.2456	14.3071	NaN	13.8551	13.5158	13.6496	NaN	NaN	NaN	7862.73	9712.32	20271.3	NaN	14818.6	11712.8	12850.8	NaN	NaN	NaN	46856.8	169899	26700.9	NaN	114267	38876.3	81707.4	NaN	NaN	NaN	7862.73	9712.32	20271.3
Q9D0K2	SCOT1_MOUSE	Succinyl-CoA:3-ketoacid coenzyme A transferase 1, mitochondrial	55988.6	25	41	100	Oxct1	0.246106	17.6218	6.30999e-61	1.24097e-59	6.82165e-29	52.163	18.2298	17.8981	17.2656	17.2889	17.5261	17.992	17.2224	17.5177	17.5059	17.7715	307404	244273	157571	160131	188750	260691	152920	187655	186121	223739	1.0514e+06	822601	439538	485161	648725	839170	328786	584400	567369	727930	307404	244273	157571	160131	188750	260691
Q8VE38;Q8VE38-2	OXND1_MOUSE	Oxidoreductase NAD-binding domain-containing protein 1;Isoform 2 of Oxidoreductase NAD-binding domain-containing protein 1	34727.02;34727.02-2	5	5	80	Oxnad1	0.272309	14.5396	1.63159e-32	6.5597e-32	1.18443e-16	44.5014	13.784	15.1511	NaN	14.2484	14.7901	14.3488	NaN	14.5672	14.761	14.666	14106	36386	NaN	19463	28332	20864.9	NaN	24274.9	27766	25995.8	73348.9	93894.9	NaN	61123.2	92263.6	44402.8	NaN	75920	83937.2	71085.3	14106	36386	NaN	19463	28332	20864.9
Q9D404	OXSM_MOUSE	3-oxoacyl-[acyl-carrier-protein] synthase, mitochondrial	48627.5	13	13	100	Oxsm	0.538357	14.2628	1.31229e-45	8.62677e-45	2.09593e-22	48.3268	14.3442	14.247	15.6932	13.9128	14.077	13.9738	13.3809	14.243	14.4027	14.3531	20799.2	19442.9	52982	15423.6	17281.9	16088.9	10667.2	19390.3	21659.8	20926.8	95915.6	100401	260573	92929.9	90734.6	93016.8	54497.9	103182	101924	124541	20799.2	19442.9	52982	15423.6	17281.9	16088.9
P09103	PDIA1_MOUSE	Protein disulfide-isomerase	57058.5	38	47	100	P4hb	0.155084	16.409	7.09144e-55	8.24424e-54	2.23798e-26	50.6989	16.2044	16.7679	16.1721	16.2528	16.2048	16.3139	16.6513	16.6176	16.5519	16.3533	75509.7	111597	73840.9	78088.3	75530.4	81463.1	102929	100551	96075.2	83722.1	150395	207633	124865	132178	147675	128185	160058	207064	207781	151447	75509.7	111597	73840.9	78088.3	75530.4	81463.1
P29341	PABP1_MOUSE	Polyadenylate-binding protein 1	70670.8	3	3	70	Pabpc1	0.723609	12.6195	1.32761e-18	3.89695e-18	3.53496e-10	39.2978	NaN	14.0166	NaN	NaN	13.1045	12.8696	14.3508	12.8907	12.3625	8.7418	NaN	16573.3	NaN	NaN	8807.4	7483.91	20894.4	7594.33	5266.04	428.099	NaN	9903.37	NaN	NaN	15227.1	8593.61	24752.5	10163	12736.9	3981.56	NaN	16573.3	NaN	NaN	8807.4	7483.91
Q99JB8	PACN3_MOUSE	Protein kinase C and casein kinase II substrate protein 3	48584.9	16	17	100	Pacsin3	0.12384	15.4436	2.79235e-45	1.79563e-44	2.91268e-22	48.2388	15.5649	15.7268	15.1734	15.4362	15.5646	15.4858	15.1365	15.4583	15.5525	15.3372	48473.5	54228.6	36951.7	44337.4	48462.8	45886.3	36020.6	45020.6	48060	41397.1	252016	277771	128864	229631	249291	226330	142145	209112	259578	237106	48473.5	54228.6	36951.7	44337.4	48462.8	45886.3
P63005;P63005-2	LIS1_MOUSE	Platelet-activating factor acetylhydrolase IB subunit alpha;Isoform 2 of Platelet-activating factor acetylhydrolase IB subunit alpha	46670.02;46670.02-2	2	2	100	Pafah1b1	0.267263	14.0202	2.5834e-26	8.86165e-26	7.29323e-14	42.386	14.0502	14.3622	14.3629	13.5831	14.0462	14.5654	14.0167	14.2983	13.8075	13.1092	16963.9	21060.4	21069.7	12272.5	16916.8	24244.2	16575.1	20147.8	14337.5	8836.14	44200	16614.4	65982.4	18086.1	27649.7	60095.9	27793.8	69560.1	59771.9	38614	16963.9	21060.4	21069.7	12272.5	16916.8	24244.2
Q9CQV1	TIM16_MOUSE	Mitochondrial import inner membrane translocase subunit TIM16	13784.6	5	5	50	Pam16	0.215467	13.5562	2.35069e-05	5.12721e-05	0.00490721	31.2099	13.5111	NaN	NaN	NaN	13.1333	NaN	NaN	13.9967	13.6033	13.5366	11674.5	NaN	NaN	NaN	8985.27	NaN	NaN	16346.8	12445.3	11883	41048.3	NaN	NaN	NaN	16201.2	NaN	NaN	76514	71808.5	68979.4	11674.5	NaN	NaN	NaN	8985.27	NaN
Q99LX0	PARK7_MOUSE	Parkinson disease protein 7 homolog	20021.3	12	13	100	Park7	0.280365	15.0479	2.50521e-27	8.75897e-27	2.51377e-14	42.7499	15.1339	15.7311	15.6411	15.0014	14.7019	14.9354	14.9183	14.7829	14.8124	14.8211	35953.9	54390.5	51102.4	32800.7	26651.5	31333.2	30964.2	28189.9	28771.5	28947.1	154376	217057	147217	113830	143733	144132	118249	132485	142063	136815	35953.9	54390.5	51102.4	32800.7	26651.5	31333.2
Q5XJY4	PARL_MOUSE	Presenilins-associated rhomboid-like protein, mitochondrial	41963.8	6	7	70	Parl	0.350556	12.3336	2.89387e-34	1.23055e-33	1.98806e-17	45.0567	12.2177	NaN	NaN	11.7047	11.5376	12.5864	NaN	12.9217	12.452	12.9152	4763.27	NaN	NaN	3337.85	2972.88	6150.12	NaN	7759.5	5603.1	7724.62	16697.7	NaN	NaN	12080.8	9034.26	23365.9	NaN	22636.1	31618.4	34356.4	4763.27	NaN	NaN	3337.85	2972.88	6150.12
Q3TVI8	PBIP1_MOUSE	Pre-B-cell leukemia transcription factor-interacting protein 1	81164.5	12	13	100	Pbxip1	0.396419	14.1869	5.60928e-45	3.55857e-44	3.94827e-22	48.1572	14.7209	15.0702	12.3185	14.0989	13.9659	14.2393	13.8716	14.7977	14.436	14.3497	27003.5	34401.9	5107.89	17546	16000.9	19340.6	14989.3	28481	22164.8	20878	74837.4	119191	28783.9	53076.3	46468.3	59941.6	38196.2	103654	60111	64532.2	27003.5	34401.9	5107.89	17546	16000.9	19340.6
Q05920	PYC_MOUSE	Pyruvate carboxylase, mitochondrial	129685	56	79	100	Pc	0.175803	16.8894	3.40505e-59	5.82314e-58	3.54038e-28	51.7483	16.9518	17.167	16.6024	16.5839	16.8289	16.7696	16.5503	17.0937	17.1337	17.213	126769	147154	99501.1	98232.3	116414	111726	95970.5	139864	143799	151920	271763	282969	154701	252733	274525	239883	224230	344953	374105	410917	126769	147154	99501.1	98232.3	116414	111726
Q91ZA3	PCCA_MOUSE	Propionyl-CoA carboxylase alpha chain, mitochondrial	79921.8	46	64	100	Pcca	0.263963	16.5205	3.82198e-63	9.49461e-62	8.37583e-30	52.6897	17.1072	16.4906	15.8375	16.1696	16.4985	16.7854	16.3165	17.0105	16.3689	16.6202	141180	92082.7	58555.2	73713.8	92585.8	112959	81611.8	132031	84633.5	100736	369915	252772	123861	183127	228893	281254	194117	390750	240790	295058	141180	92082.7	58555.2	73713.8	92585.8	112959
Q99MN9	PCCB_MOUSE	Propionyl-CoA carboxylase beta chain, mitochondrial	58409	29	42	100	Pccb	0.227638	16.4334	8.30826e-49	6.53583e-48	8.59998e-24	49.1689	16.7077	16.5787	15.791	16.1672	16.1872	16.7356	16.0339	16.8094	16.6402	16.6831	107030	97877.1	56699.2	73589.4	74616.6	109122	67094.3	114848	102141	105224	392353	325563	161781	257600	279113	416272	214656	431724	407592	445807	107030	97877.1	56699.2	73589.4	74616.6	109122
P23506;P23506-2	PIMT_MOUSE	Protein-L-isoaspartate(D-aspartate) O-methyltransferase;Isoform 2 of Protein-L-isoaspartate(D-aspartate) O-methyltransferase	24634.38;24634.38-2	7	8	80	Pcmt1	0.322745	13.7172	8.21217e-19	2.42562e-18	2.77342e-10	39.3906	14.5704	NaN	NaN	13.7506	13.2969	13.6165	13.8814	13.7151	13.3474	13.5591	24329.4	NaN	NaN	13783.4	10063.8	12559.2	15091.4	13448.1	10422.8	12070	11231.5	NaN	NaN	38139	34519.3	37281.5	20906.4	35338.9	34136.6	29569.7	24329.4	NaN	NaN	13783.4	10063.8	12559.2
Q9CQF9	PCYOX_MOUSE	Prenylcysteine oxidase	56494.7	8	9	100	Pcyox1	0.373142	14.1729	6.15633e-45	3.88475e-44	4.11187e-22	48.1463	14.2863	15.1801	13.6874	14.2538	14.0461	14.3284	13.5277	14.568	13.7862	14.065	19980	37124.4	13192.6	19535.3	16916.5	20572.7	11809.7	24288.5	14126.8	17139.4	19441.7	49676.5	46399.5	35220.9	14363.6	20096.8	27297.4	34588.2	24920	38614.7	19980	37124.4	13192.6	19535.3	16916.5	20572.7
Q6NS46	RRP5_MOUSE	Protein RRP5 homolog	207779	1	1	80	Pdcd11	0.415597	16.5717	1.8167e-10	4.42915e-10	9.57153e-06	34.9869	NaN	15.513	NaN	15.9747	16.4139	16.0833	17.1443	17.2322	16.9682	17.2442	NaN	46761.6	NaN	64398.5	87310.3	69430.5	144858	153956	128212	155252	NaN	526771	NaN	180305	144582	181005	273085	217691	216134	235308	NaN	46761.6	NaN	64398.5	87310.3	69430.5
P35486	ODPA_MOUSE	Pyruvate dehydrogenase E1 component subunit alpha, somatic form, mitochondrial	43231.6	34	55	100	Pdha1	0.208721	20.0635	4.77396e-69	2.50368e-67	3.34029e-32	54.0697	20.5123	20.2112	19.5437	19.7288	20.0992	20.3049	19.6769	20.3081	20.0447	20.2054	1.49559e+06	1.21391e+06	764275	868908	1.12319e+06	1.29532e+06	838176	1.2982e+06	1.0816e+06	1.209e+06	4.37471e+06	3594764	2.29708e+06	2.7118e+06	3360173	3.45355e+06	2.47332e+06	3.71394e+06	3290349	3666482	1.49559e+06	1.21391e+06	764275	868908	1.12319e+06	1.29532e+06
Q9D051	ODPB_MOUSE	Pyruvate dehydrogenase E1 component subunit beta, mitochondrial	38937.1	21	48	100	Pdhb	0.18018	20.4331	3.35587e-54	3.70087e-53	4.30583e-26	50.5323	20.6996	20.638	19.8828	20.2126	20.4041	20.4488	20.1206	20.6128	20.5847	20.7267	1.7029e+06	1631757	966749	1.21505e+06	1.3875e+06	1.43118e+06	1.14e+06	1.60356e+06	1.57254e+06	1.73519e+06	4697593	5305169	2.41075e+06	3.43724e+06	3.76539e+06	3.6918e+06	2.7192e+06	4564958	4447698	4.75157e+06	1.7029e+06	1631757	966749	1.21505e+06	1.3875e+06	1.43118e+06
Q8BKZ9	ODPX_MOUSE	Pyruvate dehydrogenase protein X component, mitochondrial	53999	14	24	100	Pdhx	0.274771	17.686	3.44219e-59	5.84429e-58	3.55631e-28	51.7472	18.0838	17.7074	16.9623	17.0834	17.7743	17.8243	17.2289	18.1277	17.955	18.1132	277829	214026	127689	138869	224188	232087	153605	286396	254090	283546	981854	651004	514523	548112	814093	830891	547420	1.01805e+06	853917	1.05006e+06	277829	214026	127689	138869	224188	232087
P27773	PDIA3_MOUSE	Protein disulfide-isomerase A3	56678.4	29	34	100	Pdia3	0.369641	15.3108	3.60798e-52	3.54785e-51	3.12073e-25	50.0261	14.9862	15.6037	15.0675	14.7312	15.3522	14.9642	14.6588	16.1729	15.9171	15.6537	32456.9	49794.3	34338.5	27197.9	41828.4	31964	25865.8	73879	61876.1	51552.3	65060.1	93982	38597.8	73103.8	93466	68710.6	57454.6	208715	158509	116148	32456.9	49794.3	34338.5	27197.9	41828.4	31964
P08003	PDIA4_MOUSE	Protein disulfide-isomerase A4	71982.4	10	10	40	Pdia4	0.258959	12.9257	1.84388e-19	5.52931e-19	1.31205e-10	39.6753	NaN	NaN	NaN	NaN	12.3565	NaN	NaN	13.2394	13.2182	12.8888	NaN	NaN	NaN	NaN	5244.01	NaN	NaN	9670.67	9529.57	7584.54	NaN	NaN	NaN	NaN	1	NaN	NaN	14060.8	6985.92	7749.02	NaN	NaN	NaN	NaN	5244.01	NaN
Q922R8	PDIA6_MOUSE	Protein disulfide-isomerase A6	48100.4	11	11	100	Pdia6	0.662683	14.9263	2.40531e-59	4.20483e-58	3.06606e-28	51.7846	16.1152	15.3156	16.5231	15.5955	14.0434	15.6786	11.9927	15.1261	14.5095	14.3631	70983.8	40779.7	94174.8	49512.5	16884.3	52449.3	4075.24	35761.6	23323.5	21072.9	25706.8	91590.4	1.16142	58727.6	55749.4	39365.7	9077.07	106279	71783.5	59723.1	70983.8	40779.7	94174.8	49512.5	16884.3	52449.3
Q8BFP9	PDK1_MOUSE	[Pyruvate dehydrogenase (acetyl-transferring)] kinase isozyme 1, mitochondrial	48995	9	10	100	Pdk1	0.443265	14.3834	2.38811e-39	1.17171e-38	1.1528e-19	46.585	14.7743	15.2991	12.5657	12.7246	14.6191	14.6861	14.3283	14.9911	14.9489	14.8963	28022	40316.9	6062.7	6768.47	25164.2	26360.3	20570.4	32567.1	31627.2	30496.3	68711	85494.2	28104.2	19358.5	61372.1	79512.7	41883.9	79335.6	74253.6	72871.7	28022	40316.9	6062.7	6768.47	25164.2	26360.3
Q9JK42	PDK2_MOUSE	[Pyruvate dehydrogenase (acetyl-transferring)] kinase isozyme 2, mitochondrial	46040.6	19	32	100	Pdk2	0.2279	17.6641	9.26562e-50	7.67545e-49	3.34506e-24	49.4145	18.1889	17.7842	16.983	17.336	17.8439	17.6616	17.3422	17.8452	17.7386	17.9174	298826	225723	129541	165444	235258	207334	166160	235466	218705	247556	910000	682739	403026	587968	773873	738978	519729	756794	692458	786054	298826	225723	129541	165444	235258	207334
O70571	PDK4_MOUSE	[Pyruvate dehydrogenase (acetyl-transferring)] kinase isozyme 4, mitochondrial	46596.4	15	17	100	Pdk4	0.51593	14.9931	3.0955e-52	3.06949e-51	2.92391e-25	50.0428	15.5994	15.4284	14.5037	13.8326	15.7183	15.552	12.4464	16.2123	15.2924	15.346	49644.9	44097.1	23229.5	14588.6	53912.8	48043.1	5581.2	75923.4	40129.1	41647.8	115404	98416.6	1	39213.8	139923	167902	13276.4	247379	116154	123745	49644.9	44097.1	23229.5	14588.6	53912.8	48043.1
Q8CI51;Q8CI51-2;Q8CI51-3	PDLI5_MOUSE	PDZ and LIM domain protein 5;Isoform 2 of PDZ and LIM domain protein 5;Isoform 3 of PDZ and LIM domain protein 5	63299.22;63299.22-2;63299.22-3	3	3	80	Pdlim5	0.703813	13.419	5.27411e-10	1.27009e-09	1.74912e-05	34.6869	NaN	NaN	14.5927	14.0719	12.978	12.9234	14.867	12.4105	13.0251	12.4836	NaN	NaN	24708.4	17221.1	8068.23	7768.53	29882	5444.15	8335.66	5727	NaN	NaN	115551	63219	39906.5	47367.5	120773	26672.2	39118.6	29817	NaN	NaN	24708.4	17221.1	8068.23	7768.53
Q3TJD7;Q3TJD7-2;Q3TJD7-3	PDLI7_MOUSE	PDZ and LIM domain protein 7;Isoform 2 of PDZ and LIM domain protein 7;Isoform 3 of PDZ and LIM domain protein 7	50119.01;50119.01-2;50119.01-3	2	2	100	Pdlim7	0.679997	14.7884	3.01669e-29	1.11067e-28	3.40635e-15	43.4184	14.1159	16.1192	15.3772	15.6616	14.6073	14.9945	16.2268	13.0445	13.5893	14.1478	17754.5	71182.2	42558.8	51832.1	24959.7	32643.3	76693.4	8448.54	12324.6	18151.3	32212.2	170085	59942.9	119931	34986.3	45365.5	158277	15952.5	16723.8	29040.8	17754.5	71182.2	42558.8	51832.1	24959.7	32643.3
Q3UV70	PDP1_MOUSE	[Pyruvate dehydrogenase [acetyl-transferring]]-phosphatase 1, mitochondrial	61180.3	24	30	100	Pdp1	0.251031	16.5919	2.88541e-52	2.87324e-51	2.83783e-25	50.0505	16.7133	16.7743	15.5626	16.4844	16.6906	16.7623	16.1006	16.9175	16.9503	16.9629	107452	112088	48394.3	91684.4	105773	111163	70266.8	123790	126631	127745	249295	189160	66143.6	163739	229901	220511	163774	302345	330083	302403	107452	112088	48394.3	91684.4	105773	111163
Q7TSQ8	PDPR_MOUSE	Pyruvate dehydrogenase phosphatase regulatory subunit, mitochondrial	99230.2	41	48	100	Pdpr	0.188429	17.1873	3.77236e-49	3.03849e-48	6.11943e-24	49.2576	17.428	17.5688	16.5034	17.0633	17.1388	17.1958	16.9723	17.2833	17.3087	17.4106	176340	194417	92897.6	136949	144304	150124	128582	159515	162342	174229	458589	445486	216666	380374	412687	384036	340372	424829	506078	465341	176340	194417	92897.6	136949	144304	150124
P70296	PEBP1_MOUSE	Phosphatidylethanolamine-binding protein 1	20830.4	4	4	40	Pebp1	0.662454	14.1207	5.08827e-06	1.13286e-05	0.00222673	31.8103	NaN	14.7779	NaN	14.1779	NaN	NaN	15.3201	12.2069	NaN	NaN	NaN	28092.7	NaN	18534.6	NaN	NaN	40908	4727.65	NaN	NaN	NaN	146388	NaN	83609.5	NaN	NaN	17868.1	8885.29	NaN	NaN	NaN	28092.7	NaN	18534.6	NaN	NaN
Q99MZ7	PECR_MOUSE	Peroxisomal trans-2-enoyl-CoA reductase	32410.2	3	3	80	Pecr	0.305026	12.7951	2.17255e-17	6.16254e-17	1.47928e-09	38.7445	12.9117	NaN	NaN	12.111	12.8775	13.3418	12.3387	13.1356	12.3733	13.2714	7705.59	NaN	NaN	4423.54	7525.01	10381.8	5179.87	8999.54	5305.64	9887.68	20541.6	NaN	NaN	28940.2	21396.5	22805.2	19196.7	33792.9	26900	33481.5	7705.59	NaN	NaN	4423.54	7525.01	10381.8
P47857;P47857-2;P47857-3	PFKAM_MOUSE	ATP-dependent 6-phosphofructokinase, muscle type;Isoform 2 of ATP-dependent 6-phosphofructokinase, muscle type;Isoform 3 of ATP-dependent 6-phosphofructokinase, muscle type	85268.65;85268.65-2;85268.65-3	17	18	100	Pfkm	0.39464	14.2083	2.91443e-15	7.86064e-15	1.97936e-08	37.713	14.0718	15.0366	14.1702	14.1501	13.5179	13.2244	14.9989	14.242	14.0333	14.6381	17219.6	33609.5	18435.5	18180.7	11729.7	9570.36	32742.4	19376.1	16767.1	25498.8	61121.2	124293	48329.9	53047.5	25295.6	31847	77233.4	51192	37456.5	60346.9	17219.6	33609.5	18435.5	18180.7	11729.7	9570.36
P62962	PROF1_MOUSE	Profilin-1	14957.2	2	2	20	Pfn1	0.118913	12.6073	0.0011307	0.00232443	0.0461204	29.0067	NaN	NaN	NaN	NaN	NaN	NaN	NaN	12.4857	NaN	12.7289	NaN	NaN	NaN	NaN	NaN	NaN	NaN	5735.56	NaN	6788.65	NaN	NaN	NaN	NaN	NaN	NaN	NaN	23775.1	NaN	21098.2	NaN	NaN	NaN	NaN	NaN	NaN
O70250	PGAM2_MOUSE	Phosphoglycerate mutase 2	28827.1	18	25	100	Pgam2	0.699555	17.2284	5.68156e-57	7.75057e-56	2.96643e-27	51.2114	17.1185	18.7995	18.077	18.1986	16.8333	16.0878	18.2195	16.1416	16.3832	16.425	142288	456253	276518	300836	116772	69648.3	305232	72293.8	85472.1	87985.9	725419	2377217	1.24101e+06	1.37923e+06	532946	329880	1.32841e+06	371588	420226	454584	142288	456253	276518	300836	116772	69648.3
Q8BX10;Q8BX10-2	PGAM5_MOUSE	Serine/threonine-protein phosphatase PGAM5, mitochondrial;Isoform 2 of Serine/threonine-protein phosphatase PGAM5, mitochondrial	31994.31;31994.31-2	5	5	100	Pgam5	0.251666	14.2829	2.68322e-25	8.95671e-25	2.14034e-13	42.0127	14.662	14.538	13.7493	13.9656	14.361	13.9157	13.8164	14.7581	14.5227	14.5401	25923.6	23788.1	13770.5	15997.7	21042.4	15454	14426.3	27709.9	23537.2	23823.6	57028.5	34533.8	19471.5	40213.3	67234.5	37577.1	29920.6	77440.8	97173.4	54217.5	25923.6	23788.1	13770.5	15997.7	21042.4	15454
P09411	PGK1_MOUSE	Phosphoglycerate kinase 1	44550.5	22	29	100	Pgk1	0.788034	15.7699	3.50676e-49	2.83423e-48	5.93001e-24	49.2658	15.7466	17.5481	16.8889	16.6759	15.1644	14.7502	16.9655	14.4783	14.7483	14.7326	54979.6	191642	121355	104698	36722.8	27557.9	127974	22824.3	27521.3	27225	208691	643648	455720	465077	142371	66687.3	443545	79439.8	99104.2	88419.6	54979.6	191642	121355	104698	36722.8	27557.9
Q9D0F9	PGM1_MOUSE	Phosphoglucomutase-1	61418.2	30	36	100	Pgm1	0.674198	15.6859	2.38065e-42	1.32821e-41	5.56459e-21	47.4371	15.4903	17.1446	16.6317	16.4587	15.2253	14.9166	16.7877	14.4529	14.8402	14.9112	46031.9	144893	101543	90067.2	38306.7	30926.5	113137	22426.2	29332.5	30812.3	75546.8	297636	189094	202278	59097.7	34381	221797	44843.5	55722.3	41386.5	46031.9	144893	101543	90067.2	38306.7	30926.5
Q8BZF8	PGM5_MOUSE	Phosphoglucomutase-like protein 5	62220.1	1	1	100	Pgm5	0.800244	15.4223	4.03505e-17	1.13636e-16	2.04072e-09	38.6187	15.1411	17.2037	16.5937	16.4743	14.6817	14.6758	16.6222	14.2943	14.0716	14.4651	36135.5	150953	98901.3	91044.4	26279.5	26172.4	100877	20091.3	17218	22616.1	111244	487728	281645	327159	67117.5	67443.4	341680	46165.6	89582.3	75861.8	36135.5	150953	98901.3	91044.4	26279.5	26172.4
P67778	PHB_MOUSE	Prohibitin	29820.1	22	29	100	Phb	0.219985	18.9495	2.02389e-54	2.25301e-53	3.47945e-26	50.5866	19.3093	19.1556	18.3133	18.7461	18.7613	19.0879	18.5556	19.3103	19.0171	19.2388	649657	583996	325736	439686	444346	557241	385284	650107	530538	618649	2.37757e+06	2340202	1.62298e+06	1.56712e+06	1317484	1.80396e+06	1.78813e+06	1.8343e+06	1.62135e+06	1750409	649657	583996	325736	439686	444346	557241
O35129	PHB2_MOUSE	Prohibitin-2	33296.4	19	28	100	Phb2	0.254673	18.4094	1.43019e-63	3.97089e-62	5.60118e-30	52.7906	18.7317	18.3692	17.5906	18.0138	18.5456	18.4342	18.052	18.7815	18.8261	18.749	435308	338594	197374	264656	382627	354204	271773	450593	464761	440568	1609855	1.48091e+06	638699	1049198	1.27959e+06	1.21467e+06	789442	1.67991e+06	1.63768e+06	1.72748e+06	435308	338594	197374	264656	382627	354204
Q8BWJ3	KPB2_MOUSE	Phosphorylase b kinase regulatory subunit alpha, liver isoform	138492	1	1	90	Phka2	0.276784	14.7857	2.55731e-22	8.02561e-22	5.33227e-12	40.8653	14.8253	14.5511	NaN	14.2499	14.8943	14.6166	14.4697	14.9511	15.5236	14.9898	29030	24006.4	NaN	19482.2	30452.7	25121.4	22689.6	31675	47103.7	32536.5	439868	392251	NaN	359797	535685	392229	312574	544574	812033	557483	29030	24006.4	NaN	19482.2	30452.7	25121.4
Q80XI4	PI42B_MOUSE	Phosphatidylinositol 5-phosphate 4-kinase type-2 beta	47318.9	2	2	50	Pip4k2b	0.191933	12.562	0.001455	0.00297557	0.0548609	28.7787	NaN	NaN	NaN	NaN	12.7971	12.0868	NaN	12.629	12.8191	12.478	NaN	NaN	NaN	NaN	7117.47	4349.9	NaN	6334.4	7226.36	5704.8	NaN	NaN	NaN	NaN	14146.8	13305.4	NaN	10719.1	5452.97	10796	NaN	NaN	NaN	NaN	7117.47	4349.9
Q91XU3	PI42C_MOUSE	Phosphatidylinositol 5-phosphate 4-kinase type-2 gamma	47335.9	1	1	80	Pip4k2c	0.353368	15.8566	1.37087e-38	6.52268e-38	2.48311e-19	46.364	16.1662	15.1678	NaN	14.9136	15.9745	15.5228	NaN	16.3455	16.3448	16.4178	73537.5	36810.4	NaN	30864.1	64389.1	47078.9	NaN	83270.2	83229.9	87548.7	158445	73536.9	NaN	99887.5	145239	117237	NaN	196089	182285	197804	73537.5	36810.4	NaN	30864.1	64389.1	47078.9
Q8BWR2;Q8BWR2-2	PITH1_MOUSE	PITH domain-containing protein 1;Isoform 2 of PITH domain-containing protein 1	24191.87;24191.87-2	1	1	100	Pithd1	0.351737	15.7704	1.02987e-47	7.61909e-47	2.55232e-23	48.8843	15.921	15.9912	14.4356	15.5173	15.6746	15.8879	15.2102	16.2236	16.428	16.4147	62042.1	65139.6	22159.6	46898.7	52303	60638.5	37907.8	76520.6	88171.5	87363.4	91387	99263.1	28133.2	87926.8	87499.5	88176.3	59783.7	166574	158766	160874	62042.1	65139.6	22159.6	46898.7	52303	60638.5
P53810	PIPNA_MOUSE	Phosphatidylinositol transfer protein alpha isoform	31893.4	1	1	10	Pitpna	NaN	16.3902	2.9729e-05	6.47236e-05	0.00555295	31.1103	16.3902	NaN	NaN	NaN	NaN	NaN	NaN	NaN	NaN	NaN	85890.2	NaN	NaN	NaN	NaN	NaN	NaN	NaN	NaN	NaN	282750	NaN	NaN	NaN	NaN	NaN	NaN	NaN	NaN	NaN	85890.2	NaN	NaN	NaN	NaN	NaN
Q8K411;Q8K411-2	PREP_MOUSE	Presequence protease, mitochondrial;Isoform 2 of Presequence protease, mitochondrial	117371.79;117371.79-2	30	32	100	Pitrm1	0.366227	14.6188	2.49723e-33	1.02853e-32	5.15527e-17	44.7619	14.878	14.9866	13.2738	14.787	14.9566	13.7633	14.121	15.2836	14.9685	15.1697	30111	32465.4	9904.18	28270.7	31796.5	13904.8	17817.1	39885.8	32061.1	36857.5	52950.7	51875.1	39309.3	60916.7	81673.9	41317.7	18769.5	89753.9	92662.9	90791	30111	32465.4	9904.18	28270.7	31796.5	13904.8
P52480-2	KPYM_MOUSE	Isoform M1 of Pyruvate kinase PKM	57985.1	35	48	100	Pkm	0.583514	18.9522	2.38381e-66	8.65507e-65	4.12757e-31	53.4431	19.2205	20.3024	19.5854	19.6122	18.4641	18.1655	19.7207	18.0987	18.1322	18.2199	610883	1.29307e+06	786661	801410	361624	294017	864045	280704	287294	305305	1.27281e+06	2847432	1.72639e+06	1.71796e+06	758896	610523	1.83531e+06	633730	612150	647117	610883	1.29307e+06	786661	801410	361624	294017
Q9QXS1;Q9QXS1-10;Q9QXS1-11;Q9QXS1-12;Q9QXS1-13;Q9QXS1-14;Q9QXS1-16;Q9QXS1-2;Q9QXS1-3;Q9QXS1-4;Q9QXS1-5;Q9QXS1-6;Q9QXS1-7;Q9QXS1-8;Q9QXS1-9	PLEC_MOUSE	Plectin;Isoform PLEC-1D of Plectin;Isoform PLEC-1E,2A of Plectin;Isoform PLEC-1E of Plectin;Isoform PLEC-1F of Plectin;Isoform PLEC-1G of Plectin;Isoform PLEC-1I of Plectin;Isoform PLEC-1 of Plectin;Isoform PLEC-1A of Plectin;Isoform PLEC-1B,2A of Plectin;Isoform PLEC-1B of Plectin;Isoform PLEC-0,1C of Plectin;Isoform PLEC-0,1C,2A of Plectin;Isoform PLEC-0,1C,2A,3A of Plectin;Isoform PLEC-1D,2A o…	534187.75;534187.75-10;534187.75-11;534187.75-12;534187.75-13;534187.75-14;534187.75-16;534187.75-2;534187.75-3;534187.75-4;534187.75-5;534187.75-6;534187.75-7;534187.75-8;534187.75-9	11	12	100	Plec	1.07467	14.2706	7.47391e-33	3.03066e-32	8.37797e-17	44.6102	14.3186	14.7127	16.0913	13.6653	13.037	16.6612	14.7172	12.9534	13.4351	13.1142	20433	26850.7	69817.1	12991.8	8404.82	103638	26935.2	7931.88	11075.5	8867.02	77297.2	71463	63763.3	23665.5	12248.4	29034.8	112915	29879.4	35829.2	24838	20433	26850.7	69817.1	12991.8	8404.82	103638
P20918	PLMN_MOUSE	Plasminogen	90807.9	2	2	40	Plg	0.349187	12.4358	0.000336743	0.00070704	0.0214358	29.8811	NaN	NaN	NaN	NaN	12.6461	NaN	NaN	12.4676	11.6432	12.9862	NaN	NaN	NaN	NaN	6410.06	NaN	NaN	5663.86	3198.58	8113.99	NaN	NaN	NaN	NaN	1	NaN	NaN	5823.86	6441.79	3877.98	NaN	NaN	NaN	NaN	6410.06	NaN
Q9D3P8	PLRKT_MOUSE	Plasminogen receptor (KT)	17261.2	1	1	50	Plgrkt	0.141762	14.4748	2.04481e-24	6.73988e-24	5.48885e-13	41.6817	NaN	NaN	NaN	NaN	NaN	14.1941	14.4261	14.7621	14.5214	14.4703	NaN	NaN	NaN	NaN	NaN	18743.7	22012.8	27786.3	23516.6	22698.4	NaN	NaN	NaN	NaN	NaN	55393.8	33368.2	63649.3	53100.7	58581.3	NaN	NaN	NaN	NaN	NaN	18743.7
Q9R1Q7	PLP2_MOUSE	Proteolipid protein 2	16607.6	1	1	40	Plp2	0.13964	12.745	0.00243983	0.00491298	0.0799391	28.2261	NaN	12.5421	NaN	NaN	NaN	NaN	NaN	12.6157	12.8483	12.9737	NaN	5964.27	NaN	NaN	NaN	NaN	NaN	6276.46	7374.26	8043.92	NaN	7009.81	NaN	NaN	NaN	NaN	NaN	52928	50526.6	42599.9	NaN	5964.27	NaN	NaN	NaN	NaN
A3KG59;A3KG59-2	P20D2_MOUSE	Peptidase M20 domain-containing protein 2;Isoform 2 of Peptidase M20 domain-containing protein 2	46481.78;46481.78-2	2	2	70	Pm20d2	0.517907	13.0856	2.45248e-33	1.01186e-32	5.11417e-17	44.7644	12.9245	NaN	NaN	12.1504	12.3775	12.9028	NaN	14.2247	13.5602	13.4592	7774.49	NaN	NaN	4546	5320.98	7658.49	NaN	19144.8	12078.8	11262	31311.4	NaN	NaN	12163.7	18195.6	23312.3	NaN	55674.9	41183.2	32431.4	7774.49	NaN	NaN	4546	5320.98	7658.49
Q9DC61	MPPA_MOUSE	Mitochondrial-processing peptidase subunit alpha	58279.1	24	28	100	Pmpca	0.27181	15.0187	8.39047e-41	4.38086e-40	2.65222e-20	47.0021	15.3338	15.4185	14.1183	14.6939	15.1526	15.0359	14.4236	15.2624	15.4332	15.3147	41297.6	43794.8	17783.5	26503.6	36423.4	33593.7	21974.7	39304.9	44245.7	40755.5	115386	171390	52302.5	98415	106955	100150	52020.2	108164	139198	127169	41297.6	43794.8	17783.5	26503.6	36423.4	33593.7
Q9CXT8	MPPB_MOUSE	Mitochondrial-processing peptidase subunit beta	54614.5	18	21	100	Pmpcb	0.257581	19.2879	1.06848e-40	5.55422e-40	2.94888e-20	46.9723	19.7265	19.1041	18.8923	18.9318	19.4921	19.3682	18.5093	19.6774	19.5691	19.6087	867518	563498	486557	500071	737430	676707	373135	838466	777824	799462	2938069	1787429	1.3823e+06	1.65489e+06	2297222	2195978	1.14985e+06	2.9084e+06	2.9486e+06	2.97737e+06	867518	563498	486557	500071	737430	676707
Q8K1N1	PLPL8_MOUSE	Calcium-independent phospholipase A2-gamma	87381.2	4	4	40	Pnpla8	0.431476	12.3842	1.79895e-11	4.47368e-11	2.5667e-06	35.6147	NaN	NaN	NaN	NaN	11.0572	NaN	NaN	12.7722	12.8117	12.8955	NaN	NaN	NaN	NaN	2130.87	NaN	NaN	6995.37	7189.62	7619.81	NaN	NaN	NaN	NaN	6077.46	NaN	NaN	16763.5	19121.2	16698.9	NaN	NaN	NaN	NaN	2130.87	NaN
Q8K1R3;Q8K1R3-2	PNPT1_MOUSE	Polyribonucleotide nucleotidyltransferase 1, mitochondrial;Isoform 2 of Polyribonucleotide nucleotidyltransferase 1, mitochondrial	85682.68;85682.68-2	4	4	60	Pnpt1	0.335673	13.4612	1.05937e-09	2.52793e-09	2.58757e-05	34.4871	NaN	NaN	NaN	13.4579	14.1671	NaN	12.5187	13.6043	13.5437	13.4754	NaN	NaN	NaN	11252.4	18395.4	NaN	5868.25	12454.2	11941.9	11389.3	NaN	NaN	NaN	15270.6	39854.5	NaN	35383.1	42855.2	47672.1	38784.6	NaN	NaN	NaN	11252.4	18395.4	NaN
Q8BYB9	PGLT1_MOUSE	Protein O-glucosyltransferase 1	46379.5	2	2	80	Poglut1	0.772027	22.4651	8.96677e-05	0.000192378	0.0100629	30.6048	22.6866	23.7937	24.1931	NaN	NaN	23.0497	22.7823	20.0262	21.6603	21.5292	6750484	14541329	19179754	NaN	NaN	8682832	7213815	1067764	3.31447e+06	3.0265e+06	23784530	47214564	4.88437e+06	NaN	NaN	2.80322e+06	4.40239e+06	13630146	76667016	24830876	6750484	14541329	19179754	NaN	NaN	8682832
Q91VA6	PDIP2_MOUSE	Polymerase delta-interacting protein 2	41870.1	9	9	60	Poldip2	0.323446	14.2897	1.01553e-20	3.10044e-20	3.1443e-11	40.2117	NaN	14.8857	NaN	13.8863	13.4881	NaN	NaN	14.4786	14.3802	14.619	NaN	30272.7	NaN	15142.8	11490.5	NaN	NaN	22829.3	21324.7	25163.3	NaN	29258.9	NaN	23317.9	28687.4	NaN	NaN	47176.8	53383.9	61144.7	NaN	30272.7	NaN	15142.8	11490.5	NaN
Q62087	PON3_MOUSE	Serum paraoxonase/lactonase 3	39351.2	5	6	100	Pon3	0.311574	14.1965	1.09233e-43	6.46089e-43	1.44425e-21	47.8067	13.9783	14.8349	13.1213	13.831	13.9309	14.5755	14.4714	14.6909	14.2131	14.3173	16139.1	29224.2	8910.37	14573.3	15617.5	24416.1	22715.7	26448.8	18991.7	20413.8	19661.6	6267.12	1918.67	15238.6	33251.4	19439.1	20581.2	49537.5	34090	33619.2	16139.1	29224.2	8910.37	14573.3	15617.5	24416.1
Q9ES82	POPD2_MOUSE	Popeye domain-containing protein 2	41251.6	3	3	70	Popdc2	0.73813	13.2778	0.00416716	0.00822283	0.121564	27.463	NaN	NaN	NaN	11.7813	11.714	11.9266	14.6084	13.9523	14.2672	14.6949	NaN	NaN	NaN	3519.78	3359.39	3892.9	24978	15851.2	19717.4	26522.5	NaN	NaN	NaN	16699.5	1774.59	21835.6	1	7933.19	18445.3	9880.77	NaN	NaN	NaN	3519.78	3359.39	3892.9
P37040	NCPR_MOUSE	NADPH--cytochrome P450 reductase	77043.9	4	4	60	Por	0.472659	11.9948	6.89696e-29	2.51963e-28	4.94295e-15	43.2953	NaN	12.3528	NaN	NaN	12.1944	10.7736	NaN	11.3944	12.9445	12.3092	NaN	5230.59	NaN	NaN	4686.9	1750.62	NaN	2691.87	7883.07	5075.17	NaN	3900.43	NaN	NaN	5598.21	17702.6	NaN	13022.5	8035.08	6921.26	NaN	5230.59	NaN	NaN	4686.9	1750.62
Q91VM9	IPYR2_MOUSE	Inorganic pyrophosphatase 2, mitochondrial	38114.5	15	17	100	Ppa2	0.421258	14.8472	2.53309e-33	1.04148e-32	5.18791e-17	44.7599	14.9459	15.133	15.9874	15.1021	14.3153	14.4593	14.9896	14.4681	14.7401	14.3307	31562.9	35933	64964.2	35172	20385.9	22525.4	32533.4	22664.3	27366.5	20605	115272	110666	34432.4	69253.4	103932	76130.9	98639.7	106336	141799	84184	31562.9	35933	64964.2	35172	20385.9	22525.4
P35396	PPARD_MOUSE	Peroxisome proliferator-activated receptor delta	49715.1	1	1	90	Ppard	0.912373	14.452	7.50326e-23	2.38648e-22	2.97799e-12	41.0767	15.5439	16.464	16.0742	14.6811	13.184	13.9776	14.2659	NaN	13.2006	12.6762	47773.4	90399.6	68996.4	26270.2	9306.59	16132.1	19699.3	NaN	9414.3	6544.89	305109	689684	630144	224343	76917.9	114549	141660	NaN	59811.4	42295.2	47773.4	90399.6	68996.4	26270.2	9306.59	16132.1
P17742	PPIA_MOUSE	Peptidyl-prolyl cis-trans isomerase A	17971.3	6	6	100	Ppia	0.425165	13.7557	5.5222e-40	2.80266e-39	6.06221e-20	46.7684	14.1973	14.3433	14.1152	13.9581	13.1772	13.1551	14.7601	13.4194	13.3125	13.1188	18785.1	20786.2	17745.4	15915.4	9262.69	9121.68	27748.9	10955.9	10173.1	8894.95	60341.4	92995.3	44659	117615	74435.9	34282.2	94291.5	65027	62576.9	50322.8	18785.1	20786.2	17745.4	15915.4	9262.69	9121.68
P24369	PPIB_MOUSE	Peptidyl-prolyl cis-trans isomerase B	23713.5	13	14	100	Ppib	0.417838	14.9146	8.40245e-26	2.84911e-25	1.25331e-13	42.1989	15.1189	15.9754	15.5721	14.7366	14.3979	14.7092	14.4695	15.0239	14.6745	14.4679	35583.8	64428	48715.7	27300.3	21587.8	26785.9	22685.9	33315.7	26148.8	22660.4	127704	215048	32920.3	104890	65589.9	75750.4	59283.9	103814	74722.7	75350.1	35583.8	64428	48715.7	27300.3	21587.8	26785.9
P30412	PPIC_MOUSE	Peptidyl-prolyl cis-trans isomerase C	22794.2	2	2	60	Ppic	0.315046	11.8644	3.80018e-44	2.29959e-43	9.10322e-22	47.932	NaN	NaN	NaN	11.517	11.956	11.6053	NaN	12.4798	12.2639	11.3643	NaN	NaN	NaN	2930.69	3973.01	3115.67	NaN	5711.96	4918.3	2636.35	NaN	NaN	NaN	12966.8	12392.1	7230.97	NaN	15578	12381.8	11461.9	NaN	NaN	NaN	2930.69	3973.01	3115.67
Q99KR7	PPIF_MOUSE	Peptidyl-prolyl cis-trans isomerase F, mitochondrial	21736.9	9	10	100	Ppif	0.42617	15.5095	7.22254e-40	3.61127e-39	6.82011e-20	46.7349	16.3032	16.1575	14.5784	15.6398	15.7343	14.421	14.7678	15.3069	16.0258	16.16	80862.3	73095.5	24464.8	51056.6	54512.7	21935.5	27896.2	40535.5	66717.4	73224.6	320519	132438	3064.38	54315.3	94815.8	58262.6	112317	102750	80829.8	130420	80862.3	73095.5	24464.8	51056.6	54512.7	21935.5
P63328;P63328-2	PP2BA_MOUSE	Serine/threonine-protein phosphatase 2B catalytic subunit alpha isoform;Isoform 2 of Serine/threonine-protein phosphatase 2B catalytic subunit alpha isoform	58643.79;58643.79-2	2	2	70	Ppp3ca	1.57824	15.4418	1.7775e-05	3.88777e-05	0.00424001	31.3255	16.9878	19.1425	16.287	NaN	15.1293	15.747	NaN	10.5747	NaN	14.2243	129965	578729	79960.9	NaN	35841.4	54995.3	NaN	1525.14	NaN	19139.8	74547.8	735122	34960.1	NaN	67502.9	47893.7	NaN	325.275	NaN	12394.7	129965	578729	79960.9	NaN	35841.4	54995.3
O88531	PPT1_MOUSE	Palmitoyl-protein thioesterase 1	34490.2	4	4	50	Ppt1	0.38087	13.332	6.80175e-16	1.86004e-15	9.05673e-09	38.0284	NaN	NaN	NaN	12.9126	13.5195	NaN	NaN	12.9137	13.2086	14.1057	NaN	NaN	NaN	7710.57	11742.5	NaN	NaN	7716.11	9466.48	17629.2	NaN	NaN	NaN	17739.5	789.386	NaN	NaN	22576.1	21656.1	32138.1	NaN	NaN	NaN	7710.57	11742.5	NaN
Q6NVE9	PPTC7_MOUSE	Protein phosphatase PTC7 homolog	33048.1	7	7	80	Pptc7	0.472383	14.5683	8.95125e-13	2.28873e-12	4.68547e-07	36.3812	15.6588	15.1617	NaN	14.8111	13.9983	13.8908	NaN	14.4895	14.0316	14.5042	51734.4	36655.6	NaN	28746	16364.8	15189.5	NaN	23002.1	16747	23238	148850	127350	NaN	37221.6	49275.1	57210.8	NaN	71362.3	46654.1	77980.2	51734.4	36655.6	NaN	28746	16364.8	15189.5
A2A935;A2A935-2;A2A935-3	PRD16_MOUSE	Histone-lysine N-methyltransferase PRDM16;Isoform 2 of Histone-lysine N-methyltransferase PRDM16;Isoform 3 of Histone-lysine N-methyltransferase PRDM16	140858.17;140858.17-2;140858.17-3	1	1	100	Prdm16	0.486073	16.4745	1.03298e-31	4.03616e-31	2.68926e-16	44.2416	17.1304	16.082	17.7001	16.4036	15.7846	16.8373	16.4333	16.5274	15.84	16.0064	143470	69367.1	212943	86692.8	56446.7	117096	88494	94461.9	58654.8	65825.5	686245	342441	1.00524e+06	372746	265158	482964	287241	413656	225966	295371	143470	69367.1	212943	86692.8	56446.7	117096
P35700	PRDX1_MOUSE	Peroxiredoxin-1	22176.5	8	8	90	Prdx1	0.265857	14.513	3.65114e-28	1.29965e-27	1.04915e-14	43.0444	14.7651	15.199	NaN	14.5795	14.5448	14.065	14.7112	14.4668	14.1925	14.093	27843.9	37614.7	NaN	24482.8	23901.1	17139	26823.8	22642.7	18722.5	17475.5	132686	82564.6	NaN	294561	452323	357527	164498	250651	152876	191755	27843.9	37614.7	NaN	24482.8	23901.1	17139
P20108	PRDX3_MOUSE	Thioredoxin-dependent peroxide reductase, mitochondrial	28127	14	23	100	Prdx3	0.221802	19.9755	6.39607e-52	6.18636e-51	3.98168e-25	49.9636	20.2189	20.4753	19.2911	19.7414	19.948	19.9743	19.6366	20.1693	20.1902	20.1104	1220373	1.4577e+06	641499	876486	1.01144e+06	1.03007e+06	815070	1.1791e+06	1.19635e+06	1.13197e+06	3.00543e+06	3.48775e+06	1.66922e+06	2.3335e+06	2856649	2.78647e+06	1.84296e+06	3.05491e+06	3.12752e+06	3.0113e+06	1220373	1.4577e+06	641499	876486	1.01144e+06	1.03007e+06
O08807	PRDX4_MOUSE	Peroxiredoxin-4	31052.5	2	2	30	Prdx4	0.765053	11.6145	3.088e-12	7.78598e-12	9.43033e-07	36.0713	NaN	NaN	NaN	12.8044	NaN	NaN	NaN	11.544	NaN	10.4951	NaN	NaN	NaN	7153.11	NaN	NaN	NaN	2986.08	NaN	1443.25	NaN	NaN	NaN	1194.06	NaN	NaN	NaN	3645.75	NaN	5001.6	NaN	NaN	NaN	7153.11	NaN	NaN
P99029;P99029-2	PRDX5_MOUSE	Peroxiredoxin-5, mitochondrial;Isoform Cytoplasmic+peroxisomal of Peroxiredoxin-5, mitochondrial	21897.46;21897.46-2	13	20	100	Prdx5	0.212532	18.5058	1.99899e-54	2.23584e-53	3.46135e-26	50.5879	18.8069	18.8001	17.8479	18.1743	18.5198	18.5579	18.1333	18.7915	18.7385	18.6884	458593	456456	235907	295818	375844	385897	287512	453734	437381	422444	1.48382e+06	1465316	738085	845355	1.22839e+06	1.38001e+06	797927	1.45909e+06	1463641	1.37623e+06	458593	456456	235907	295818	375844	385897
Q9JK53	PRELP_MOUSE	Prolargin	43292.5	13	14	100	Prelp	0.389455	16.1546	6.65672e-45	4.18929e-44	4.25448e-22	48.1371	16.8905	16.6714	16.6069	14.9125	15.6001	16.5225	15.4773	15.9151	16.7272	16.2227	121495	104377	99811.6	30839	49670.1	94136.1	45616.6	61789.1	108493	76477.2	310169	286320	313596	105673	165858	255332	123427	180291	300172	248220	121495	104377	99811.6	30839	49670.1	94136.1
Q61878	PRG2_MOUSE	Bone marrow proteoglycan	24255.4	2	2	40	Prg2	0.416696	15.0837	7.15676e-41	3.745e-40	2.47352e-20	47.0217	NaN	NaN	NaN	NaN	14.1262	NaN	NaN	15.0535	15.7438	15.4112	NaN	NaN	NaN	NaN	17882.3	NaN	NaN	34005	54874.5	43573.8	NaN	NaN	NaN	NaN	64651.1	NaN	NaN	165424	185620	177433	NaN	NaN	NaN	NaN	17882.3	NaN
O55103	PRAX_MOUSE	Periaxin	147688	6	6	40	Prx	0.562186	13.7881	1.26712e-17	3.61735e-17	1.11937e-09	38.8531	14.1307	NaN	NaN	NaN	NaN	14.767	NaN	12.551	NaN	13.7037	17937.5	NaN	NaN	NaN	NaN	27881	NaN	6001	NaN	13342	46123.7	NaN	NaN	NaN	NaN	134833	NaN	13818	NaN	49004.5	17937.5	NaN	NaN	NaN	NaN	27881
Q9CYH2	PXL2A_MOUSE	Peroxiredoxin-like 2A	24394.6	7	7	100	Prxl2a	0.229144	13.7343	1.19015e-21	3.69456e-21	1.11339e-11	40.5958	13.8209	14.1003	13.7159	13.222	13.3667	14.114	13.4146	14.1891	13.6201	13.7788	14471.3	17564.1	13455.4	9555.05	10562.5	17731	10919.2	18679.2	12591.3	14055.2	37267.5	46335.8	35543.7	25911.9	38707.9	71942.1	27969.7	62591.4	51496.3	27649.6	14471.3	17564.1	13455.4	9555.05	10562.5	17731
Q9DB60	PXL2B_MOUSE	Prostamide/prostaglandin F synthase	21670	8	9	100	Prxl2b	0.340608	15.4855	4.28916e-40	2.18627e-39	5.42594e-20	46.7999	15.5135	15.6031	14.2146	15.1078	15.6336	15.4148	15.2832	16.2115	15.7405	16.1324	46778	49774.2	19011.6	35310.6	50837.5	43684.4	39874.3	75884.2	54747.2	71834.2	99640.8	123978	57168.9	115478	142273	114745	97049.3	229778	156518	224460	46778	49774.2	19011.6	35310.6	50837.5	43684.4
Q61207	SAP_MOUSE	Prosaposin	61422.1	8	10	80	Psap	0.5857	14.08	4.75867e-34	2.00186e-33	2.47655e-17	44.9891	12.5696	14.5081	NaN	13.4971	13.7361	13.4944	NaN	15.3752	14.6999	14.76	6079.1	23300.2	NaN	11561.7	13644.8	11540.2	NaN	42499.4	26614.8	27746.4	11341.1	85066.9	NaN	34843.1	35058.3	13501.2	NaN	160879	88682	104794	6079.1	23300.2	NaN	11561.7	13644.8	11540.2
O70435	PSA3_MOUSE	Proteasome subunit alpha type-3	28405.2	2	2	50	Psma3	1.93405	15.4104	4.37723e-06	9.7732e-06	0.00206229	31.8657	NaN	NaN	NaN	14.0989	NaN	19.8597	NaN	16.2334	13.1358	13.7243	NaN	NaN	NaN	17547	NaN	951417	NaN	77043.1	9000.8	13534.2	NaN	NaN	NaN	23595	NaN	102306	NaN	24872.6	7604.9	98055	NaN	NaN	NaN	17547	NaN	951417
Q8R3K3	PTCD2_MOUSE	Pentatricopeptide repeat-containing protein 2, mitochondrial	43843.5	6	6	30	Ptcd2	0.233193	12.5766	1.01897e-17	2.91842e-17	1.00043e-09	38.8967	NaN	NaN	NaN	NaN	NaN	NaN	NaN	12.8641	12.1753	12.6903	NaN	NaN	NaN	NaN	NaN	NaN	NaN	7455.45	4625.17	6609.59	NaN	NaN	NaN	NaN	NaN	NaN	NaN	3627.77	16094.3	1	NaN	NaN	NaN	NaN	NaN	NaN
Q14C51	PTCD3_MOUSE	Pentatricopeptide repeat domain-containing protein 3, mitochondrial	77796.2	18	19	90	Ptcd3	0.308952	13.9677	5.53647e-59	9.01108e-58	4.32973e-28	51.6976	14.4883	14.4455	NaN	13.5176	13.9489	13.7285	13.3116	13.6566	14.0758	14.537	22983.1	22311	NaN	11727.4	15814	13573.1	10166.6	12913.6	17267.7	23772.9	40799.5	44270	NaN	25342.7	33234.5	33870.1	22572	36085.8	36313.1	50061.3	22983.1	22311	NaN	11727.4	15814	13573.1
Q8BWM0	PGES2_MOUSE	Prostaglandin E synthase 2	43323.8	16	19	100	Ptges2	0.166451	15.2351	7.50323e-47	5.31761e-46	6.03772e-23	48.6574	15.5332	15.3661	14.6564	15.0891	15.1834	15.41	15.0386	15.3499	15.4897	15.2347	47420.3	42234.4	25824.2	34855.2	37209	43538.9	33656.5	41760.5	46009.7	38557.4	176906	116706	26992.1	71248.2	92630	91139.8	50363.6	114629	128696	101065	47420.3	42234.4	25824.2	34855.2	37209	43538.9
Q66GT5	PTPM1_MOUSE	Phosphatidylglycerophosphatase and protein-tyrosine phosphatase 1	21942.5	6	6	90	Ptpmt1	0.302247	13.3996	2.89796e-24	9.53862e-24	6.45722e-13	41.6241	13.6171	13.9275	NaN	13.3215	13.0148	13.6009	12.0611	13.5564	13.8538	13.6429	12564.8	15581.5	NaN	10237.2	8276.43	12424.5	4273.12	12047.1	14804.8	12791.5	31460.3	53682.3	NaN	62528	46851.8	38492.7	19795.1	54500.1	57978.6	26406.3	12564.8	15581.5	NaN	10237.2	8276.43	12424.5
Q8R2Y8	PTH2_MOUSE	Peptidyl-tRNA hydrolase 2, mitochondrial	19526.5	5	5	90	Ptrh2	0.331166	13.6832	6.98301e-45	4.37133e-44	4.34425e-22	48.1315	13.6804	14.0168	NaN	12.7284	13.4227	13.7279	12.9941	14.2305	14.1701	14.1777	13127.9	16575.5	NaN	6786.47	10980.7	13568	8158.3	19222.4	18434.3	18532.1	59251	74969.6	NaN	41497.4	42269.8	67836.8	43268.9	100217	104559	102422	13127.9	16575.5	NaN	6786.47	10980.7	13568
P32848	PRVA_MOUSE	Parvalbumin alpha	11930.5	7	10	100	Pvalb	0.447528	17.9754	2.22561e-38	1.04422e-37	3.07207e-19	46.3023	17.9327	19.1443	17.9287	18.3203	17.3511	17.4016	18.4998	17.724	17.7676	17.6835	250204	579423	249511	327318	167185	173148	370682	216501	223140	210503	1.13334e+06	3.0304e+06	1.21893e+06	1.90207e+06	918768	918910	1.58648e+06	1139798	1.12242e+06	1.0246e+06	250204	579423	249511	327318	167185	173148
P42925	PXMP2_MOUSE	Peroxisomal membrane protein 2	22265.7	3	3	50	Pxmp2	0.493274	11.9312	5.82188e-05	0.000125706	0.00795085	30.8107	NaN	NaN	NaN	11.0512	NaN	11.6472	NaN	12.0799	11.9618	12.9161	NaN	NaN	NaN	2122.02	NaN	3207.43	NaN	4329.17	3989.09	7729.05	NaN	NaN	NaN	12803	NaN	13614.8	NaN	16252.3	17476.9	33066.2	NaN	NaN	NaN	2122.02	NaN	3207.43
Q922Q4	P5CR2_MOUSE	Pyrroline-5-carboxylate reductase 2	33659.1	3	3	20	Pycr2	0.767351	11.9665	0.00284434	0.00568387	0.0899054	28.0322	NaN	NaN	NaN	NaN	NaN	NaN	NaN	12.8434	NaN	11.0896	NaN	NaN	NaN	NaN	NaN	NaN	NaN	7349.57	NaN	2179.25	NaN	NaN	NaN	NaN	NaN	NaN	NaN	28831.3	NaN	5350.13	NaN	NaN	NaN	NaN	NaN	NaN
Q8CI94	PYGB_MOUSE	Glycogen phosphorylase, brain form	96729.9	2	2	100	Pygb	0.374651	16.2017	0.000152474	0.000325058	0.0135324	30.3338	16.2658	17.1686	16.7759	16.2678	15.6734	16.3492	16.0662	15.7852	15.9012	15.7638	78791.4	147320	112217	78902.9	52260.2	83484.9	68613.8	56468.2	61197.9	55637.7	1	1.21886	140728	1	1	1	135795	141491	74613.4	141538	78791.4	147320	112217	78902.9	52260.2	83484.9
Q9ET01	PYGL_MOUSE	Glycogen phosphorylase, liver form	97463.1	1	3	100	Pygl	1.95419	16.63	3.66499e-05	7.95711e-05	0.00620426	31.0194	20.4136	17.0439	16.6935	16.1416	15.6069	16.2968	16.6593	16.0756	14.9321	16.4367	1.39668e+06	135125	105988	72294.8	49903.7	80506.1	103504	69060.3	31260.7	88703.5	10649.9	1.17771	1.13036	14028.8	1	1	1.25225	1	1	1	1.39668e+06	135125	105988	72294.8	49903.7	80506.1
Q9WUB3	PYGM_MOUSE	Glycogen phosphorylase, muscle form	97286.3	54	71	100	Pygm	0.495175	18.0345	4.10847e-59	6.82817e-58	3.8266e-28	51.7287	17.6392	18.9891	18.6816	18.6825	17.4781	17.7792	18.942	17.4293	17.1131	17.6105	204139	520331	420461	420706	182577	224940	503632	176504	141758	200113	1.15436e+06	2.72376e+06	2.10188e+06	2190102	826880	997480	2.60873e+06	800340	646457	894952	204139	520331	420461	420706	182577	224940
Q9D1C3	PREY_MOUSE	Protein preY, mitochondrial	12506.4	1	1	50	Pyurf	0.569636	12.4891	4.55764e-12	1.14426e-11	1.17591e-06	35.972	NaN	NaN	NaN	NaN	11.4908	11.5378	NaN	13.5374	12.9337	12.9459	NaN	NaN	NaN	NaN	2877.83	2973.27	NaN	11889.6	7824.25	7890.69	NaN	NaN	NaN	NaN	3515.69	5962.55	NaN	15072.9	6957.76	11856.7	NaN	NaN	NaN	NaN	2877.83	2973.27
Q3V2A7	QRIC2_MOUSE	Glutamine-rich protein 2	66540.7	1	2	80	Qrich2	0.443433	15.8456	5.75161e-10	1.38086e-09	1.83662e-05	34.6622	NaN	NaN	15.1747	15.2028	15.5181	15.9517	15.3658	16.617	16.7273	16.2073	NaN	NaN	36986.5	37713.7	46924.5	63378.9	42225.5	100511	108494	75664.5	NaN	NaN	201910	184468	201115	413746	163997	524661	480207	347710	NaN	NaN	36986.5	37713.7	46924.5	63378.9
Q9CZN8	GATA_MOUSE	Glutamyl-tRNA(Gln) amidotransferase subunit A, mitochondrial	56782.6	6	6	50	Qrsl1	0.378516	13.463	0.0037665	0.00746342	0.11214	27.6275	NaN	NaN	NaN	12.8603	13.5646	NaN	NaN	13.9183	14.0912	12.8803	NaN	NaN	NaN	7435.99	12116.2	NaN	NaN	15482	17453.6	7539.87	NaN	NaN	NaN	4228.21	1	NaN	NaN	16958	51455.8	7431.85	NaN	NaN	NaN	7435.99	12116.2	NaN
P61027	RAB10_MOUSE	Ras-related protein Rab-10	22540.9	10	13	100	Rab10	0.239071	15.8938	5.1181e-49	4.09219e-48	6.979e-24	49.2234	16.1403	16.4741	15.7753	15.9507	15.3338	15.8935	15.4409	15.9343	16.2428	15.7523	72228.7	91033.7	56082.7	63334.4	41297.6	60870.4	44481.5	62617.3	77548.1	55195.3	210138	251968	234671	191757	162474	240248	149807	207487	239001	217983	72228.7	91033.7	56082.7	63334.4	41297.6	60870.4
Q8K386	RAB15_MOUSE	Ras-related protein Rab-15	24318.5	1	1	40	Rab15	0.503844	14.4969	2.5902e-21	8.00115e-21	1.61984e-11	40.4576	NaN	NaN	NaN	NaN	13.3083	NaN	14.3414	NaN	15.2361	15.102	NaN	NaN	NaN	NaN	10144	NaN	20758.4	NaN	38593.4	35167.7	NaN	NaN	NaN	NaN	109647	NaN	183701	NaN	217869	222235	NaN	NaN	NaN	NaN	10144	NaN
P53994	RAB2A_MOUSE	Ras-related protein Rab-2A	23547.5	13	14	100	Rab2a	0.233922	14.7791	6.13239e-55	7.16457e-54	2.10537e-26	50.7144	14.8713	15.4856	14.4671	14.6271	14.3892	14.679	14.8728	14.7711	14.8058	14.8222	29970.9	45881.7	22648.1	25304.6	21458.1	26231.2	30002.5	27960.7	28640.3	28969.5	68959.2	62079	30832.6	65309.2	106865	61609.1	75212.1	115567	88454.6	112538	29970.9	45881.7	22648.1	25304.6	21458.1	26231.2
Q6PHN9	RAB35_MOUSE	Ras-related protein Rab-35	23025.2	1	1	100	Rab35	0.234762	15.3061	1.40184e-27	4.92314e-27	1.9307e-14	42.8392	14.7947	15.8241	15.585	15.2994	14.6166	15.2123	15.6104	15.3704	15.3733	15.3744	28420.8	58012.8	49154.9	40326.2	25120.2	37962.7	50027.6	42359.3	42445.9	42476.7	66733.7	152706	172191	95755.7	50372.9	93128	152023	102836	102981	123049	28420.8	58012.8	49154.9	40326.2	25120.2	37962.7
P63001	RAC1_MOUSE	Ras-related C3 botulinum toxin substrate 1	21450.1	8	9	90	Rac1	0.188501	15.0067	6.79649e-45	4.26588e-44	4.29324e-22	48.1347	14.7844	14.4865	NaN	15.0235	15.0729	15.322	14.6973	15.1812	15.1967	15.2958	28220.2	22955.3	NaN	33307.2	34465.5	40963.1	26566.1	37154	37554.7	40224.3	51054.8	87293.9	NaN	39704.6	135610	94641.1	66562	113853	120334	139764	28220.2	22955.3	NaN	33307.2	34465.5	40963.1
P68040	RACK1_MOUSE	Receptor of activated protein C kinase 1	35076.7	11	11	80	Rack1	0.44998	13.0417	2.1326e-69	1.22754e-67	2.4143e-32	54.1503	12.135	NaN	NaN	14.1213	12.5876	13.0266	12.8496	13.4242	12.8408	13.3489	4497.9	NaN	NaN	17820.6	6155.21	8344.54	7380.92	10992.3	7336.12	10433	680.427	NaN	NaN	56426.9	30307.7	50777.1	19354.9	65213.5	31982.7	36513.7	4497.9	NaN	NaN	17820.6	6155.21	8344.54
P63321	RALA_MOUSE	Ras-related protein Ral-A	23552.8	3	4	70	Rala	0.291879	13.1004	1.45989e-13	3.80701e-13	1.69689e-07	36.82	NaN	NaN	NaN	13.0787	12.8426	13.6502	12.169	13.3429	13.43	13.1895	NaN	NaN	NaN	8651.33	7345.06	12856.6	4604.96	10389.8	11036.6	9341.65	NaN	NaN	NaN	10117.7	6920.79	23211.9	6327.42	24937.5	9846.24	14498	NaN	NaN	NaN	8651.33	7345.06	12856.6
P62835	RAP1A_MOUSE	Ras-related protein Rap-1A	20987.2	4	6	90	Rap1a	0.444874	14.1194	8.3245e-35	3.57847e-34	1.14707e-17	45.2251	14.4273	15.2786	NaN	14.0714	13.773	14.2116	13.9983	13.4566	14.222	13.636	22031.8	39748.6	NaN	17215.2	13998.2	18971.6	16364.5	11242	19109.4	12730.6	54759.6	95112.1	NaN	65764.1	48672.8	66171.4	48945.5	52886.8	65315.2	49556.6	22031.8	39748.6	NaN	17215.2	13998.2	18971.6
P61226;Q80ZJ1;Q80ZJ1-2;Q8BU31	RAP2B_MOUSE;RAP2A_MOUSE;RAP2A_MOUSE;RAP2C_MOUSE	Ras-related protein Rap-2b;Ras-related protein Rap-2a;Isoform 2 of Ras-related protein Rap-2a;Ras-related protein Rap-2c	20504.35;20642.48;20642.48-2;20744.76	1	1	30	Rap2b;Rap2a;Rap2a;Rap2c	0.179604	13.172	0.00251872	0.00505887	0.0818937	28.1873	NaN	NaN	NaN	NaN	NaN	NaN	NaN	13.3696	13.2873	12.8593	NaN	NaN	NaN	NaN	NaN	NaN	NaN	10583.8	9997.03	7430.57	NaN	NaN	NaN	NaN	NaN	NaN	NaN	25011.5	27051.6	19337.9	NaN	NaN	NaN	NaN	NaN	NaN
Q9ERI6	RDH14_MOUSE	Retinol dehydrogenase 14	36365.9	7	7	80	Rdh14	0.530945	13.3227	7.40219e-40	3.69327e-39	6.89405e-20	46.7318	12.4743	12.295	NaN	12.7562	13.4272	13.0408	NaN	14.1126	14.1682	14.3072	5690.24	5025.28	NaN	6918.08	11015.2	8426.75	NaN	17714.5	18410.4	20271.3	35793.4	16859.3	NaN	33032.2	51377.4	15094.8	NaN	44410.4	70297.9	66391.8	5690.24	5025.28	NaN	6918.08	11015.2	8426.75
P26043	RADI_MOUSE	Radixin	68542.8	10	11	100	Rdx	0.466199	13.0265	2.71914e-48	2.09028e-47	1.43477e-23	49.0352	13.7956	14.1016	12.1167	12.7357	12.7116	13.4045	12.6005	13.4899	12.9047	12.4042	14219.4	17579	4441.1	6820.85	6707.75	10842.8	6210.73	11504.4	7668.24	5420.43	52555.9	69605.3	47325.4	51303.3	27947.5	48777.1	28936.4	53334.7	34314.2	28020	14219.4	17579	4441.1	6820.85	6707.75	10842.8
Q60870	REEP5_MOUSE	Receptor expression-enhancing protein 5	21050.7	2	2	100	Reep5	0.310607	14.5375	4.14241e-24	1.35779e-23	7.62874e-13	41.565	15.0469	15.0879	14.8868	14.7192	14.0004	14.7179	14.903	14.1063	14.1086	13.7976	33851.1	34827	30295.2	26973.2	16388.2	26948.6	30638.2	17637	17665.4	14239.8	273358	271087	194687	217223	144005	209879	196558	134076	141926	116895	33851.1	34827	30295.2	26973.2	16388.2	26948.6
Q99P87	RETN_MOUSE	Resistin	12491.7	1	1	40	Retn	0.3358	15.6656	1.48493e-09	3.53269e-09	3.12434e-05	34.3895	16.1312	NaN	NaN	NaN	15.2732	NaN	NaN	16.0604	15.1975	NaN	71776.6	NaN	NaN	NaN	39599.2	NaN	NaN	68336	37576.2	NaN	22382	NaN	NaN	NaN	127996	NaN	NaN	211978	70484.8	NaN	71776.6	NaN	NaN	NaN	39599.2	NaN
Q9D8S4	ORN_MOUSE	Oligoribonuclease, mitochondrial	26738.7	2	3	80	Rexo2	0.29395	13.0448	3.58858e-19	1.07203e-18	1.8297e-10	39.5491	12.7456	13.5798	NaN	12.8471	12.5	12.7059	NaN	13.6254	13.1353	13.2189	6867.75	12244	NaN	7368.33	5792.51	6681.46	NaN	12637.3	8997.54	9534.18	28674.1	41550.8	NaN	29647.9	29008.6	27533.9	NaN	61662	44739.8	59902.7	6867.75	12244	NaN	7368.33	5792.51	6681.46
Q9QUI0	RHOA_MOUSE	Transforming protein RhoA	21782.2	5	5	50	Rhoa	0.349416	12.0306	2.81195e-06	6.2962e-06	0.00164683	32.0253	NaN	12.3462	NaN	NaN	11.123	NaN	NaN	12.4584	11.7365	12.4888	NaN	5207.04	NaN	NaN	2230.24	NaN	NaN	5628.07	3412.21	5747.8	NaN	44381.5	NaN	NaN	23822	NaN	NaN	32709.9	13048.4	35270.8	NaN	5207.04	NaN	NaN	2230.24	NaN
Q8BG51;Q8BG51-2;Q8BG51-3;Q8BG51-4	MIRO1_MOUSE	Mitochondrial Rho GTPase 1;Isoform 2 of Mitochondrial Rho GTPase 1;Isoform 3 of Mitochondrial Rho GTPase 1;Isoform 4 of Mitochondrial Rho GTPase 1	72241.81;72241.81-2;72241.81-3;72241.81-4	5	5	30	Rhot1	0.339524	12.9137	1.04466e-07	2.40526e-07	0.000307567	33.1128	NaN	NaN	NaN	NaN	NaN	NaN	NaN	12.3837	13.3986	12.9588	NaN	NaN	NaN	NaN	NaN	NaN	NaN	5344.1	10798.6	7961.58	NaN	NaN	NaN	NaN	NaN	NaN	NaN	8025.31	14926	11588	NaN	NaN	NaN	NaN	NaN	NaN
Q8JZN7	MIRO2_MOUSE	Mitochondrial Rho GTPase 2	69071.1	3	3	50	Rhot2	0.492501	12.2623	4.57998e-18	1.3246e-17	6.63705e-10	39.0556	NaN	NaN	NaN	9.6862	12.8099	NaN	NaN	12.9855	12.8166	13.0131	NaN	NaN	NaN	823.83	7180.83	NaN	NaN	8110.02	7214.17	8266.82	NaN	NaN	NaN	3592.81	21338.4	NaN	NaN	18373.6	26508.8	16386.8	NaN	NaN	NaN	823.83	7180.83	NaN
Q9DCV4	RMD1_MOUSE	Regulator of microtubule dynamics protein 1	35000.2	11	12	100	Rmdn1	0.254705	15.795	2.82273e-38	1.31914e-37	3.41014e-19	46.272	16.0676	16.1054	15.3201	15.2102	15.8378	15.7478	15.2295	16.2245	16.1424	16.065	68681.1	70503.2	40909.2	37906.5	58565.7	55024.4	38418	76569.4	72333.3	68557.9	224355	302032	178872	125149	166393	153044	139534	205050	235537	195928	68681.1	70503.2	40909.2	37906.5	58565.7	55024.4
Q8CI78	RMND1_MOUSE	Required for meiotic nuclear division protein 1 homolog	51842.9	6	6	30	Rmnd1	0.116086	13.0522	8.93996e-08	2.06038e-07	0.000283717	33.1614	NaN	NaN	NaN	NaN	NaN	NaN	NaN	12.8577	13.1122	13.1868	NaN	NaN	NaN	NaN	NaN	NaN	NaN	7422.5	8854.68	9324.28	NaN	NaN	NaN	NaN	NaN	NaN	NaN	23087.3	34084	23941.5	NaN	NaN	NaN	NaN	NaN	NaN
O55236	MCE1_MOUSE	mRNA-capping enzyme	68684	2	2	100	Rngtt	0.962165	15.4269	8.70287e-08	2.00967e-07	0.000279786	33.1697	16.8426	14.7057	17.7704	16.2166	15.4526	13.5541	16.6188	15.3415	14.9971	12.7692	117524	26721.7	223577	76152	44842.2	12027.8	100636	41520.9	32701.4	6980.73	61699.3	196266	105488	79661.5	54253.1	105849	67928	26130.2	38789.3	52802.4	117524	26721.7	223577	76152	44842.2	12027.8
P60603	ROMO1_MOUSE	Reactive oxygen species modulator 1	8182.83	1	2	70	Romo1	0.341965	13.7609	1.80064e-42	1.00938e-41	4.92396e-21	47.4709	14.1603	NaN	NaN	13.3733	12.9059	13.4023	NaN	14.3946	13.997	14.0927	18309.9	NaN	NaN	10611	7674.9	10826.4	NaN	21538.1	16350	17471.6	146387	NaN	NaN	87300.7	73448.6	92786.1	NaN	126826	83063.3	111830	18309.9	NaN	NaN	10611	7674.9	10826.4
P35979	RL12_MOUSE	60S ribosomal protein L12	17804.6	1	1	70	Rpl12	0.36968	14.8502	5.90422e-48	4.43757e-47	2.00616e-23	48.9474	NaN	NaN	14.3864	14.5311	13.9391	15.409	NaN	15.5159	15.0494	15.1208	NaN	NaN	21416.3	23675.4	15707.3	43507.2	NaN	46854.3	33909.1	35628.7	NaN	NaN	59269.7	73483.2	12268.4	130557	NaN	123285	94811	72305.4	NaN	NaN	21416.3	23675.4	15707.3	43507.2
P47963	RL13_MOUSE	60S ribosomal protein L13	24305.5	2	2	60	Rpl13	0.303207	12.637	0.00182278	0.00370841	0.0644115	28.5542	NaN	NaN	NaN	12.3805	12.2798	12.7713	NaN	13.3208	12.3154	12.7544	NaN	NaN	NaN	5332.1	4972.52	6991.23	NaN	10232.3	5096.82	6909.87	NaN	NaN	NaN	7063.62	6191.51	15936.4	NaN	41597.2	15194.9	17640.5	NaN	NaN	NaN	5332.1	4972.52	6991.23
P19253	RL13A_MOUSE	60S ribosomal protein L13a	23464.2	6	6	50	Rpl13a	0.26146	13.2778	1.53359e-24	5.06192e-24	4.80109e-13	41.729	NaN	NaN	NaN	13.7776	NaN	13.4843	NaN	13.2363	12.783	13.1077	NaN	NaN	NaN	14043.3	NaN	11460.1	NaN	9650.13	7047.98	8827.08	NaN	NaN	NaN	32848.2	NaN	23787.7	NaN	30407.2	19917.4	10569.1	NaN	NaN	NaN	14043.3	NaN	11460.1
Q9CZM2	RL15_MOUSE	60S ribosomal protein L15	24146.1	4	4	70	Rpl15	0.701843	13.3353	1.52092e-22	4.79863e-22	4.16386e-12	40.9552	NaN	12.4676	13.7243	14.0404	10.9102	NaN	NaN	13.9471	13.3102	14.9473	NaN	5663.79	13534.1	16849.7	1924.4	NaN	NaN	15793.6	10157.1	31593.6	NaN	35046.5	7413.84	42608.1	8446.1	NaN	NaN	63111.2	30154.9	28969.2	NaN	5663.79	13534.1	16849.7	1924.4	NaN
P35980	RL18_MOUSE	60S ribosomal protein L18	21644.5	4	4	60	Rpl18	0.42955	13.9276	6.76191e-13	1.73835e-12	4.00142e-07	36.4502	NaN	NaN	NaN	13.2774	13.0218	14.0277	NaN	14.7911	14.1707	14.2766	NaN	NaN	NaN	9929.08	8316.96	16702.1	NaN	28350.4	18442	19846.7	NaN	NaN	NaN	37488.2	25118.7	44129	NaN	63554	35853.9	50826.7	NaN	NaN	NaN	9929.08	8316.96	16702.1
P62717	RL18A_MOUSE	60S ribosomal protein L18a	20732.3	5	5	80	Rpl18a	0.34751	13.0945	1.57614e-44	9.712e-44	6.19786e-22	48.0359	NaN	13.4956	NaN	13.6208	11.9139	13.6552	12.5274	13.4132	12.9875	13.1422	NaN	11550.2	NaN	12597.2	3858.66	12901.4	5903.57	10908.8	8121.55	9040.66	NaN	29461.6	NaN	34300	6144.44	119042	17426	36422.5	32739.7	35253.8	NaN	11550.2	NaN	12597.2	3858.66	12901.4
P61255	RL26_MOUSE	60S ribosomal protein L26	17258.2	5	5	50	Rpl26	0.524957	12.4845	0.000952781	0.0019621	0.0411286	29.1499	NaN	NaN	NaN	NaN	NaN	12.8531	11.6179	13.5056	12.0661	12.3798	NaN	NaN	NaN	NaN	NaN	7398.8	3142.98	11630.3	4288.06	5329.5	NaN	NaN	NaN	NaN	NaN	7905.48	1.53547e+06	46884.5	14942.3	226552	NaN	NaN	NaN	NaN	NaN	7398.8
P14115	RL27A_MOUSE	60S ribosomal protein L27a	16605.5	2	2	50	Rpl27a	0.376184	14.2173	3.66676e-09	8.6709e-09	5.15271e-05	34.1255	NaN	NaN	NaN	13.8289	NaN	14.7942	NaN	14.7137	13.3925	14.3573	NaN	NaN	NaN	14552.1	NaN	28412.5	NaN	26869.4	10753.6	20988.2	NaN	NaN	NaN	25451.1	NaN	34132.2	NaN	52851.3	20388.9	42644.9	NaN	NaN	NaN	14552.1	NaN	28412.5
P62889	RL30_MOUSE	60S ribosomal protein L30	12784	4	4	70	Rpl30	0.788928	14.8775	1.11539e-12	2.84267e-12	5.30375e-07	36.3268	NaN	16.5859	NaN	14.7828	NaN	14.9756	15.4129	14.197	14.015	14.173	NaN	98371	NaN	28187.4	NaN	32217.7	43626.3	18781.7	16554.8	18471.8	NaN	4804.03	NaN	31011.9	NaN	14579.8	24934.3	34864.1	28715.6	34956.5	NaN	98371	NaN	28187.4	NaN	32217.7
O55142	RL35A_MOUSE	60S ribosomal protein L35a	12553.7	5	6	70	Rpl35a	0.483411	12.4736	1.2726e-10	3.12197e-10	7.81937e-06	35.0857	NaN	NaN	NaN	12.5434	11.4784	12.3454	12.1703	13.5946	12.4146	12.7683	NaN	NaN	NaN	5969.69	2853.3	5203.96	4609.06	12370.6	5459.66	6976.38	NaN	NaN	NaN	15417.1	9356.29	28486.2	17736.1	19965.8	12375.2	9867.82	NaN	NaN	NaN	5969.69	2853.3	5203.96
Q9D8E6	RL4_MOUSE	60S ribosomal protein L4	47153.6	5	5	50	Rpl4	0.221069	13.9563	1.44846e-05	3.17987e-05	0.00381199	31.4083	13.4312	NaN	NaN	14.1249	NaN	NaN	NaN	14.3466	13.9719	13.907	11046	NaN	NaN	17865.9	NaN	NaN	NaN	20833.5	16067.6	15360.7	346275	NaN	NaN	8840.54	NaN	NaN	NaN	61798.5	29111.7	7683.96	11046	NaN	NaN	17865.9	NaN	NaN
P47962	RL5_MOUSE	60S ribosomal protein L5	34400.6	3	4	80	Rpl5	0.850141	13.2656	1.62199e-33	6.70383e-33	4.25905e-17	44.8213	NaN	14.1953	NaN	15.1896	11.7084	11.9224	13.3317	12.9528	13.3202	13.5047	NaN	18758.8	NaN	37369.9	3346.48	3881.41	10309.8	7928.07	10227.7	11622.9	NaN	18448.3	NaN	24833.3	1322.71	8038.88	28786.3	12363.5	7269.54	22448.1	NaN	18758.8	NaN	37369.9	3346.48	3881.41
P47911	RL6_MOUSE	60S ribosomal protein L6	33509.6	5	6	80	Rpl6	0.386607	13.1092	6.77096e-13	1.73879e-12	4.00443e-07	36.4499	NaN	12.7003	NaN	13.6208	11.3622	13.5288	13.1115	13.8027	13.1758	13.5714	NaN	6655.29	NaN	12596.8	2632.41	11819.2	8850.13	14289.6	9253.55	12173.1	NaN	22435	NaN	26179.2	8872.26	27662.2	53683.6	49275.8	26320.3	40172.6	NaN	6655.29	NaN	12596.8	2632.41	11819.2
P14148	RL7_MOUSE	60S ribosomal protein L7	31419.6	6	7	80	Rpl7	0.277819	14.2825	8.55518e-31	3.26175e-30	6.90056e-16	43.9394	NaN	14.8451	NaN	14.1293	13.8189	14.8227	14.1133	14.2577	13.9208	14.3527	NaN	29431.2	NaN	17919.8	14451.2	28978.5	17722.7	19588.4	15508.5	20920.9	NaN	37772.5	NaN	243836	260312	32052.6	39520.5	363070	133481	157208	NaN	29431.2	NaN	17919.8	14451.2	28978.5
P12970	RL7A_MOUSE	60S ribosomal protein L7a	29976.6	1	1	60	Rpl7a	0.258454	12.7839	3.49523e-21	1.07545e-20	1.87254e-11	40.4041	NaN	NaN	NaN	12.6513	11.9181	13.1073	NaN	13.0835	12.9461	12.9968	NaN	NaN	NaN	6433.19	3870.04	8824.41	NaN	8680.41	7891.67	8173.98	NaN	NaN	NaN	57289.6	59384.2	79992	NaN	71345.3	58310.6	59962.3	NaN	NaN	NaN	6433.19	3870.04	8824.41
P62918	RL8_MOUSE	60S ribosomal protein L8	28024.7	3	4	70	Rpl8	0.432697	13.3155	1.68499e-53	1.77525e-52	8.51033e-26	50.3586	NaN	11.6996	NaN	13.1833	NaN	14.2027	13.4146	13.9044	13.5842	13.2197	NaN	3326.12	NaN	9301.66	NaN	18855.1	10919.6	15333.4	12281.1	9539.21	NaN	30029.3	NaN	76113.5	NaN	83825.3	6761.16	49154	40676.3	42150.5	NaN	3326.12	NaN	9301.66	NaN	18855.1
P51410	RL9_MOUSE	60S ribosomal protein L9	21881.4	3	3	50	Rpl9	0.292486	12.0058	8.15629e-64	2.31914e-62	4.45167e-30	52.8481	NaN	NaN	NaN	12.1481	NaN	NaN	11.2512	12.3785	11.8414	12.4098	NaN	NaN	NaN	4538.88	NaN	NaN	2437.46	5324.76	3669.51	5441.65	NaN	NaN	NaN	407.23	NaN	NaN	16143	20650.4	12584	28932.3	NaN	NaN	NaN	4538.88	NaN	NaN
P14869	RLA0_MOUSE	60S acidic ribosomal protein P0	34216.4	7	8	70	Rplp0	1.14609	14.0134	2.10586e-09	4.99982e-09	3.79379e-05	34.288	NaN	14.8703	NaN	12.3303	16.419	12.9839	NaN	13.7311	13.4827	14.2764	NaN	29950.3	NaN	5149.82	87622.7	8100.91	NaN	13597.6	11447.1	19844	NaN	52039.3	NaN	50195.3	22788.2	60441	NaN	82447.8	61252.9	85236	NaN	29950.3	NaN	5149.82	87622.7	8100.91
P47955	RLA1_MOUSE	60S acidic ribosomal protein P1	11474.9	1	1	70	Rplp1	0.372427	14.1375	1.25897e-28	4.55003e-28	6.48425e-15	43.2051	NaN	13.5499	NaN	14.2421	13.0076	14.2608	NaN	14.8277	14.5953	14.479	NaN	11993.4	NaN	19378.2	8235.43	19630.9	NaN	29078.9	24753.1	22835.4	NaN	57396.7	NaN	77175.8	29423.6	64450	NaN	109669	70044.7	78382.5	NaN	11993.4	NaN	19378.2	8235.43	19630.9
Q91YQ5	RPN1_MOUSE	Dolichyl-diphosphooligosaccharide--protein glycosyltransferase subunit 1	68528.3	19	21	100	Rpn1	0.27717	14.5106	3.73946e-55	4.47975e-54	1.71033e-26	50.7672	14.2728	14.4758	13.9209	14.2761	14.2962	14.2736	14.5965	15.1422	15.024	14.8274	19793.9	22785.1	15510.4	19839.3	20118.5	19805.7	24774.1	36163.5	33317.9	29073.6	63727.6	45521.3	45640.4	40921	67891.2	36335.2	67121.1	130508	117233	107034	19793.9	22785.1	15510.4	19839.3	20118.5	19805.7
Q9DBG6	RPN2_MOUSE	Dolichyl-diphosphooligosaccharide--protein glycosyltransferase subunit 2	69062.9	18	23	100	Rpn2	1.13772	14.3245	8.95258e-43	5.11576e-42	3.62589e-21	47.5551	13.7064	14.5263	16.8012	14.0087	13.6151	14.0021	13.5257	14.4945	14.3672	14.1975	13366.9	23597.2	114196	16482.7	12547.6	16407.7	11793.1	23082.1	21132.5	18787.8	58414.1	50435.8	45024.1	78134.4	70487.3	67421.4	47028.9	130387	117174	105628	13366.9	23597.2	114196	16482.7	12547.6	16407.7
P63325	RS10_MOUSE	40S ribosomal protein S10	18915.7	2	2	70	Rps10	0.327236	14.3323	1.27936e-19	3.84623e-19	1.09392e-10	39.7441	NaN	NaN	NaN	14.3809	13.7194	15.0646	14.6048	14.5585	14.0155	13.9822	NaN	NaN	NaN	21334.9	13487.8	34269	24915.6	24130.2	16560.7	16182.9	NaN	NaN	NaN	54562	28503	72846.2	62110.2	72296.6	47321.1	49036.8	NaN	NaN	NaN	21334.9	13487.8	34269
P63323	RS12_MOUSE	40S ribosomal protein S12	14525	1	1	30	Rps12	0.235591	12.3659	7.57226e-05	0.000162904	0.0091718	30.6868	NaN	NaN	NaN	NaN	NaN	NaN	NaN	12.0018	12.6961	12.3999	NaN	NaN	NaN	NaN	NaN	NaN	NaN	4101.08	6635.89	5404.17	NaN	NaN	NaN	NaN	NaN	NaN	NaN	5633.67	6118.45	11217.4	NaN	NaN	NaN	NaN	NaN	NaN
P62301	RS13_MOUSE	40S ribosomal protein S13	17222.3	3	3	90	Rps13	0.433773	14.424	3.14859e-28	1.12416e-27	9.81162e-15	43.0669	13.8215	NaN	14.96	14.3455	13.9353	15.4567	14.9219	14.1129	13.9311	14.3316	14477.6	NaN	31871	20817	15665.8	44969.7	31040.4	17717.3	15620.4	20617.3	18772.9	NaN	69435.5	49745.3	38283	152340	67638.9	74609	27473	49279.9	14477.6	NaN	31871	20817	15665.8	44969.7
P62245	RS15A_MOUSE	40S ribosomal protein S15a	14839.5	4	4	80	Rps15a	0.350279	14.215	7.04217e-37	3.17773e-36	1.40216e-18	45.857	NaN	13.456	NaN	14.2592	14.1781	14.3728	13.4348	14.9973	14.4233	14.5984	NaN	11237.6	NaN	19608.8	18536.2	21215	11073.2	32707.2	21971.3	24805.5	NaN	45414.5	NaN	108215	34543.5	78309.2	93894.5	90323.7	74871.6	84434.8	NaN	11237.6	NaN	19608.8	18536.2	21215
P14131	RS16_MOUSE	40S ribosomal protein S16	16445.3	7	8	90	Rps16	0.312744	13.9871	5.69434e-67	2.27774e-65	2.3085e-31	53.5881	NaN	14.1466	13.9125	14.0416	13.108	14.6846	13.5228	14.4463	13.7908	14.2312	NaN	18135.8	15419.9	16862.9	8828.86	26333.9	11769.4	22323.4	14172.7	19231.5	NaN	58990.3	15064.3	48247	21880.3	68788.1	36123.5	63516.5	37234.1	46401	NaN	18135.8	15419.9	16862.9	8828.86	26333.9
P62270	RS18_MOUSE	40S ribosomal protein S18	17718.7	7	8	90	Rps18	0.323724	13.8721	6.46348e-14	1.69864e-13	1.07932e-07	37.0117	NaN	14.4006	14.4946	14.1018	13.1697	14.061	14.1402	13.9205	13.2737	13.287	NaN	21628.5	23084	17582.2	9214.37	17091.7	18056.1	15505.9	9903.31	9995.19	NaN	40688.6	6183.2	45641.9	1575.07	33471.3	12446.8	43263.6	27164.7	26976.1	NaN	21628.5	23084	17582.2	9214.37	17091.7
P25444	RS2_MOUSE	40S ribosomal protein S2	31231.3	6	6	70	Rps2	0.441893	14.1919	6.31948e-14	1.66265e-13	1.06594e-07	37.017	NaN	NaN	NaN	14.9572	14.4813	14.9853	12.4048	14.3968	14.1221	13.9956	NaN	NaN	NaN	31809.7	22872.5	32435.9	5422.63	21571.4	17830.9	16333.9	NaN	NaN	NaN	107945	50671.6	101668	35964.4	63408.5	38087.9	51173.7	NaN	NaN	NaN	31809.7	22872.5	32435.9
P60867	RS20_MOUSE	40S ribosomal protein S20	13372.7	3	3	60	Rps20	0.38412	12.2311	7.92345e-11	1.94988e-10	5.97195e-06	35.2159	NaN	NaN	NaN	12.4769	10.9315	12.7116	NaN	12.8852	12.4196	11.962	NaN	NaN	NaN	5700.46	1953.01	6707.76	NaN	7565.52	5478.75	3989.62	NaN	NaN	NaN	88084.1	24602.7	74071.1	NaN	67532.3	51761.6	33949.1	NaN	NaN	NaN	5700.46	1953.01	6707.76
P62849;P62849-2;P62849-3	RS24_MOUSE	40S ribosomal protein S24;Isoform 2 of 40S ribosomal protein S24;Isoform 3 of 40S ribosomal protein S24	15423.19;15423.19-2;15423.19-3	2	2	60	Rps24	0.469972	13.0251	6.20588e-27	2.16016e-26	3.79996e-14	42.6093	NaN	NaN	NaN	12.5183	NaN	13.9066	11.9498	12.8021	13.6263	13.3475	NaN	NaN	NaN	5866.59	NaN	15357.1	3955.93	7141.87	12645.3	10423.2	NaN	NaN	NaN	6867.58	NaN	27150.5	9309.2	18152.5	32238	19322.7	NaN	NaN	NaN	5866.59	NaN	15357.1
P62852	RS25_MOUSE	40S ribosomal protein S25	13742.1	1	1	30	Rps25	0.187576	13.613	2.88798e-14	7.66664e-14	6.91791e-08	37.1981	NaN	NaN	NaN	NaN	NaN	NaN	NaN	13.9028	13.3871	13.5491	NaN	NaN	NaN	NaN	NaN	NaN	NaN	15316.1	10713	11986	NaN	NaN	NaN	NaN	NaN	NaN	NaN	51251.4	35680.4	25177.9	NaN	NaN	NaN	NaN	NaN	NaN
P62908	RS3_MOUSE	40S ribosomal protein S3	26674.3	12	13	90	Rps3	0.174485	14.175	2.9374e-17	8.30211e-17	1.72994e-09	38.6834	NaN	14.0374	14.5608	14.0384	13.9038	14.4151	14.17	14.4638	13.9445	14.0409	NaN	16814.1	24168.4	16826	15327.2	21845.8	18432.6	22597	15765.6	16854.6	NaN	11847.6	36069.2	22890.9	23762.1	45271	24741.1	62255.6	30446.9	34881.3	NaN	16814.1	24168.4	16826	15327.2	21845.8
P97351	RS3A_MOUSE	40S ribosomal protein S3a	29884.8	5	5	70	Rps3a	0.894119	12.1323	7.61472e-07	1.72134e-06	0.000849419	32.4742	NaN	NaN	0	13.6618	14.0392	14.0768	NaN	13.7579	15.6775	13.7132	NaN	NaN	1	12960	16835	17279.5	NaN	13853	52406.7	13430.1	NaN	NaN	17536.7	19339.3	5934.46	16852	NaN	27082.1	7387.46	15403.4	NaN	NaN	1	12960	16835	17279.5
P62702	RS4X_MOUSE	40S ribosomal protein S4, X isoform	29597.7	9	9	60	Rps4x	0.39998	13.5102	1.35785e-41	7.28302e-41	1.19341e-20	47.2256	NaN	NaN	NaN	14.2915	NaN	13.1069	12.8874	14.0316	13.1702	13.5736	NaN	NaN	NaN	20052.2	NaN	8821.88	7577	16747.3	9217.54	12191.7	NaN	NaN	NaN	44885.5	NaN	48496.1	53581.1	79778	51057.8	54844.5	NaN	NaN	NaN	20052.2	NaN	8821.88
P62082	RS7_MOUSE	40S ribosomal protein S7	22126.8	4	4	70	Rps7	0.705456	14.4574	5.449e-10	1.31087e-09	1.78156e-05	34.6776	15.9283	NaN	NaN	12.4912	NaN	13.7379	13.3065	15.5684	15.0641	15.1057	62358	NaN	NaN	5757.43	NaN	13662.2	10131	48589.7	34257.8	35259.5	20613.2	NaN	NaN	29291.3	NaN	55246.5	30698.5	74165.6	43610.6	47930.9	62358	NaN	NaN	5757.43	NaN	13662.2
Q6ZWN5	RS9_MOUSE	40S ribosomal protein S9	22591.4	11	11	100	Rps9	0.402971	14.5534	4.22981e-37	1.93082e-36	1.12058e-18	45.9233	13.7278	14.21	13.3481	15.1126	14.2689	15.0638	14.652	15.4174	14.748	14.9851	13566.8	18951.7	10427.2	35427.9	19740.4	34249.8	25745.6	43763.7	27516.9	32431	16829.6	38786	18201.7	82489.9	36993.7	96203.2	42106.9	127494	62346.8	74834.2	13566.8	18951.7	10427.2	35427.9	19740.4	34249.8
P14206	RSSA_MOUSE	40S ribosomal protein SA	32838.1	9	9	100	Rpsa	0.343697	14.6746	9.70694e-43	5.52009e-42	3.75663e-21	47.5454	13.1635	14.6685	14.7096	15.3049	14.0623	15.0669	15.1578	15.1839	14.6003	14.8284	9174.82	26040.3	26793.3	40478.8	17107.3	34323.7	36555.6	37223.9	24839	29094.2	21852.4	60137.8	42207	134568	71183.9	113473	114948	128713	102640	81897.4	9174.82	26040.3	26793.3	40478.8	17107.3	34323.7
P10833	RRAS_MOUSE	Ras-related protein R-Ras	23763.8	2	2	30	Rras	0.66736	14.0083	0.00362208	0.00718934	0.108704	27.6883	NaN	NaN	NaN	NaN	NaN	NaN	NaN	14.9018	14.8407	12.2823	NaN	NaN	NaN	NaN	NaN	NaN	NaN	30611.4	29341.7	4981.42	NaN	NaN	NaN	NaN	NaN	NaN	NaN	17319.9	23877.4	13189	NaN	NaN	NaN	NaN	NaN	NaN
Q32KG4;Q32KG4-2	RTL9_MOUSE	Retrotransposon Gag-like protein 9;Isoform 2 of Retrotransposon Gag-like protein 9	138467.41;138467.41-2	1	1	30	Rtl9	0.165782	14.4894	0.00440539	0.00863514	0.127082	27.3676	NaN	NaN	NaN	14.4781	NaN	NaN	NaN	14.2567	14.7335	NaN	NaN	NaN	NaN	22820.7	NaN	NaN	NaN	19574.6	27241	NaN	NaN	NaN	NaN	46787.5	NaN	NaN	NaN	42478.9	56614.4	NaN	NaN	NaN	NaN	22820.7	NaN	NaN
O70622-2	RTN2_MOUSE	Isoform 2 of Reticulon-2	22239.1	7	13	100	Rtn2	0.284194	18.62	4.4063e-46	3.00546e-45	1.30327e-22	48.4534	18.697	18.8198	19.0747	18.9926	18.2563	18.4703	19.2443	18.3404	17.9821	18.3228	424969	462722	552150	521619	313115	363183	621038	331896	258914	327886	1.92365e+06	2.74118e+06	2.36484e+06	2.60471e+06	1.33699e+06	1.53223e+06	3.10099e+06	1.69686e+06	1.21909e+06	1.43753e+06	424969	462722	552150	521619	313115	363183
[truncated: 247 more rows]
[truncated: 54 more columns]

## Sheet: post_analysis
Comparison (group1/group2)	ProteinGroups	Protein Names	UniProt Ids	# Unique Total Peptides	Protein Descriptions	Gene Name	Condition Numerator	Condition Denominator	AVG Log2 Ratio	Absolute AVG Log2 Ratio	Pvalue	Qvalue	# of Ratios	% Change	Ratio	GO Cellular Component	GO Molecular Function	GO Biological Process
[truncated: 993 more rows]

[truncated: 11 more sheets: Identifications, BGS_Analysis Summary_9501.raw, BGS_Analysis Summary_9502.raw, BGS_Analysis Summary_9503.raw, BGS_Analysis Summary_9504.raw, BGS_Analysis Summary_9505.raw, BGS_Analysis Summary_9506.raw, BGS_Analysis Summary_9507.raw, BGS_Analysis Summary_9508.raw, BGS_Analysis Summary_9509.raw, BGS_Analysis Summary_9510.raw]
