# Supplementary material for: Chronic stress targets mitochondrial respiratory efficiency in the skeletal muscle of C57BL/6 mice
Source: Cell Mol Life Sci. 2023 Mar 29;80(4):108. doi: 10.1007/s00018-023-04761-4 (PMC10060325; doi:10.1007/s00018-023-04761-4)
Supplement: Supplementary file 3 — Supplementary file3 (XLSX 37 KB) [file 18_2023_4761_MOESM3_ESM.xlsx]

## Sheet: DRAGEN Methylation Summary
Raw data
DRAGEN Methylation Pipeline 3.9.5
DRAGEN Host Software Version 05.021.609.3.9.5 and Bio-IT Processor Version 0x04261818 DRAGEN Host Software Version 05.021.609.3.9.5 and Bio-IT Processor Version 0x04261818
		CVS					CTRL
Map/Align Metrics	Sample	4206 GastrocCvs (ID=16443541)	4207GastrocCvs (ID=16444553)	4208GastrocCvs (ID=16433697)	4209GastrocCvs (ID=16443540)	4210GastrocCvs (ID=16430849)	4218GastrocCtrl (ID=16430850)	4219GastrocCtrl (ID=16430851)	4220GastrocCtrl (ID=16444552)	4221GastrocCtrl (ID=16445434)	4222GastrocCtrl (ID=16433698)
	Total input reads	50368576	46844014	47344434	43618104	42690292	45332844	42758718	46906234	43667526	47301712
DRAGEN Methylation Metrics
METHYL CALLING	Total Pairs	25184288	23422007	23672217	21809052	21345146	22666422	21379359	23453117	21833763	23650856
METHYL CALLING	Number of alignments with unique best hit	17675176	14774172	15226693	13638968	11253022	14181465	13448469	12859344	12823356	14860511
METHYL CALLING	Mapping efficiency (%)	70.18	63.08	64.32	62.54	52.72	62.57	62.9	54.83	58.73	62.83
METHYL CALLING	Pairs with no alignments under any condition	4192728	4869375	4308204	4967031	5421535	4421009	4438876	5845276	5178963	5266025
METHYL CALLING	Pairs that did not map uniquely	3316384	3778460	4137320	3203053	4670589	4063948	3492014	4748497	3831444	3524320
METHYL CALLING	Pairs with unique best alignment from OT strand	9260551	8155698	8382070	7426476	7022164	7950252	7427630	7778624	7338844	8093170
METHYL CALLING	Pairs with unique best alignment from CTOT strand	0	0	0	0	0	0	0	0	0	0
METHYL CALLING	Pairs with unique best alignment from CTOB strand	0	0	0	0	0	0	0	0	0	0
METHYL CALLING	Pairs with unique best alignment from OB strand	8414625	6618474	6844623	6212492	4230858	6231213	6020839	5080720	5484512	6767341
METHYL CALLING	Total number of C's analyzed	1021222573	822442182	796264239	729828573	589330920	761863197	760407366	696485094	713194323	848833541
METHYL CALLING	Methylated C's in CpG context	45272983	53975422	50255191	40821838	63840779	52001004	55028004	76782936	60749702	54031624
METHYL CALLING	Methylated C's in CHG context	2187122	2847743	1148690	1844724	956850	1186943	1218508	1141031	1229149	1270589
METHYL CALLING	Methylated C's in CHH context	7557357	9762416	4473853	6866150	4876867	4708014	4454621	5220204	4716387	4659036
METHYL CALLING	Methylated C's in unknown context	176	231	267	229	434	250	259	493	276	207
METHYL CALLING	Unmethylated C's in CpG context	14354699	12082584	12018336	10338913	8453227	11881159	10733279	7836535	10335601	12058247
METHYL CALLING	Unmethylated C's in CHG context	214567942	179183740	174965760	155649033	121940974	167899931	166531577	149322901	156176768	183508900
METHYL CALLING	Unmethylated C's in CHH context	737282470	564590277	553402409	514307915	389262223	524186146	522441377	456181487	479986716	593305145
METHYL CALLING	Unmethylated C's in unknown context	8235	11605	14075	10806	19678	14173	10461	19251	12395	10369
METHYL CALLING	% of C's methylated in CpG context	75.93	81.71	80.7	79.79	88.31	81.4	83.68	90.74	85.46	81.75
METHYL CALLING	% of C's methylated in CHG context	1.01	1.56	0.65	1.17	0.78	0.7	0.73	0.76	0.78	0.69
METHYL CALLING	% of C's methylated in CHH context	1.01	1.7	0.8	1.32	1.24	0.89	0.85	1.13	0.97	0.78
METHYL CALLING	% of C's methylated in unknown context	2.09	1.95	1.86	2.08	2.16	1.73	2.42	2.5	2.18	1.96
METHYL CALLING PER RG	Total Pairs	25184288	23422007	23672217	21809052	21345146	22666422	21379359	23453117	21833763	23650856
METHYL CALLING PER RG	Number of alignments with unique best hit	17675176	14774172	15226693	13638968	11253022	14181465	13448469	12859344	12823356	14860511
METHYL CALLING PER RG	Mapping efficiency (%)	70.18	63.08	64.32	62.54	52.72	62.57	62.9	54.83	58.73	62.83
METHYL CALLING PER RG	Pairs with no alignments under any condition	4192728	4869375	4308204	4967031	5421535	4421009	4438876	5845276	5178963	5266025
METHYL CALLING PER RG	Pairs that did not map uniquely	3316384	3778460	4137320	3203053	4670589	4063948	3492014	4748497	3831444	3524320
METHYL CALLING PER RG	Pairs with unique best alignment from OT strand	9260551	8155698	8382070	7426476	7022164	7950252	7427630	7778624	7338844	8093170
METHYL CALLING PER RG	Pairs with unique best alignment from CTOT strand	0	0	0	0	0	0	0	0	0	0
METHYL CALLING PER RG	Pairs with unique best alignment from CTOB strand	0	0	0	0	0	0	0	0	0	0
METHYL CALLING PER RG	Pairs with unique best alignment from OB strand	8414625	6618474	6844623	6212492	4230858	6231213	6020839	5080720	5484512	6767341
METHYL CALLING PER RG	Total number of C's analyzed	1021222573	822442182	796264239	729828573	589330920	761863197	760407366	696485094	713194323	848833541
METHYL CALLING PER RG	Methylated C's in CpG context	45272983	53975422	50255191	40821838	63840779	52001004	55028004	76782936	60749702	54031624
METHYL CALLING PER RG	Methylated C's in CHG context	2187122	2847743	1148690	1844724	956850	1186943	1218508	1141031	1229149	1270589
METHYL CALLING PER RG	Methylated C's in CHH context	7557357	9762416	4473853	6866150	4876867	4708014	4454621	5220204	4716387	4659036
METHYL CALLING PER RG	Methylated C's in unknown context	176	231	267	229	434	250	259	493	276	207
METHYL CALLING PER RG	Unmethylated C's in CpG context	14354699	12082584	12018336	10338913	8453227	11881159	10733279	7836535	10335601	12058247
METHYL CALLING PER RG	Unmethylated C's in CHG context	214567942	179183740	174965760	155649033	121940974	167899931	166531577	149322901	156176768	183508900
METHYL CALLING PER RG	Unmethylated C's in CHH context	737282470	564590277	553402409	514307915	389262223	524186146	522441377	456181487	479986716	593305145
METHYL CALLING PER RG	Unmethylated C's in unknown context	8235	11605	14075	10806	19678	14173	10461	19251	12395	10369
METHYL CALLING PER RG	% of C's methylated in CpG context	75.93	81.71	80.7	79.79	88.31	81.4	83.68	90.74	85.46	81.75
METHYL CALLING PER RG	% of C's methylated in CHG context	1.01	1.56	0.65	1.17	0.78	0.7	0.73	0.76	0.78	0.69
METHYL CALLING PER RG	% of C's methylated in CHH context	1.01	1.7	0.8	1.32	1.24	0.89	0.85	1.13	0.97	0.78
METHYL CALLING PER RG	% of C's methylated in unknown context	2.09	1.95	1.86	2.08	2.16	1.73	2.42	2.5	2.18	1.96

## Sheet: Analyses metrix 
	Methlylated CpGs used im mehylKit analyses
	CVS		CTRL
	Sample Number	Number of CpG Used for analyses	Sample Number	Number of CpG Used for analyses
	4209GastrocCvs	3849366	4221GastrocCtrl	4105673
	4206GastrocCvs	6148701	4218GastrocCtrl	4178224
	4210GastrocCvs	3273005	4219GastrocCtrl	4446928
	4208GastrocCvs	4295737	4220 GastrocCtrl	4123451
	4207GastrocCvs	4802073	4222GastrocCtrl	5086196
	Literature
	Akalin A, Kormaksson M, Li S, Garrett-Bakelman FE, Figueroa ME, Melnick A, Mason CE.
	methylKit: a comprehensive R package for the analysis of genome-wide DNA methylation profiles.
	Genome Biol. 2012 Oct 3;13(10):R87

## Sheet: DifferentialMethylation
Differential methylated regions
Hypomethylated after Cvs
chr	start	end	strand	pvalue	qvalue	meth.diff	Gene name	RefSeq_ID	Genecode_ID	localization
chr1	117434084	117434084	+	2.43361e-13	3.96126e-09	-44.1019	intragenic
chr12	78351027	78351027	+	9.91347e-07	4.22364e-17	-7.78153	Gphn	NM_145965	ENSMUST00000110388.9	mm10 chr12:78,226,653-78,684,767 Size: 458,115 Total Exon Count: 23 Strand: +
chr12	78351016	78351016	+	3.8676e-07	1.94858e-17	-7.16853	Gphn	NM_145965	ENSMUST00000110388.9	mm10 chr12:78,226,653-78,684,767 Size: 458,115 Total Exon Count: 23 Strand: +
chr12	3109923	3109923	+	8.4488e-14	1.57748e-09	-1.5204	intragenic
chr12	3109911	3109911	+	2.11466e-07	1.2546e-17	-1.02603	intragenic
chr14	19419555	19419555	+	1.77722e-06	6.92152e-17	-3.22552	intragenic
chr14	19419615	19419615	+	1.53766e-13	2.63819e-09	-1.19366	intragenic
chr16	11144075	11144075	+	1.26501e-06	5.18094e-17	-5.74908	Zc3h7a	NR_027502	ENSMUST00000037633.14	mm10 chr16:11,136,592-11,176,393 Size: 39,802 Total Exon Count: 23 Strand: -
chr16	11144100	11144100	+	1.02617e-06	4.31409e-17	-5.66469	Zc3h7a	NR_027502	ENSMUST00000037633.14	mm10 chr16:11,136,592-11,176,393 Size: 39,802 Total Exon Count: 23 Strand: -
chr16	11144097	11144097	+	1.01075e-08	8.91163e-05	-6.77021	Zc3h7a	NR_027502	ENSMUST00000037633.14	mm10 chr16:11,136,592-11,176,393 Size: 39,802 Total Exon Count: 23 Strand: -
chr16	11144089	11144089	+	3.39278e-09	2.62657e-18	-6.64483	Zc3h7a	NR_027502	ENSMUST00000037633.14	mm10 chr16:11,136,592-11,176,393 Size: 39,802 Total Exon Count: 23 Strand: -
chr16	57391374	57391374	+	5.23086e-09	4.67694e-05	-6.14754	Zc3h7a	NR_027502	ENSMUST00000037633.14	mm10 chr16:11,136,592-11,176,393 Size: 39,802 Total Exon Count: 23 Strand: -
chr16	57391546	57391546	+	2.14477e-10	2.4313e-06	-5.92547	Cmss1	NM_025599	ENSMUST00000114371.4	mm10 chr16:57,302,000-57,606,846 Size: 304,847 Total Exon Count: 10 Strand: -
chr16	57391362	57391362	+	1.344e-07	8.61806e-18	-4.94744	Cmss1	NM_025599	ENSMUST00000114371.4	mm10 chr16:57,302,000-57,606,846 Size: 304,847 Total Exon Count: 10 Strand: -
chr16	57391391	57391391	+	1.96232e-07	1.18639e-17	-4.85887	Cmss1	NM_025599	ENSMUST00000114371.4	mm10 chr16:57,302,000-57,606,846 Size: 304,847 Total Exon Count: 10 Strand: -
chr16	57391528	57391528	+	2.17398e-07	1.27785e-17	-4.67844	Cmss1	NM_025599	ENSMUST00000114371.4	mm10 chr16:57,302,000-57,606,846 Size: 304,847 Total Exon Count: 10 Strand: -
chr16	57391422	57391422	+	1.00402e-07	6.85338e-18	-4.32749	Cmss1	NM_025599	ENSMUST00000114371.4	mm10 chr16:57,302,000-57,606,846 Size: 304,847 Total Exon Count: 10 Strand: -
chr16	57391491	57391491	+	1.89348e-09	1.82123e-05	-4.07572	Cmss1	NM_025599	ENSMUST00000114371.4	mm10 chr16:57,302,000-57,606,846 Size: 304,847 Total Exon Count: 10 Strand: -
chr16	57391481	57391481	+	1.13435e-08	9.6014e-06	-3.33453	Cmss1	NM_025599	ENSMUST00000114371.4	mm10 chr16:57,302,000-57,606,846 Size: 304,847 Total Exon Count: 10 Strand: -
chr16	57391493	57391493	+	1.04109e-08	9.05343e-05	-3.25009	Cmss1	NM_025599	ENSMUST00000114371.4	mm10 chr16:57,302,000-57,606,846 Size: 304,847 Total Exon Count: 10 Strand: -
chr16	57391497	57391497	+	2.25864e-07	1.31543e-17	-2.66621	Cmss1	NM_025599	ENSMUST00000114371.4	mm10 chr16:57,302,000-57,606,846 Size: 304,847 Total Exon Count: 10 Strand: -
chr17	39843190	39843190	+	2.82826e-07	1.53455e-17	-4.84369	Gm26917	NR_046233	ENSMUST00000192833.1	mm10 chr17:39,843,013-39,846,341 Size: 3,329 Total Exon Count: 1 Strand: +
chr17	39843209	39843209	+	4.12876e-08	3.12024e-18	-4.51912	Gm26917	NR_046233	ENSMUST00000192833.1	mm10 chr17:39,843,013-39,846,341 Size: 3,329 Total Exon Count: 1 Strand: +
chr17	39843333	39843333	+	2.63448e-06	9.8377e-17	-5.07867	Gm26917	NR_046233	ENSMUST00000192833.1	mm10 chr17:39,843,013-39,846,341 Size: 3,329 Total Exon Count: 1 Strand: +
chr17	39843348	39843348	+	1.51011e-06	6.06735e-17	-4.9358	Gm26917	NR_046233	ENSMUST00000192833.1	mm10 chr17:39,843,013-39,846,341 Size: 3,329 Total Exon Count: 1 Strand: +
chr17	39843621	39843621	+	7.25343e-08	5.17369e-18	-7.99495	Gm26917	NR_046233	ENSMUST00000192833.1	mm10 chr17:39,843,013-39,846,341 Size: 3,329 Total Exon Count: 1 Strand: +
chr17	39843768	39843768	+	6.39402e-07	2.96279e-17	-4.51547	Gm26917	NR_046233	ENSMUST00000192833.1	mm10 chr17:39,843,013-39,846,341 Size: 3,329 Total Exon Count: 1 Strand: +
chr17	39843979	39843979	+	1.53205e-06	6.11678e-17	-4.43915	Gm26917	NR_046233	ENSMUST00000192833.1	mm10 chr17:39,843,013-39,846,341 Size: 3,329 Total Exon Count: 1 Strand: +
chr17	39843997	39843997	+	1.71806e-06	6.73751e-17	-3.56756	Gm26917	NR_046233	ENSMUST00000192833.1	mm10 chr17:39,843,013-39,846,341 Size: 3,329 Total Exon Count: 1 Strand: +
chr17	39844044	39844044	+	3.68323e-11	4.77178e-07	-5.40194	Gm26917	NR_046233	ENSMUST00000192833.1	mm10 chr17:39,843,013-39,846,341 Size: 3,329 Total Exon Count: 1 Strand: +
chr17	39844280	39844280	+	5.37275e-07	2.5453e-17	-3.74406	Gm26917	NR_046233	ENSMUST00000192833.1	mm10 chr17:39,843,013-39,846,341 Size: 3,329 Total Exon Count: 1 Strand: +
chr17	39844289	39844289	+	2.02185e-07	1.21085e-17	-3.4245	Gm26917	NR_046233	ENSMUST00000192833.1	mm10 chr17:39,843,013-39,846,341 Size: 3,329 Total Exon Count: 1 Strand: +
chr17	39844430	39844430	+	1.71936e-07	6.73751e-17	-5.69092	Gm26917	NR_046233	ENSMUST00000192833.1	mm10 chr17:39,843,013-39,846,341 Size: 3,329 Total Exon Count: 1 Strand: +
chr17	39844593	39844593	+	9.10615e-07	3.9594e-17	-3.51418	Gm26917	NR_046233	ENSMUST00000192833.1	mm10 chr17:39,843,013-39,846,341 Size: 3,329 Total Exon Count: 1 Strand: +
chr17	39844614	39844614	+	2.61765e-07	9.8327e-17	-2.37298	Gm26917	NR_046233	ENSMUST00000192833.1	mm10 chr17:39,843,013-39,846,341 Size: 3,329 Total Exon Count: 1 Strand: +
chr17	39844651	39844651	+	4.41756e-08	2.15718e-17	-4.07866	Gm26917	NR_046233	ENSMUST00000192833.1	mm10 chr17:39,843,013-39,846,341 Size: 3,329 Total Exon Count: 1 Strand: +
chr17	39844753	39844753	+	8.94316e-07	3.91534e-17	-5.0018	Gm26917	NR_046233	ENSMUST00000192833.1	mm10 chr17:39,843,013-39,846,341 Size: 3,329 Total Exon Count: 1 Strand: +
chr17	39845727	39845727	+	2.82805e-08	2.27252e-18	-5.4	Gm26917	NR_046233	ENSMUST00000192833.1	mm10 chr17:39,843,013-39,846,341 Size: 3,329 Total Exon Count: 1 Strand: +
chr17	39845809	39845809	+	1.74563e-08	1.45809e-18	-4.83419	Gm26917	NR_046233	ENSMUST00000192833.1	mm10 chr17:39,843,013-39,846,341 Size: 3,329 Total Exon Count: 1 Strand: +
chr17	39845865	39845865	+	8.1646e-11	1.01628e-07	-7.36262	Gm26917	NR_046233	ENSMUST00000192833.1	mm10 chr17:39,843,013-39,846,341 Size: 3,329 Total Exon Count: 1 Strand: +
chr17	39845883	39845883	+	4.21814e-07	2.09198e-17	-5.79046	Gm26917	NR_046233	ENSMUST00000192833.1	mm10 chr17:39,843,013-39,846,341 Size: 3,329 Total Exon Count: 1 Strand: +
chr17	39845926	39845926	+	3.33576e-07	1.7426e-17	-5.87203	Gm26917	NR_046233	ENSMUST00000192833.1	mm10 chr17:39,843,013-39,846,341 Size: 3,329 Total Exon Count: 1 Strand: +
chr17	39846018	39846018	+	7.00118e-13	9.87656e-08	-6.93195	Gm26917	NR_046233	ENSMUST00000192833.1	mm10 chr17:39,843,013-39,846,341 Size: 3,329 Total Exon Count: 1 Strand: +
chr17	39846421	39846421	+	4.39548e-08	3.28272e-18	-5.65827	Gm26917	NR_046233	ENSMUST00000182520.1	mm10 chr17:39,845,074-39,846,245 Size: 1,172 Total Exon Count: 2 Strand: +
chr17	39846441	39846441	+	1.87448e-06	7.2118e-17	-5.98509	Gm26917	NR_046233	ENSMUST00000182520.2	mm10 chr17:39,845,074-39,846,245 Size: 1,172 Total Exon Count: 2 Strand: +
chr17	39846477	39846477	+	2.47699e-07	1.38891e-17	-7.78823	Gm26917	NR_046233	ENSMUST00000182520.3	mm10 chr17:39,845,074-39,846,245 Size: 1,172 Total Exon Count: 2 Strand: +
chr17	39846481	39846481	+	2.51998e-07	1.39106e-17	-7.17957	Gm26917	NR_046233	ENSMUST00000182520.4	mm10 chr17:39,845,074-39,846,245 Size: 1,172 Total Exon Count: 2 Strand: +
chr17	39846857	39846857	+	2.59766e-09	2.46124e-05	-6.54672	Gm26917	NR_046233	ENSMUST00000182520.5	mm10 chr17:39,845,074-39,846,245 Size: 1,172 Total Exon Count: 2 Strand: +
chr17	39846876	39846876	+	4.27498e-07	2.10374e-17	-4.94967	Gm26917	NR_046233	ENSMUST00000182520.6	mm10 chr17:39,845,074-39,846,245 Size: 1,172 Total Exon Count: 2 Strand: +
chr17	39846902	39846902	+	5.14514e-08	3.76475e-18	-5.17169	Gm26917	NR_046233	ENSMUST00000182520.7	mm10 chr17:39,845,074-39,846,245 Size: 1,172 Total Exon Count: 2 Strand: +
chr17	39846981	39846981	+	7.80675e-07	3.51478e-17	-5.2723	Gm42418	NR_046233	ENSMUST00000182010.1	mm10 chr17:39,846,958-39,848,788 Size: 1,831 Total Exon Count: 1 Strand: +
chr17	39847058	39847058	+	1.58521e-06	6.28948e-17	-4.01145	Gm42418	NR_046233	ENSMUST00000182010.1	mm10 chr17:39,846,958-39,848,788 Size: 1,831 Total Exon Count: 1 Strand: +
chr17	39847522	39847522	+	9.17838e-07	3.96365e-17	-4.15024	Gm42418	NR_046233	ENSMUST00000182010.1	mm10 chr17:39,846,958-39,848,788 Size: 1,831 Total Exon Count: 1 Strand: +
chr17	39847782	39847782	+	8.27499e-07	3.69936e-17	-3.41482	Gm42418	NR_046233	ENSMUST00000182010.1	mm10 chr17:39,846,958-39,848,788 Size: 1,831 Total Exon Count: 1 Strand: +
chr17	39848272	39848272	+	1.41433e-06	5.71872e-17	-6.27535	Gm42418	NR_046233	ENSMUST00000182010.1	mm10 chr17:39,846,958-39,848,788 Size: 1,831 Total Exon Count: 1 Strand: +
chr2	98666856	98666856	+	0	0	-2.06122	Gm10801		ENSMUST00000099683.1	mm10 chr2:98,666,547-98,667,301 Size: 755 Total Exon Count: 5 Strand: -
chr2	98662264	98662264	+	1.21058e-10	1.42313e-06	-1.99946	Gm10802		ENSMUST00000099683.2	mm10 chr2:98,666,547-98,667,301 Size: 755 Total Exon Count: 5 Strand: -
chr2	98667107	98667107	+	0	0	-1.85471	Gm10803		ENSMUST00000099683.3	mm10 chr2:98,666,547-98,667,301 Size: 755 Total Exon Count: 5 Strand: -
chr2	98662565	98662565	+	1.26422e-06	5.18094e-17	-1.42537	Gm10804		ENSMUST00000099683.4	mm10 chr2:98,666,547-98,667,301 Size: 755 Total Exon Count: 5 Strand: -
chr2	98662685	98662685	+	1.46345e-07	9.29021e-18	-1.26086	Gm10805		ENSMUST00000099683.5	mm10 chr2:98,666,547-98,667,301 Size: 755 Total Exon Count: 5 Strand: -
chr2	98662410	98662410	+	1.00597e-12	1.48513e-08	-1.25316	Gm10806		ENSMUST00000099683.6	mm10 chr2:98,666,547-98,667,301 Size: 755 Total Exon Count: 5 Strand: -
chr2	98662676	98662676	+	6.70256e-07	3.06107e-17	-1.21556	Gm10807		ENSMUST00000099683.7	mm10 chr2:98,666,547-98,667,301 Size: 755 Total Exon Count: 5 Strand: -
chr2	98666722	98666722	+	0	0	-1.00967	Gm10808		ENSMUST00000099683.8	mm10 chr2:98,666,547-98,667,301 Size: 755 Total Exon Count: 5 Strand: -
chr2	165784865	165784865	+	0	0	-33.3087	Zmynd8	NM_001252585	ENSMUST00000109266.10	mm10 chr2:165,784,152-165,858,173 Size: 74,022 Total Exon Count: 22 Strand: -
chr3	5860421	5860421	+	3.48073e-07	1.79644e-17	-7.91404	intragenic
chr3	5860560	5860560	+	3.01673e-10	3.35976e-06	-7.39663	intragenic
chr3	5860569	5860569	+	1.21147e-09	1.18316e-05	-7.2972	intragenic
chr3	5860540	5860540	+	4.0485e-10	4.43112e-06	-6.79512	intragenic
chr3	5860698	5860698	+	8.88699e-07	3.91534e-17	-6.53737	intragenic
chr3	5860508	5860508	+	2.71468e-08	1.48562e-17	-6.28585	intragenic
chr3	5860492	5860492	+	2.41653e-07	1.36969e-17	-6.16895	intragenic
chr3	5860431	5860431	+	1.11305e-06	4.61818e-17	-5.55329	intragenic
chr3	5860473	5860473	+	2.53149e-06	9.6229e-17	-6.03371	intragenic
chr5	142172560	142172560	+	4.65121e-07	2.25054e-17	-15.8701	Sdk1	NM_177879	ENSMUST00000085774.10	mm10 chr5:141,241,490-142,215,586 Size: 974,097 Total Exon Count: 45 Strand: +
chr6	3201495	3201495	+	1.26086e-11	1.45529e-06	-5.29828	intragenic
chr6	3201442	3201442	+	3.34896e-07	1.7426e-17	-4.06039	intragenic
chr9	123462017	123462017	+	2.86774e-11	3.87337e-07	-9.52918	intragenic
chr9	123461999	123461999	+	7.09234e-10	7.2631e-06	-9.10534	intragenic
chr9	123462060	123462060	+	9.32277e-08	6.50355e-18	-9.07786	intragenic
chr9	123462023	123462023	+	7.46915e-11	7.52624e-06	-8.52242	intragenic
chr9	123462002	123462002	+	1.02844e-07	6.90771e-18	-8.42242	intragenic
chr9	123461996	123461996	+	8.73927e-07	3.87959e-17	-8.26027	intragenic
chr9	123461987	123461987	+	7.57516e-08	5.34314e-18	-7.98549	Gm10722		ENSMUST00000151376.2	mm10 chr9:3,000,922-3,002,330 Size: 1,409 Total Exon Count: 4 Strand: +
chr9	123461979	123461979	+	3.04934e-07	1.64048e-17	-7.1855	Gm10722		ENSMUST00000151376.2	mm10 chr9:3,000,922-3,002,330 Size: 1,409 Total Exon Count: 4 Strand: +
chr9	3001085	3001085	+	6.50101e-08	2.99054e-17	-5.94366	Gm10722		ENSMUST00000151376.2	mm10 chr9:3,000,922-3,002,330 Size: 1,409 Total Exon Count: 4 Strand: +
chr9	45447782	45447782	+	7.54193e-07	3.41981e-17	-42.8571	Gm11168		ENSMUST00000177722.7	mm10 chr9:3,003,346-3,005,194 Size: 1,849 Coding Exon Count: 5 Strand: +
chr9	3022161	3022161	+	1.06328e-06	4.44068e-17	-4.19596	Gm11168		ENSMUST00000177722.7	mm10 chr9:3,003,346-3,005,194 Size: 1,849 Coding Exon Count: 5 Strand: +
chr9	3013333	3013333	+	3.48715e-09	2.6671e-18	-3.6974	Gm11168		ENSMUST00000177722.7	mm10 chr9:3,003,346-3,005,194 Size: 1,849 Coding Exon Count: 5 Strand: +
chr9	3017134	3017134	+	2.94653e-08	2.30926e-18	-2.832	Gm11168		ENSMUST00000177722.7	mm10 chr9:3,003,346-3,005,194 Size: 1,849 Coding Exon Count: 5 Strand: +
chr9	3000031	3000031	+	0	0	-2.74224	Gm11168		ENSMUST00000177722.7	mm10 chr9:3,003,346-3,005,194 Size: 1,849 Coding Exon Count: 5 Strand: +
chr9	3002254	3002254	+	0	0	-2.70538	Gm11168		ENSMUST00000177722.7	mm10 chr9:3,003,346-3,005,194 Size: 1,849 Coding Exon Count: 5 Strand: +
chr9	3004650	3004650	+	0	0	-2.66325	Gm11168		ENSMUST00000177722.7	mm10 chr9:3,003,346-3,005,194 Size: 1,849 Coding Exon Count: 5 Strand: +
chr9	3003539	3003539	+	0	0	-2.63542	Gm11168		ENSMUST00000177722.7	mm10 chr9:3,003,346-3,005,194 Size: 1,849 Coding Exon Count: 5 Strand: +
chr9	3029824	3029824	+	3.7275e-09	3.42938e-05	-2.6275	Gm11168		ENSMUST00000177722.7	mm10 chr9:3,003,346-3,005,194 Size: 1,849 Coding Exon Count: 5 Strand: +
chr9	3032512	3032512	+	9.6752e-08	6.67604e-18	-2.58819	Gm10721		ENSMUST00000143083.2	mm10 chr9:3,013,140-3,014,344 Size: 1,205 Coding Exon Count: 4 Strand: +
chr9	80958356	80958356	+	1.79139e-06	6.93416e-17	-25.641	Gm10721		ENSMUST00000143083.2	mm10 chr9:3,013,140-3,014,344 Size: 1,205 Coding Exon Count: 4 Strand: +
chr9	3006872	3006872	+	0	0	-2.37098	Gm10720		ENSMUST00000099050.3	mm10 chr9:3,015,654-3,017,210 Size: 1,557 Coding Exon Count: 5 Strand: +
chr9	3018478	3018478	+	1.09255e-09	1.0837e-05	-2.36197	Gm10720		ENSMUST00000099050.3	mm10 chr9:3,015,654-3,017,210 Size: 1,557 Coding Exon Count: 5 Strand: +
chr9	3018330	3018330	+	1.61032e-08	1.01213e-17	-2.3322	Gm10719		ENSMUST00000099049.3	mm10 chr9:3,017,408-3,019,022 Size: 1,615 Coding Exon Count: 4 Strand: +
chr9	3021049	3021049	+	0	0	-2.28534	Gm10719		ENSMUST00000099049.3	mm10 chr9:3,017,408-3,019,022 Size: 1,615 Coding Exon Count: 4 Strand: +
chr9	3024441	3024441	+	0	0	-2.26337	Gm10719		ENSMUST00000099049.3	mm10 chr9:3,017,408-3,019,022 Size: 1,615 Coding Exon Count: 4 Strand: +
chr9	3000441	3000441	+	0	0	-2.2466	Gm10719		ENSMUST00000099049.3	mm10 chr9:3,017,408-3,019,022 Size: 1,615 Coding Exon Count: 4 Strand: +
chr9	3014268	3014268	+	0	0	-2.21769	intragen
chr9	3004502	3004502	+	1.38911e-06	5.65272e-17	-2.0776	intragen
chr9	35305434	35305434	+	0	0	-1.91623	Gm10718		ENSMUST00000099046.3	mm10 chr9:3,023,547-3,025,218 Size: 1,672 Coding Exon Count: 5 Strand +
chr9	3023506	3023506	+	9.32587e-15	1.85006e-10	-1.90983	Gm10718		ENSMUST00000099046.3	mm10 chr9:3,023,547-3,025,218 Size: 1,672 Coding Exon Count: 5 Strand +
chr9	3001319	3001319	+	1.11022e-16	2.71072e-12	-1.83017	Gm10718		ENSMUST00000099046.3	mm10 chr9:3,023,547-3,025,218 Size: 1,672 Coding Exon Count: 5 Strand +
chr9	3017074	3017074	+	5.81501e-07	2.71431e-17	-1.77847	Gm10718		ENSMUST00000099046.3	mm10 chr9:3,023,547-3,025,218 Size: 1,672 Coding Exon Count: 5 Strand +
chr9	3016022	3016022	+	9.75296e-07	4.18333e-17	-1.68341	Gm10718		ENSMUST00000099046.3	mm10 chr9:3,023,547-3,025,218 Size: 1,672 Coding Exon Count: 5 Strand +
chr9	3004590	3004590	+	0	0	-1.51865	Gm10718		ENSMUST00000099046.3	mm10 chr9:3,023,547-3,025,218 Size: 1,672 Coding Exon Count: 5 Strand +
chr9	3024119	3024119	+	1.01474e-13	1.8405e-10	-1.42119	Gm10718		ENSMUST00000099046.3	mm10 chr9:3,023,547-3,025,218 Size: 1,672 Coding Exon Count: 5 Strand +
chr9	3006812	3006812	+	0	0	-1.41969	Gm10718		ENSMUST00000099046.3	mm10 chr9:3,023,547-3,025,218 Size: 1,672 Coding Exon Count: 5 Strand +
chr9	3018378	3018378	+	1.04462e-07	6.90771e-18	-1.40217	Gm10718		ENSMUST00000099046.3	mm10 chr9:3,023,547-3,025,218 Size: 1,672 Coding Exon Count: 5 Strand +
chr9	3024107	3024107	+	5.59983e-11	7.10971e-07	-1.39614	Gm10718		ENSMUST00000099046.3	mm10 chr9:3,023,547-3,025,218 Size: 1,672 Coding Exon Count: 5 Strand +
chr9	3029736	3029736	+	4.19487e-09	3.80424e-05	-1.26913	Gm10717		ENSMUST00000179264.1	mm10 chr9:3,030,568-3,032,588 Size: 2,021 Coding Exon Count: 5 Strand +
chr9	3006772	3006772	+	4.59965e-13	7.29982e-09	-1.18654	Gm10717		ENSMUST00000179264.1	mm10 chr9:3,030,568-3,032,588 Size: 2,021 Coding Exon Count: 5 Strand +
chr9	3029724	3029724	+	1.01061e-06	4.27702e-17	-1.16555	Gm10717		ENSMUST00000179264.1	mm10 chr9:3,030,568-3,032,588 Size: 2,021 Coding Exon Count: 5 Strand +
chr9	3024587	3024587	+	9.22151e-13	1.42779e-08	-1.13198	Gm10717		ENSMUST00000179264.1	mm10 chr9:3,030,568-3,032,588 Size: 2,021 Coding Exon Count: 5 Strand +
chr9	3020949	3020949	+	1.19127e-13	2.10065e-09	-1.12835	Gm33838		ENSMUST00000214038.1	mm10 chr9:35,301,722-35,307,599 Size: 5,878 Total Exon Count: 2 Strand: -
chr9	3024341	3024341	+	1.6995e-07	1.04745e-17	-1.10483	DDscaml1	NM_001081270	ENSMUSG00000032087.10	mm10 chr9:45,430,293-45,753,164 Size: 322,872 Coding Exon Count: 33 Strand +
chr9	3000472	3000472	+	5.21805e-15	1.06855e-10	-1.0988	Gm26713		ENSMUST00000181827.3	mm10 chr9:80,955,436-81,203,591 Size: 248,156 Total Exon Count: 4 Strand: +
chr9	3000381	3000381	+	7.77156e-17	1.70121e-11	-1.09295	Lars2	NM_153168	ENSMUST00000038863.8	mm10 chr9:123,366,927-123,462,664 Size: 95,738 Total Exon Count: 21 Strand: +
chr9	123462089	123462089	+	2.3695e-08	1.36745e-17	-1.03436	Lars2	NM_153168	ENSMUST00000038863.8	mm10 chr9:123,366,927-123,462,664 Size: 95,738 Total Exon Count: 21 Strand: +
chr9	3000575	3000575	+	1.11022e-16	2.71072e-12	-1.03168	Lars2	NM_153168	ENSMUST00000038863.8	mm10 chr9:123,366,927-123,462,664 Size: 95,738 Total Exon Count: 21 Strand: +
chr9	3024381	3024381	+	8.21565e-14	1.57748e-09	-1.03036	Lars2	NM_153168	ENSMUST00000038863.8	mm10 chr9:123,366,927-123,462,664 Size: 95,738 Total Exon Count: 21 Strand: +
chr9	3024147	3024147	+	2.9294e-08	2.30926e-18	-1.01013	Lars2	NM_153168	ENSMUST00000038863.8	mm10 chr9:123,366,927-123,462,664 Size: 95,738 Total Exon Count: 21 Strand: +
chr9	3023680	3023680	+	3.69596e-07	1.8786e-17	-1.00795	Lars2	NM_153168	ENSMUST00000038863.8	mm10 chr9:123,366,927-123,462,664 Size: 95,738 Total Exon Count: 21 Strand: +
chr9	3000587	3000587	+	0	0	-1.00509	Lars2	NM_153168	ENSMUST00000038863.8	mm10 chr9:123,366,927-123,462,664 Size: 95,738 Total Exon Count: 21 Strand: +
chr9	3024207	3024207	+	2.30926e-13	3.85778e-10	-2.32554	Lars2	NM_153168	ENSMUST00000038863.8	mm10 chr9:123,366,927-123,462,664 Size: 95,738 Total Exon Count: 21 Strand: +
chr9	3004550	3004550	+	4.79876e-10	5.0772e-06	-13.0103	Gm11168		ENSMUST00000178348.1	mm10 chr9:3,004,457-3,005,194 Size: 738 Total Exon Count: 4 Strand: +
chrX	169985830	169985830	+	0	0	-33.6266	Mid1	NM_010797	ENSMUST00000036753.11	mm10 chrX:169,927,010-169,989,211 Size: 62,202 Coding Exon Count: 9
chrY	90741186	90741186	+	4.06723e-07	2.03302e-17	-9.02366	intragen
Hypermethylated after Cvs
chr	start	end	strand	pvalue	qvalue	meth.diff	Gene name	RefSeq_ID	Genecode_ID	localization
chr3	148882961	148882961	+	9.63341e-13	1.45605e-08	27.3762	Adgrl2		ENSMUST00000106128.6	mm10 chr3:148,815,586-148,954,635 Size: 139,050 Total Exon Count: 23 Strand: -
chr17	39843916	39843916	+	1.08162e-08	9.27878e-05	4.75624	Gm26917	NR_046233	ENSMUST00000192833.1	mm10 chr17:39,843,013-39,846,341 Size: 3,329 Total Exon Count: 1 Strand: +
chr9	19869018	19869018	+	2.60344e-06	9.8327e-17	11.7779	Gm45699		ENSMUST00000212838.1	mm10 chr9:19,842,073-19,872,536 Size: 30,464 Total Exon Count: 4 Strand: +
*genes not on methylated strand are given in italics
Literature
Akalin A, Kormaksson M, Li S, Garrett-Bakelman FE, Figueroa ME, Melnick A, Mason CE.
methylKit: a comprehensive R package for the analysis of genome-wide DNA methylation profiles.
Genome Biol. 2012 Oct 3;13(10):R87

## Sheet: MeDIPScorrelation
Sample correlation matrix
	4218GastrocCtrl	4219GastrocCtrl	4220GastrocCtrl	4221GastrocCtrl	4222GastrocCtrl	4206GastrocCvs	4207GastrocCvs	4208GastrocCvs	4209GastrocCvs	4210GastrocCvs
4218GastrocCtrl	1
4219GastrocCtrl	0.988585	1
4220GastrocCtrl	0.975964	0.990683	1
4221GastrocCtrl	0.986762	0.997422	0.99278	1
4222GastrocCtrl	0.985272	0.996146	0.98696	0.994066	1
4206GastrocCvs	0.970262	0.988385	0.977355	0.98375	0.994611	1
4207GastrocCvs	0.996995	0.994123	0.981296	0.991516	0.991708	0.979875	1
4208GastrocCvs	0.989391	0.996035	0.9932	0.996226	0.991055	0.980901	0.991338	1
4209GastrocCvs	0.97917	0.995222	0.990972	0.995149	0.99535	0.989944	0.985529	0.992924	1
4210GastrocCvs	0.982253	0.994796	0.995661	0.995835	0.993545	0.986294	0.987139	0.995283	0.995182	1
Data were reanalysed using R-package MEDips (Lienhard et al) starting of annotated BAM files to confirm the low variability in the data.
Settings were as : extend: 300; paired: TrUE; shift 0; uniq: 0.001, window size: 100
Lienhard M, Grimm C, Morkel M, Herwig R, Chavez L.
MEDIPS: genome-wide differential coverage analysis of sequencing data derived from DNA enrichment experiments.
Bioinformatics. 2014 Jan 15;30(2):284-6. doi: 10.1093/bioinformatics/btt650. Epub 2013 Nov 13.
			10 total columns
