# Supplementary material for: Chronic stress targets mitochondrial respiratory efficiency in the skeletal muscle of C57BL/6 mice
Source: Cell Mol Life Sci. 2023 Mar 29;80(4):108. doi: 10.1007/s00018-023-04761-4 (PMC10060325; doi:10.1007/s00018-023-04761-4)
Supplement: Supplementary file 4 — Supplementary file4 (XLSX 1791 KB) [file 18_2023_4761_MOESM4_ESM.xlsx]

## Sheet: IPA analyses settinhgs
Data were analysed using the Core expression routine
https://www.qiagenbioinformatics.com/products/ingenuity-pathway-analysis
Krämer A, Green J, Pollard J, Jr, Tugendreich S. Causal analysis approaches in Ingenuity Pathway Analysis. Bioinforma. 2014;30:523–530.
IPA Settings for analyses of hepatocyte transcripts (setA) and miRNA (set B)
Analysis Settings
Cutoff before duplicate resolution	true
Resolve duplicate on	Expression logfoldchange
Color using	Expression logfoldchange
Cutoff for Expression foldchange	down regulated -1.2 and up regulated 1.2
Cutoff for Expression pvalue	0.05
Reference set	Ingenuity Knowledge Base (Genes Only)
Relationship to include	Direct and Indirect
Includes Endogenous Chemicals	Yes
Filter Summary
Consider only molecules and/or relationships where
(confidence = High (predicted) OR Experimentally Observed) AND
(mol. types = biologic drug OR canonical pathway OR chemical - endogenous mammalian OR chemical - endogenous non-mammalian OR chemical - kinase inhibitor OR chemical - other OR chemical - protease inhibitor OR chemical drug OR chemical reagent OR chemical toxicant OR complex OR cytokine OR disease OR enzyme OR function OR G-protein coupled receptor OR group OR growth factor OR ion channel OR kina…

## Sheet: regulated molecules volcano
	Gene Symbol	mean Ctrl	SD Ctrl	mean Cvs	SD Cvs	fold Cvs/Ctrl	Ttest	log2 ratio	log10 pvalue	-log10 pvalue
	Mrgpra9	26.6401	1.48014	19.4567	2.46525	0.730353	0.0128312	-0.453334	-1.89173	1.89173
	Adcy2	1700.14	182.895	1149.2	160.946	0.675948	0.0160187	-0.565017	-1.79537	1.79537
	mt-Tf	51391	5803.04	26923.6	8951.1	0.523897	0.017488	-0.932646	-1.75726	1.75726
	mt-Ts1	23459.5	3270.8	11218.8	4388.9	0.478221	0.0186297	-1.06425	-1.72979	1.72979
	H1f0	2032.77	228.026	1476.59	151.937	0.72639	0.0222563	-0.461183	-1.65255	1.65255
	Tmem100	519.35	124.002	228.988	90.3486	0.440913	0.0291249	-1.18143	-1.53574	1.53574
	mt-Tc	13094.9	2694.23	6568.71	2413.3	0.501624	0.0359941	-0.995321	-1.44377	1.44377
	Nr1d1	3119.42	813.688	1607.38	360.665	0.515281	0.0381698	-0.95657	-1.41828	1.41828
	Nqo1	692.715	152.114	419.074	61.6205	0.604973	0.0401047	-0.725057	-1.39681	1.39681
	mt-Tt	4820.89	1318.25	2401.35	616.243	0.498114	0.0412766	-1.00545	-1.3843	1.3843
	mt-Tl2	25878.9	7284.08	10423.4	5488.36	0.402775	0.0424889	-1.31196	-1.37172	1.37172
	mt-Ts2	25878.9	7284.08	10423.4	5488.36	0.402775	0.0424889	-1.31196	-1.37172	1.37172
	Zfp763	119.947	13.4339	88.7606	12.4339	0.740001	0.0437695	-0.4344	-1.35883	1.35883
	Vmn1r-ps74	19.6725	2.54125	13.9812	2.28403	0.710699	0.0467213	-0.49269	-1.33049	1.33049
	Olfr762-ps1	15.297	2.53495	11.3873	0.566757	0.744417	0.0529027	-0.425818	-1.27652	1.27652
	Eif4ebp1	904.255	107.2	685.174	87.996	0.757722	0.0540153	-0.400259	-1.26748	1.26748
	Bace1	615.295	116.581	382.634	93.4646	0.62187	0.0561518	-0.685315	-1.25064	1.25064
	Olfr39	13.7207	1.78228	9.96423	1.59868	0.726221	0.056218	-0.46152	-1.25012	1.25012
	Sms	8289.93	611.774	6004.11	1309.91	0.724266	0.0641056	-0.465409	-1.1931	1.1931
	Zfp942	392.513	44.92	296.165	45.2284	0.754534	0.0644166	-0.406341	-1.191	1.191
	Bche	54.5901	9.65223	41.163	1.33297	0.754038	0.0678814	-0.407292	-1.16825	1.16825
	Zc3h6	471.91	118.5	286.197	58.1352	0.606465	0.0693465	-0.721504	-1.15898	1.15898
	Dusp10	478.842	76.603	326.872	71.5782	0.682629	0.0715844	-0.550826	-1.14518	1.14518
	Hba-ps4	81.3983	14.9959	49.4326	15.9219	0.607292	0.0717709	-0.719537	-1.14405	1.14405
	Eda2r	609.585	152.964	331.524	131.771	0.543852	0.0812717	-0.878715	-1.09006	1.09006
	Hist1h2be; Hist1h1e	262.66	31.7429	189.655	40.8481	0.722055	0.0820919	-0.469819	-1.0857	1.0857
	Timp3	578.618	132.849	374.316	78.7204	0.646914	0.0847451	-0.628353	-1.07189	1.07189
	Zfp51	730.761	98.152	538.089	103.099	0.736341	0.0885376	-0.441555	-1.05287	1.05287
	Abca6	302.333	51.2535	226.336	28.5305	0.748632	0.0888068	-0.417672	-1.05155	1.05155
	Ear12; Ear2; Ear3	22.791	4.48209	16.9804	1.14643	0.745047	0.0895726	-0.424596	-1.04782	1.04782
	Slc8a1	245.536	33.442	185.334	30.7479	0.754814	0.0913235	-0.405807	-1.03942	1.03942
	Alg6	316.759	50.448	212.891	58.3807	0.672092	0.0914584	-0.57327	-1.03878	1.03878
	Rps27rt	2739.9	459.559	1972.18	371.741	0.719801	0.0940044	-0.474329	-1.02685	1.02685
	Uri1	906.551	147.47	661.623	118.783	0.729824	0.0949523	-0.45438	-1.02249	1.02249
	Mss51	10281.5	4780.78	3584.71	2427.7	0.348655	0.0965592	-1.52013	-1.01521	1.01521
	Olfr1140	17.7225	3.35776	13.227	1.43201	0.746337	0.0980809	-0.4221	-1.00842	1.00842
	Hist1h1c	3454.13	342.64	2372.06	721.897	0.686733	0.0981822	-0.54218	-1.00797	1.00797
	Vmn2r-ps62	14.2864	3.72789	9.79009	0.914361	0.685275	0.107074	-0.545245	-0.970315	0.970315
	Hist2h2be	275.967	44.9368	199.538	43.8547	0.723051	0.114654	-0.467832	-0.940609	0.940609
	Rdh14	472.147	95.0144	353.047	42.0355	0.747747	0.117836	-0.419377	-0.928723	0.928723
	Acot2	573.107	226.651	307.544	72.6638	0.536626	0.122392	-0.898011	-0.912248	0.912248
	Vldlr	20833.8	4119.92	14559.5	3439.74	0.698841	0.123038	-0.516963	-0.90996	0.90996
	P2ry13	24.6088	4.6176	18.6298	2.51333	0.757037	0.123061	-0.401564	-0.909878	0.909878
	Dusp27	586.069	127.16	441.025	43.8894	0.752514	0.133288	-0.41021	-0.875208	0.875208
	Ifit3	88.4796	22.6544	64.0973	3.51632	0.72443	0.133344	-0.465082	-0.875026	0.875026
	Trim63	11782.7	2891.74	8333.69	1384.87	0.707279	0.13796	-0.499648	-0.860246	0.860246
	Tfdp2	1774.18	387.331	1276.25	241.794	0.719344	0.138232	-0.475246	-0.859391	0.859391
	Tet2	653.5	142.883	493.543	48.4448	0.755231	0.138355	-0.40501	-0.859004	0.859004
	Jrkl	158.732	33.4861	118.348	17.921	0.745579	0.143425	-0.423566	-0.843375	0.843375
	Znrd1as	1187.94	232.452	831.104	224.91	0.69962	0.144094	-0.515356	-0.841355	0.841355
	Pla2g7	4317.75	1354.69	2645.51	794.46	0.612704	0.144624	-0.706737	-0.83976	0.83976
	Gadd45b	755.337	235.201	423.848	198.657	0.561138	0.148823	-0.833573	-0.82733	0.82733
	Zfp867	115.668	29.7002	84.7171	6.66196	0.732416	0.148872	-0.449264	-0.827187	0.827187
	Olfr1102	21.1309	6.05636	14.7367	1.61987	0.6974	0.148889	-0.519942	-0.827138	0.827138
	Gpam	4475.36	1110.31	3282.1	377.245	0.733372	0.151607	-0.447383	-0.819281	0.819281
	Pm20d2	1379.85	339.278	968.496	213.061	0.701884	0.157988	-0.510696	-0.801377	0.801377
	Mc5r	261.381	76.6111	147.414	76.0139	0.563981	0.159139	-0.826282	-0.798224	0.798224
	Gfer	566.868	67.4504	419.024	117.277	0.739192	0.15948	-0.43598	-0.797295	0.797295
	Psmd8	7621.96	973.568	5656.26	1534.77	0.742102	0.161258	-0.430311	-0.79248	0.79248
	Hba-a2; Hba-a1	8435.08	2714.98	4810.01	2237.77	0.570239	0.16301	-0.810362	-0.787786	0.787786
	Mr1	1303.54	281.753	909.637	257.55	0.697821	0.165035	-0.519071	-0.782423	0.782423
	Gdap1	985.185	221.98	633.61	255.692	0.643138	0.168572	-0.6368	-0.773213	0.773213
	Tdpoz2	11.7237	3.03592	8.59867	1.12749	0.733442	0.170694	-0.447244	-0.767783	0.767783
	Nova1	233.062	58.0639	175.845	15.5403	0.754501	0.172399	-0.406406	-0.763464	0.763464
	Hist1h4i	802.656	41.4372	595.799	187.338	0.742285	0.173261	-0.429955	-0.761299	0.761299
	Acvr2a	3675.75	367.716	2704.92	840.116	0.735884	0.174544	-0.44245	-0.758095	0.758095
	Shisa4	2504.38	394.712	1875.31	471.494	0.74881	0.174663	-0.417328	-0.757798	0.757798
	Hba-a2; Hba-a1	9155.81	2901.95	5243.52	2628.52	0.572698	0.176117	-0.804153	-0.754199	0.754199
	Spns2	914.908	226.523	620.726	193.711	0.678457	0.179045	-0.55967	-0.747038	0.747038
	Dbp	524.208	162.539	302.882	155.676	0.577789	0.183314	-0.791385	-0.736805	0.736805
	DLEU2_1	183.101	36.2248	133.535	35.6069	0.729299	0.186825	-0.455418	-0.728565	0.728565
	Ighd5-8	9.23275	3.04141	6.30266	1.08111	0.682641	0.192297	-0.550801	-0.716029	0.716029
	Vmn1r116	40.1517	12.16	29.1635	2.06671	0.726333	0.194196	-0.461297	-0.71176	0.71176
	Mettl11b	1699.49	438.87	1250.36	222.266	0.735725	0.195594	-0.442761	-0.708644	0.708644
	Vmn1r53	12.563	3.93416	9.00565	0.927205	0.716842	0.200289	-0.480273	-0.698342	0.698342
	Ighv1-76	21.281	5.40407	15.9546	2.538	0.74971	0.202933	-0.415595	-0.692647	0.692647
	Odc1	17290	3503.02	11149.5	5350.43	0.644849	0.203737	-0.632966	-0.69093	0.69093
	Vmn1r135; Vmn1r163	27.4594	7.49197	20.6115	2.2276	0.750618	0.203786	-0.413848	-0.690826	0.690826
	Vmn1r135; Vmn1r163	27.4594	7.49197	20.6115	2.2276	0.750618	0.203786	-0.413848	-0.690826	0.690826
	Mt2	743.783	283.773	500.969	19.2968	0.673542	0.208905	-0.570161	-0.68005	0.68005
	Hbb-bt; Hbb-b2; Hbb-b1	4753.75	2334.7	2523.14	1102.92	0.530769	0.215465	-0.913843	-0.666623	0.666623
	Hbb-bs; Hbb-b1	144.728	56.0145	88.6816	36.3055	0.612746	0.233701	-0.706639	-0.63134	0.63134
	Ifit1	65.7927	21.8041	48.6437	2.34062	0.739348	0.244241	-0.435675	-0.612182	0.612182
	Vmn1r143; Vmn1r95	38.9242	13.5483	28.116	2.54578	0.722327	0.244722	-0.469276	-0.611326	0.611326
	Slc12a2	9918.36	3512.86	7061.29	1024.18	0.711941	0.249381	-0.490171	-0.603137	0.603137
	Xlr3e-ps	67.4023	22.5345	48.7028	8.85878	0.722568	0.257618	-0.468795	-0.589024	0.589024
	Mospd1	48984	13006.9	36379.5	9337.54	0.742681	0.26292	-0.429186	-0.580176	0.580176
	Fbxo32	45459.1	19637.9	29836	6725.51	0.656326	0.266446	-0.607516	-0.57439	0.57439
	Amer1	136.283	44.6772	101.038	14.5485	0.741384	0.267244	-0.431707	-0.573093	0.573093
	Enox2	1252.02	447.26	799.15	387.3	0.638287	0.280256	-0.647723	-0.552445	0.552445
	Ccl21b; Ccl21c; Ccl21a	336.946	144.5	233	29.0565	0.691504	0.289475	-0.53219	-0.538389	0.538389
	Ccl21b; Ccl21c	292.372	131.294	199.025	21.8076	0.680725	0.290985	-0.554856	-0.53613	0.53613
	Ccl21b; Ccl21c; Ccl21a	292.372	131.294	199.025	21.8076	0.680725	0.290985	-0.554856	-0.53613	0.53613
	Ccl21b; Ccl21c; Ccl21a	292.372	131.294	199.025	21.8076	0.680725	0.290985	-0.554856	-0.53613	0.53613
	Ccl21b; Ccl21c; Ccl21a	346.704	159.432	233.708	31.1501	0.674084	0.295237	-0.568999	-0.529829	0.529829
	Ccl21b; Ccl21c; Ccl21a	346.704	159.432	233.708	31.1501	0.674084	0.295237	-0.568999	-0.529829	0.529829
	Ccl21b; Ccl21c; Ccl21a	346.704	159.432	233.708	31.1501	0.674084	0.295237	-0.568999	-0.529829	0.529829
	Vmn1r239-ps	19.4509	7.80824	14.1737	0.201046	0.728692	0.305218	-0.456619	-0.51539	0.51539
	Syne1	1795.36	685.255	1339.71	240.982	0.746208	0.345421	-0.42235	-0.461651	0.461651
	Pdk4	87042.1	54131.7	51888.1	17822.3	0.596126	0.351914	-0.746311	-0.453564	0.453564
	Htra4	677.132	125.863	464.317	294.12	0.685711	0.366223	-0.544328	-0.436254	0.436254
	St3gal5	3894.03	2083.41	2621.23	730.807	0.67314	0.382464	-0.571021	-0.41741	0.41741
	Xlr3d-ps	87.8885	57.0825	55.4709	5.83197	0.631151	0.384205	-0.663942	-0.415437	0.415437
	Ankrd1	615.346	348.869	415.702	119.406	0.675558	0.40957	-0.565848	-0.387672	0.387672
	Krtap26-1	17.995	9.1282	13.2213	0.728918	0.734721	0.419024	-0.444732	-0.377761	0.377761
	Odf3l2	296.988	112.185	215.01	110.135	0.723971	0.451032	-0.465997	-0.345792	0.345792
	Rasd2	486.722	221.513	365.7	130.369	0.751353	0.479455	-0.412438	-0.319252	0.319252
	Xlr3b	92.5872	48.4837	69.9139	15.1109	0.755114	0.490467	-0.405234	-0.30939	0.30939
	Xlr3c	93.7065	51.5405	70.785	11.062	0.755391	0.498336	-0.404704	-0.302477	0.302477
	Lrrc52	76.9597	56.1823	45.1482	31.9248	0.586647	0.524635	-0.769435	-0.280143	0.280143
	Clu	454.951	305.209	337.283	21.0663	0.741361	0.544602	-0.431752	-0.263921	0.263921
	Tceal7	394.818	266.163	289.891	107.773	0.73424	0.572424	-0.445677	-0.242282	0.242282
	Myl3	201.438	96.7869	143.747	109.214	0.713606	0.605925	-0.4868	-0.217581	0.217581
	Ighm	2751.34	3098.09	1880.18	972.881	0.683368	0.673683	-0.549266	-0.171544	0.171544
	Wfdc13	13.1471	0.0429088	12.8618	0.0769396	0.978302	0.00452405	-0.0316484	-2.34447	2.34447
	Olfr1396	16.9616	0.590261	14.1647	0.679692	0.835102	0.00482305	-0.259975	-2.31668	2.31668
	Sntb1	211.382	4.81808	174.064	12.1542	0.823454	0.0080832	-0.280239	-2.09242	2.09242
	Kcnj8	82.1635	5.83485	64.3812	4.53402	0.783574	0.0121953	-0.351859	-1.91381	1.91381
	Olfr1230	13.0685	0.569329	11.7342	0.165621	0.897898	0.0132209	-0.155377	-1.87874	1.87874
	Olfr120	11.3717	0.358133	9.14789	0.823776	0.804445	0.0140252	-0.313934	-1.85309	1.85309
	Mkrn3	13.064	0.448666	11.8403	0.348794	0.906328	0.0186196	-0.141895	-1.73003	1.73003
	Rbpsuh-rs3	3356.47	208.258	2692.35	219.014	0.802138	0.0187056	-0.318077	-1.72803	1.72803
	Samd5	50.9686	2.33702	42.3513	3.26935	0.830928	0.0219385	-0.267204	-1.65879	1.65879
	Vmac	47.3101	1.51011	43.7983	0.901101	0.92577	0.0230285	-0.111274	-1.63773	1.63773
	Olfr271-ps1	14.0748	0.680724	11.9241	0.813807	0.847195	0.0258713	-0.239234	-1.58718	1.58718
	Cct2	12652.5	322.298	11933.1	189.624	0.943141	0.0262251	-0.0844553	-1.58128	1.58128
	Scgb2b19	19.8204	2.13982	15.4279	0.909402	0.778384	0.0264032	-0.361446	-1.57834	1.57834
	Slc18a3	6.89454	0.371577	6.10845	0.202375	0.885984	0.0291793	-0.174647	-1.53493	1.53493
	Cep83	934.438	39.0796	785.495	63.9585	0.840607	0.0296501	-0.250497	-1.52797	1.52797
	Cap2	24918.2	2013.18	21040	721.828	0.844364	0.0298058	-0.244063	-1.5257	1.5257
	Rpl27-ps1	4187.49	213.189	3751.06	107.519	0.895777	0.0304395	-0.158788	-1.51656	1.51656
	Rassf9	69.9552	5.76339	58.8356	2.31949	0.841047	0.0316119	-0.249742	-1.50015	1.50015
	Rasl2-9	34.9364	2.36517	27.3806	3.14589	0.783726	0.032019	-0.351578	-1.49459	1.49459
	Vmn1r-ps15	14.6913	1.01408	12.7355	0.418624	0.866873	0.0321529	-0.206107	-1.49278	1.49278
	Olfr124	10.3325	0.607474	8.94939	0.446737	0.866138	0.0324968	-0.207331	-1.48816	1.48816
	Krtap1-5	11.9768	0.664447	10.3204	0.594438	0.861701	0.0326046	-0.21474	-1.48672	1.48672
	Scn3b	31.0413	2.79143	25.038	1.77591	0.806602	0.0326456	-0.310072	-1.48618	1.48618
	Rtp1	8.40468	0.339596	7.66424	0.227527	0.911902	0.0332073	-0.13305	-1.47877	1.47877
	St8sia4	73.4473	3.79172	64.8447	2.85066	0.882874	0.0339506	-0.179721	-1.46915	1.46915
	Neurod4	14.2987	0.570167	12.5952	0.725206	0.880866	0.0361524	-0.183006	-1.44186	1.44186
	Olfr816	10.8367	0.855383	8.91762	0.656616	0.822908	0.0363348	-0.281197	-1.43968	1.43968
	Olfr555	8.32386	0.23788	7.58828	0.319358	0.91163	0.036531	-0.13348	-1.43734	1.43734
	Olfr263	22.9629	2.38592	18.9616	0.0657156	0.825749	0.0365329	-0.276224	-1.43732	1.43732
	Olfr954	14.4887	0.238063	13.1929	0.639543	0.91056	0.0369749	-0.135174	-1.43209	1.43209
	Adhfe1	1015.46	79.4171	853.601	49.1136	0.840604	0.0378333	-0.250502	-1.42213	1.42213
	Hoxa1	16.7393	0.833579	15.0921	0.47584	0.901595	0.0384967	-0.149448	-1.41458	1.41458
	Six4	268.758	4.00615	247.506	10.6049	0.920927	0.0385334	-0.118842	-1.41416	1.41416
	Sel1l3	878.814	98.0257	695.059	47.6568	0.790906	0.0396938	-0.338423	-1.40128	1.40128
	Hs3st5	168.211	5.63364	153.4	6.16908	0.911945	0.0399891	-0.132981	-1.39806	1.39806
	Zfp946	286.693	27.0015	229.191	19.8084	0.799431	0.0404711	-0.322955	-1.39286	1.39286
	Tcrg-V7	7.71889	0.379595	7.08661	0.0812244	0.918086	0.0411182	-0.123298	-1.38597	1.38597
	Galnt18	29.9965	0.258889	27.8328	1.14023	0.927871	0.0415024	-0.108004	-1.38193	1.38193
	Olfr1018	13.7053	0.927838	11.5807	0.812888	0.844978	0.0417245	-0.243014	-1.37961	1.37961
	Cyp2j7-ps3	16.4626	0.654195	15.0668	0.503123	0.915216	0.0429609	-0.127815	-1.36693	1.36693
	Ptp4a3	860.2	71.5442	735.962	27.0288	0.85557	0.0432773	-0.225042	-1.36374	1.36374
	Klri1	21.6669	0.702631	20.3264	0.402633	0.938135	0.0433391	-0.0921326	-1.36312	1.36312
	Il6st	5492.24	360.794	4752.89	253.981	0.865383	0.0434095	-0.20859	-1.36242	1.36242
	Vmn1r172	17.0367	0.482027	15.9232	0.440907	0.934639	0.0435761	-0.0975192	-1.36075	1.36075
	Trav6n-6	12.1638	0.962648	10.1849	0.686463	0.837312	0.043693	-0.256164	-1.35959	1.35959
	Vmn2r-ps122	13.8015	0.941017	12.0125	0.540852	0.870377	0.0439526	-0.200288	-1.35702	1.35702
	Lce6a	9.90369	0.419818	8.88679	0.421949	0.897321	0.0442098	-0.156304	-1.35448	1.35448
	Apol10a	34.0318	1.86516	30.4519	1.11266	0.894808	0.0442552	-0.16035	-1.35404	1.35404
	Olfr654	16.3053	0.470403	15.3517	0.327398	0.941515	0.0442968	-0.0869435	-1.35363	1.35363
	HOTAIR_5	12.1796	0.79369	10.8553	0.233807	0.891272	0.044348	-0.166062	-1.35313	1.35313
	Psg26	12.0079	0.713697	10.6202	0.446799	0.884433	0.0446918	-0.177175	-1.34977	1.34977
	Rpl18a	14147	1155.23	12048.9	573.642	0.851693	0.0447133	-0.231594	-1.34956	1.34956
	Pgpep1l	41.6202	2.4683	35.5982	2.53982	0.85531	0.0451265	-0.225481	-1.34557	1.34557
	Zfp292	704.165	65.6305	571.909	45.7563	0.81218	0.0452463	-0.300128	-1.34442	1.34442
	Rsl1	111.168	12.7223	88.1187	6.35268	0.792663	0.0452644	-0.335221	-1.34424	1.34424
	Hoxb5	28.9753	1.9756	25.601	0.756335	0.883547	0.0459491	-0.178621	-1.33772	1.33772
	Dtnbos; RP23-39N20.3	12.3664	1.01883	10.6364	0.381487	0.860099	0.0462756	-0.217426	-1.33465	1.33465
	Gpx3	1091.26	90.458	930.313	43.2788	0.852515	0.0463985	-0.230202	-1.3335	1.3335
	Rpl35a-ps2	1816.85	50.2354	1731.24	19.5651	0.952881	0.0466959	-0.0696325	-1.33072	1.33072
	Vmn1r43	31.6804	2.70977	27.3835	0.492145	0.864367	0.0469127	-0.210283	-1.32871	1.32871
	Upf2	2814.59	148.179	2531.84	92.0238	0.899541	0.0470347	-0.152739	-1.32758	1.32758
	Epc2	2367.61	303.461	1882.66	71.8636	0.795176	0.0479281	-0.330655	-1.31941	1.31941
	Gkap1	819.006	31.203	752.659	25.7282	0.918992	0.0480765	-0.121877	-1.31807	1.31807
	Traf2	145.534	7.35001	132.119	4.06133	0.907821	0.0482012	-0.13952	-1.31694	1.31694
	Slc35g3	27.8296	1.42462	23.8677	1.86422	0.857636	0.0485802	-0.221563	-1.31354	1.31354
	Vmn1r-ps11	9.5397	0.278796	8.6453	0.444077	0.906244	0.0488251	-0.142028	-1.31136	1.31136
	Dgke	106.73	4.25542	97.7438	3.50571	0.915803	0.0490591	-0.126891	-1.30928	1.30928
	Tex2	1634.14	60.2626	1477.74	71.7346	0.904296	0.0493897	-0.145132	-1.30636	1.30636
	Vmn1r-ps49	13.2496	1.02988	11.6531	0.164477	0.879511	0.0496293	-0.185227	-1.30426	1.30426
	Olfr111	11.4003	0.425118	9.83224	0.8132	0.862457	0.0499513	-0.213476	-1.30145	1.30145
	Obox3-ps1	16.3369	1.58343	13.3971	0.966808	0.820052	0.0503488	-0.286213	-1.29801	1.29801
	Lysmd2	77.3706	1.78375	71.929	2.69793	0.929669	0.0505097	-0.105212	-1.29663	1.29663
	Ubxn4	10402.7	445.782	9403.34	421.093	0.90393	0.0505956	-0.145716	-1.29589	1.29589
	Gimap9	25.4223	1.10752	23.4729	0.568918	0.923319	0.0507139	-0.115099	-1.29487	1.29487
	Iqcf5	22.2523	2.49956	18.1782	0.864162	0.816911	0.0507238	-0.291748	-1.29479	1.29479
	Olfr170	24.1062	1.91573	20.3027	1.41299	0.84222	0.0509613	-0.247731	-1.29276	1.29276
	Olfr536	11.0337	0.29282	10.3961	0.264515	0.942213	0.0514462	-0.0858748	-1.28865	1.28865
	Zfp143	1059.3	92.3925	907.696	34.8403	0.856883	0.0517068	-0.22283	-1.28645	1.28645
	Zcchc11	550.391	20.2969	481.589	35.6079	0.874995	0.0521304	-0.192654	-1.28291	1.28291
	Bex1	256.523	23.878	219.128	6.48749	0.854225	0.0528015	-0.227312	-1.27735	1.27735
	Nat2	15.8589	0.438495	15.1638	0.135827	0.956166	0.0529699	-0.064667	-1.27597	1.27597
	Setmar	59.0798	6.13544	46.1288	5.32062	0.780787	0.0530928	-0.356999	-1.27496	1.27496
	Spop	14169.3	365.615	13564.9	153.3	0.957344	0.0534985	-0.0628908	-1.27166	1.27166
	Gabpa	797.311	44.6983	729.166	8.69331	0.914532	0.0535433	-0.128895	-1.27129	1.27129
	Apol7c	16.0539	0.728378	14.8793	0.265158	0.926834	0.0536404	-0.109618	-1.27051	1.27051
	Gpr26	13.1814	0.322461	12.6848	0.0758804	0.962321	0.0536703	-0.0554106	-1.27027	1.27027
	Zfp820	45.9223	1.79547	43.1146	0.514023	0.938859	0.0538483	-0.0910188	-1.26883	1.26883
	Dmrta1	15.9266	0.103839	15.7525	0.0471977	0.989069	0.053867	-0.0158576	-1.26868	1.26868
	Mff	4987.41	159.196	4689.99	105.421	0.940365	0.0539187	-0.0887065	-1.26826	1.26826
	Olfr475-ps1	15.8671	0.672607	14.4569	0.584476	0.911122	0.0543744	-0.134283	-1.26461	1.26461
	Vmn2r52	17.8236	1.55572	15.036	0.922615	0.843603	0.0545614	-0.245364	-1.26311	1.26311
	Abhd13	173.192	10.864	156.52	2.63898	0.903741	0.0546601	-0.146018	-1.26233	1.26233
	Maneal	22.5911	0.839956	21.3332	0.127615	0.944318	0.0549356	-0.082656	-1.26015	1.26015
	Ppp1r1a	301.682	20.8239	249.814	24.5564	0.828071	0.0550198	-0.272174	-1.25948	1.25948
	Sft2d3	102.908	8.59586	81.6337	10.0381	0.793272	0.055033	-0.334112	-1.25938	1.25938
	Popdc3	2756.53	142.306	2543.43	22.7824	0.922692	0.0552256	-0.116079	-1.25786	1.25786
	Slitrk6	31.9889	1.97832	28.8005	0.765788	0.900326	0.0553553	-0.151481	-1.25684	1.25684
	Dapk2	634.412	38.3482	569.402	19.0139	0.897528	0.0553802	-0.155972	-1.25665	1.25665
	Tbcel	136.255	2.03104	132.976	0.795465	0.97594	0.0554391	-0.0351353	-1.25618	1.25618
	n-R5s171	8.82222	0.353821	8.21279	0.187471	0.930921	0.0556027	-0.103269	-1.2549	1.2549
	Mannr	18.9629	0.94771	17.481	0.300106	0.92185	0.0556759	-0.117396	-1.25433	1.25433
	Foxn2	400.496	22.612	365.869	5.7875	0.913538	0.0556781	-0.130464	-1.25432	1.25432
	Olfr535	22.6301	2.66387	18.4626	0.84817	0.815841	0.0557041	-0.29364	-1.25411	1.25411
	Gna13	678.349	40.369	603.195	27.2975	0.88921	0.0558202	-0.169404	-1.25321	1.25321
	Fdft1	127.55	5.93316	115.277	5.11842	0.903777	0.0560319	-0.145961	-1.25156	1.25156
	Phox2b	13.5189	0.244516	13.1097	0.117428	0.969729	0.0562532	-0.0443462	-1.24985	1.24985
	Tunar	31.2922	1.19219	29.3983	0.43735	0.939479	0.0563601	-0.0900678	-1.24903	1.24903
	Rrm2b	282.307	11.0376	263.711	5.47309	0.934129	0.0564361	-0.0983065	-1.24844	1.24844
	Abcb6	124.538	3.04659	120.051	0.359699	0.963977	0.0567903	-0.0529301	-1.24573	1.24573
	Acot6	63.6509	3.45212	58.0011	1.53892	0.911238	0.0572538	-0.1341	-1.2422	1.2422
	Fmo1	436.152	54.4397	353.668	14.498	0.810884	0.0580849	-0.302433	-1.23594	1.23594
	Aplnr	80.1411	3.17381	72.715	3.49887	0.907338	0.0584241	-0.140289	-1.23341	1.23341
	Olfr38	17.6094	0.821556	15.3145	1.17758	0.869678	0.0585303	-0.201447	-1.23262	1.23262
	n-R5s9	110.13	7.14523	97.7662	4.08834	0.887736	0.058634	-0.171797	-1.23185	1.23185
	Foxi3	20.9225	2.01332	16.8864	1.68841	0.807092	0.0590675	-0.309195	-1.22865	1.22865
	Platr10	19.5744	0.685189	18.1677	0.60667	0.928136	0.0596377	-0.107591	-1.22448	1.22448
	Esco1	253.432	13.6585	233.545	2.10083	0.921531	0.0598854	-0.117896	-1.22268	1.22268
	Rsf1os2; AC151477.4	18.4282	0.489061	17.7225	0.0531002	0.961701	0.060086	-0.0563402	-1.22123	1.22123
	Atg14	166.031	8.6148	150.997	5.19844	0.909451	0.0601004	-0.136932	-1.22112	1.22112
	Olfr1341	9.90427	0.430409	9.00888	0.393052	0.909595	0.0601415	-0.136703	-1.22083	1.22083
	Rnf113a1	24.3295	1.0349	22.1819	0.944211	0.911729	0.0605019	-0.133322	-1.21823	1.21823
	Fbxo30	1346.06	54.3079	1239.82	44.1014	0.921068	0.0606933	-0.11862	-1.21686	1.21686
	Sh3bp5	429.525	49.1557	328.442	44.1982	0.764665	0.0607675	-0.3871	-1.21633	1.21633
	Hammerhead_HH9	7.98413	0.203381	7.46875	0.258743	0.935449	0.0608373	-0.0962696	-1.21583	1.21583
	Vmn1r223	11.3274	1.403	9.31854	0.111098	0.822656	0.0608524	-0.281639	-1.21572	1.21572
	Xpa	375.475	22.4882	304.794	38.2735	0.811757	0.060914	-0.300879	-1.21528	1.21528
	Avp	19.9531	1.02936	18.0478	0.748333	0.904508	0.0618978	-0.144794	-1.20832	1.20832
	Itpka	18.1693	0.213385	17.5723	0.315816	0.967143	0.0625156	-0.0481996	-1.20401	1.20401
	Olfr132	15.9814	0.757561	14.4369	0.685771	0.903355	0.0629839	-0.146635	-1.20077	1.20077
	Efcab14	3017.05	170.747	2467.84	303.503	0.817967	0.0630637	-0.289885	-1.20022	1.20022
	Ccdc85a	97.4577	6.68877	85.4552	4.58666	0.876844	0.0633251	-0.189608	-1.19842	1.19842
	Tmem247	13.9631	0.240612	13.6186	0.0408042	0.975327	0.0635504	-0.036042	-1.19688	1.19688
	Fut8	499.119	33.7567	426.767	33.8244	0.85504	0.0640284	-0.225937	-1.19363	1.19363
	Cpeb4	16751.4	1422.17	14315.3	868.652	0.854575	0.0642622	-0.226722	-1.19204	1.19204
	Smkr-ps	20.7254	1.40633	18.6406	0.426061	0.899412	0.0643401	-0.152945	-1.19152	1.19152
	Pcmtd2	1900.92	109.979	1680.86	98.0319	0.884235	0.0650063	-0.177498	-1.18704	1.18704
	Olfr623	15.15	1.58588	12.0768	1.32844	0.797148	0.065203	-0.32708	-1.18573	1.18573
	Olfr1239	16.3187	2.09362	12.4864	1.54871	0.765157	0.0653439	-0.386172	-1.18479	1.18479
	Trav14n-1	12.7783	0.711928	10.5561	1.23887	0.826097	0.0655019	-0.275617	-1.18375	1.18375
	Vmn1r179	15.1179	1.56656	12.7015	0.65918	0.84016	0.0659562	-0.251263	-1.18074	1.18074
	Mrgprb8	10.2795	0.499383	9.49985	0.224352	0.924159	0.0661831	-0.113788	-1.17925	1.17925
	Vmn2r49	20.8701	1.40143	18.8972	0.225298	0.905471	0.0664195	-0.14326	-1.1777	1.1777
	Clock	7900.04	290.328	7166.72	384.661	0.907175	0.0667161	-0.140547	-1.17577	1.17577
	Akirin2	2584.98	152.982	2299.43	120.319	0.889536	0.0667435	-0.168875	-1.17559	1.17559
	Ppm1a	15582.8	1216.54	13276	991.184	0.851966	0.0668426	-0.231132	-1.17495	1.17495
	Tdrd7	140.742	2.54559	133.722	3.81488	0.950124	0.0670314	-0.0738117	-1.17372	1.17372
	Trp53cor1	23.1661	1.70022	20.3474	0.990024	0.878328	0.0675923	-0.187168	-1.1701	1.1701
	Tnp2	12.4142	0.352367	11.4828	0.502791	0.924971	0.0682034	-0.11252	-1.16619	1.16619
	Smc5	1021.79	17.7241	899.376	75.7875	0.880197	0.068275	-0.184102	-1.16574	1.16574
	Taf3	84.6781	2.40352	80.8772	1.20319	0.955114	0.0685451	-0.0662558	-1.16402	1.16402
	Dtd2	111.738	8.16911	92.7984	9.72545	0.830497	0.0693075	-0.267952	-1.15922	1.15922
	Olfr688	14.1734	0.708342	13.1342	0.245113	0.926679	0.0695274	-0.109858	-1.15784	1.15784
	Tbpl1	851.477	22.0484	777.249	43.1966	0.912825	0.0697132	-0.13159	-1.15669	1.15669
	Taar8c	28.826	2.63087	24.75	1.23951	0.858598	0.0697345	-0.219945	-1.15655	1.15655
	Esm1	21.2755	0.831829	19.193	1.11242	0.902115	0.0697496	-0.148617	-1.15646	1.15646
	Lamp1	41578.5	716.48	40345	481.004	0.970335	0.0697918	-0.043445	-1.1562	1.1562
	Eif6	161.675	3.20762	154.127	3.92155	0.953312	0.0698396	-0.0689794	-1.1559	1.1559
	Olfr180	16.2375	2.7038	12.4199	0.654709	0.764888	0.0699049	-0.386679	-1.15549	1.15549
	Agpat3	280.141	19.0966	250.058	9.7403	0.892618	0.070268	-0.163886	-1.15324	1.15324
	Manea	189.781	15.5843	165.863	7.12712	0.873969	0.0702963	-0.194345	-1.15307	1.15307
	Xlr4e-ps	32.0706	2.10677	28.3851	1.48526	0.885082	0.0703691	-0.176117	-1.15262	1.15262
	Smc2os	11.8572	0.450308	11.1412	0.239014	0.939613	0.0705104	-0.0898619	-1.15175	1.15175
	Gbp9	425.841	14.4742	400.453	10.3245	0.940382	0.070782	-0.0886817	-1.15008	1.15008
	Arhgef6	946.749	64.8454	833.06	46.2143	0.879916	0.0708002	-0.184562	-1.14997	1.14997
	Arxes2	37.1719	5.52592	29.4289	1.3893	0.791696	0.072024	-0.336981	-1.14252	1.14252
	Aff4	3701.97	118.165	3487.6	92.7334	0.942095	0.0722377	-0.0860555	-1.14124	1.14124
	Tnfaip8l1	11.0901	0.874596	9.88494	0.176156	0.891329	0.0725614	-0.165969	-1.13929	1.13929
	Fmo2	177.724	21.3505	139.154	16.6587	0.782981	0.0725666	-0.352951	-1.13926	1.13926
	Pex2	144.797	6.0097	133.756	4.86762	0.923748	0.0726141	-0.114429	-1.13898	1.13898
	Platr2	19.4329	1.38002	16.1762	1.73042	0.832416	0.0727257	-0.264623	-1.13831	1.13831
	Lysmd4	39.1264	0.382201	38.3873	0.343849	0.981112	0.0727387	-0.0275109	-1.13823	1.13823
	Panx1	116.099	6.88529	104.607	4.43006	0.901016	0.072928	-0.150375	-1.13711	1.13711
	Add3	714.669	28.3045	639.439	42.1189	0.894734	0.073369	-0.16047	-1.13449	1.13449
	Arpp19	381.874	7.57636	369.672	4.40733	0.968049	0.0733826	-0.0468478	-1.13441	1.13441
	Mrpl41	41.371	2.99103	35.8435	2.47338	0.866392	0.0734238	-0.206909	-1.13416	1.13416
	Pax6os1	14.3868	0.0469548	14.2957	0.0428329	0.993665	0.073464	-0.00916787	-1.13393	1.13393
	Rbpj	765.448	11.4099	726.953	22.9202	0.949709	0.0735624	-0.0744428	-1.13334	1.13334
	Slc35g1	80.1428	3.23835	73.0982	3.60551	0.912099	0.0735726	-0.132738	-1.13328	1.13328
	Mllt3	1383.12	31.5258	1238.08	90.1098	0.895134	0.0738116	-0.159825	-1.13188	1.13188
	Cdr1	23.9847	2.85456	19.0074	2.0841	0.792481	0.0739645	-0.335553	-1.13098	1.13098
	Pdgfd	120.435	6.53181	111.254	1.90996	0.92377	0.0741866	-0.114395	-1.12967	1.12967
	Lamtor3	1308.51	29.8252	1237.49	38.3729	0.945722	0.074496	-0.0805122	-1.12787	1.12787
	Klhl11	82.0478	4.0349	75.7457	2.16091	0.92319	0.0747053	-0.1153	-1.12665	1.12665
	Vmn2r112	18.7693	0.384803	18.097	0.285518	0.964183	0.074977	-0.0526216	-1.12507	1.12507
	Med13	9676.71	198.39	9330.12	147.202	0.964183	0.074977	-0.0526216	-1.12507	1.12507
	Olfr576	8.97001	0.448294	8.14847	0.374341	0.908413	0.0761754	-0.13858	-1.11819	1.11819
	Cenpq	92.4673	7.04652	82.4611	2.43189	0.891787	0.0761902	-0.165229	-1.1181	1.1181
	Cnot8	999.008	37.3289	944.046	16.127	0.944984	0.0764501	-0.0816388	-1.11662	1.11662
	Nanos1	27.7584	1.25942	25.4363	1.06951	0.916349	0.0766285	-0.126031	-1.11561	1.11561
	Zfp944	270.922	29.3219	220.524	21.428	0.813978	0.0770945	-0.296938	-1.11298	1.11298
	Gtpbp4-ps2	201.709	12.5221	174.559	14.2658	0.865403	0.0773402	-0.208556	-1.11159	1.11159
	Ap4s1	722.029	42.9142	665.16	5.98338	0.921238	0.0779604	-0.118355	-1.10813	1.10813
	Tas2r123	10.4605	0.181449	9.45419	0.647451	0.903797	0.078	-0.145929	-1.10791	1.10791
	Slc6a9	79.8495	4.7355	73.522	0.876548	0.920757	0.078233	-0.119108	-1.10661	1.10661
	Gcc1	66.4201	1.14455	63.5784	1.60224	0.957216	0.0783085	-0.0630839	-1.10619	1.10619
	Gosr2	1014.85	23.2881	956.011	33.4156	0.942026	0.078435	-0.0861619	-1.10549	1.10549
	Zc3hav1	74.1059	6.0644	65.9278	1.36827	0.889643	0.0785169	-0.168701	-1.10504	1.10504
	Atp5s	1014.27	63.6234	893.458	58.4318	0.880888	0.0788954	-0.182969	-1.10295	1.10295
	Olfr874	13.0984	0.562332	11.8936	0.636637	0.908015	0.0790524	-0.139211	-1.10208	1.10208
	Igkv4-68	9.38601	1.46009	7.28574	0.596597	0.776234	0.0791979	-0.365436	-1.10129	1.10129
	Dnajc2	748.327	25.7003	682.543	37.7613	0.912092	0.0793985	-0.132749	-1.10019	1.10019
	Obox3-ps4	12.0784	0.451319	11.0938	0.526972	0.918489	0.0794327	-0.122666	-1.1	1.1
	Tspan15	121.727	4.16587	110.11	6.86014	0.904566	0.0796961	-0.144703	-1.09856	1.09856
	Zfp958	479.323	39.1515	415.958	25.2542	0.867804	0.0796966	-0.204559	-1.09856	1.09856
	Olfr156	42.6558	1.85264	39.6877	1.16151	0.930419	0.0797418	-0.104048	-1.09831	1.09831
	Pmaip1	13.5935	0.625771	12.395	0.588779	0.91183	0.0798441	-0.133163	-1.09776	1.09776
	Olfr450	9.47648	0.354098	8.74742	0.379245	0.923066	0.0802736	-0.115494	-1.09543	1.09543
	Imp3	131.212	19.4678	101.045	11.0986	0.770089	0.080321	-0.376902	-1.09517	1.09517
	Vmn1r236	14.585	0.947809	12.886	0.786867	0.883504	0.0803591	-0.178691	-1.09496	1.09496
	Hist2h3b	9.37507	0.509128	8.68011	0.149274	0.925872	0.0805627	-0.111115	-1.09387	1.09387
	Tigd3	18.8834	1.07063	16.4763	1.32178	0.872528	0.0808653	-0.196727	-1.09224	1.09224
	Rps27-ps1	148.116	10.9346	128.147	9.47499	0.865181	0.0808958	-0.208927	-1.09207	1.09207
	Srfbp1	463.907	57.9354	368.171	40.448	0.79363	0.081672	-0.333461	-1.08793	1.08793
	Mak16	593.257	53.9877	486.835	54.5093	0.820613	0.0822149	-0.285226	-1.08505	1.08505
	Ddx50	751.555	17.8164	714.383	19.8018	0.95054	0.0823917	-0.073181	-1.08412	1.08412
	Pp2d1	17.6995	1.9417	15.142	0.396184	0.855509	0.0824567	-0.225146	-1.08377	1.08377
	Zdhhc5	2381.78	94.9635	2146.84	135.778	0.90136	0.0825074	-0.149824	-1.08351	1.08351
	Asb12	1210.1	146.06	940.103	131.495	0.77688	0.0825413	-0.364236	-1.08333	1.08333
	Zfp955b	683.098	78.8946	573.74	28.2536	0.839909	0.0826462	-0.251695	-1.08278	1.08278
	Rps19-ps11	140.642	15.7981	117.808	7.15251	0.837647	0.082656	-0.255586	-1.08273	1.08273
	Fpgt	117.95	10.2516	97.4501	10.6602	0.826199	0.0828621	-0.275439	-1.08164	1.08164
	Phldb2	118.482	9.85436	104.929	3.39789	0.885612	0.0832063	-0.175253	-1.07984	1.07984
	N6amt1	146.488	15.6041	123.075	8.33676	0.84017	0.083343	-0.251248	-1.07913	1.07913
	Olfr1	12.4666	0.855385	11.1499	0.499306	0.894384	0.0834486	-0.161034	-1.07858	1.07858
	Obox6-ps1	9.38627	0.696287	8.36143	0.346698	0.890815	0.0835212	-0.166802	-1.0782	1.0782
	Tceanc	54.1272	2.58117	50.2333	1.41224	0.92806	0.0836311	-0.10771	-1.07763	1.07763
	Plscr2	37.8598	3.43704	33.2038	1.07523	0.877019	0.0838618	-0.189321	-1.07644	1.07644
	Btf3l4	653.288	53.4187	542.001	59.9224	0.829651	0.0840388	-0.269423	-1.07552	1.07552
	Rps15a	177.524	9.03792	163.248	5.75668	0.919583	0.0841546	-0.120948	-1.07492	1.07492
	Cnp	38.2446	1.03048	36.6367	0.634802	0.957956	0.0843224	-0.0619686	-1.07406	1.07406
	Rps15a-ps7	8805.91	312.388	8170.85	337.502	0.927882	0.0843286	-0.107987	-1.07403	1.07403
	Cep290	310.072	20.1253	257.106	31.6079	0.82918	0.0844478	-0.270243	-1.07341	1.07341
	Particl	22.1047	2.05297	18.6995	1.49431	0.845953	0.0846457	-0.241351	-1.0724	1.0724
	Olfr875	8.72958	0.518848	7.94988	0.285133	0.910683	0.084806	-0.13498	-1.07157	1.07157
	Adamts1	406.117	60.2555	310.921	38.8102	0.765593	0.0850134	-0.38535	-1.07051	1.07051
	Runx2os1; AC165141.1	40.7576	2.28493	37.8575	0.113823	0.928844	0.0851129	-0.106492	-1.07	1.07
	Resp18	15.2878	0.563775	14.208	0.555829	0.929368	0.0856873	-0.105678	-1.06708	1.06708
	Tmem55a	823.384	44.3425	733.31	48.3423	0.890605	0.0857827	-0.167143	-1.0666	1.0666
	Olfr871	14.1031	1.48278	12.1138	0.461943	0.858947	0.0859844	-0.21936	-1.06558	1.06558
	Apobec4	9.40044	0.583268	8.30161	0.562329	0.883108	0.0866236	-0.179338	-1.06236	1.06236
	Cfap97	399.78	25.9377	325.255	46.1112	0.813585	0.0867415	-0.297634	-1.06177	1.06177
	Slc25a32	331.143	14.072	305.759	12.534	0.923344	0.0868951	-0.115059	-1.061	1.061
	Glt28d2; Arfip1	293.766	24.8373	255.996	14.6702	0.87143	0.0871142	-0.198543	-1.05991	1.05991
	Arhgap24	129.278	13.4291	110.254	6.0765	0.852845	0.0872519	-0.229644	-1.05923	1.05923
	Trav7n-4	15.6641	0.974131	14.2309	0.515648	0.908503	0.0872913	-0.138437	-1.05903	1.05903
	Olfr1384	8.18966	0.209336	7.87708	0.117185	0.961833	0.0875423	-0.0561421	-1.05778	1.05778
	Trappc4	109.297	5.92774	95.3715	8.1513	0.872591	0.0879384	-0.196623	-1.05582	1.05582
	Ighv1-37	19.2938	1.87002	16.7519	0.686713	0.868254	0.0880295	-0.203811	-1.05537	1.05537
	Kif2b	10.0846	0.321894	9.40678	0.37766	0.93279	0.0882072	-0.100376	-1.0545	1.0545
	Myct1	227.367	33.2152	179.915	16.0261	0.791296	0.0886743	-0.337711	-1.0522	1.0522
	Dnah2os; RP23-5O23.9	22.2151	1.56375	19.8893	0.879202	0.895304	0.0887733	-0.15955	-1.05172	1.05172
	Olfr690	16.3303	1.02079	14.787	0.606164	0.905495	0.0888878	-0.143222	-1.05116	1.05116
	Arfgef1	12081.8	896.247	10694.6	571.487	0.885176	0.0889714	-0.175963	-1.05075	1.05075
	Mt1	1343.85	222.246	1056.03	54.4447	0.785828	0.0890339	-0.347715	-1.05044	1.05044
	Fermt2	14266.1	292.48	13639.4	355.012	0.956072	0.0893522	-0.0648092	-1.04889	1.04889
	BY080835	150.553	11.2323	125.216	14.7224	0.83171	0.089541	-0.265848	-1.04798	1.04798
	Ctf1	352.983	4.63465	337.361	10.115	0.955741	0.0895774	-0.065309	-1.0478	1.0478
	Tceal1	29.1247	3.59156	23.5067	2.37556	0.807103	0.0896068	-0.309175	-1.04766	1.04766
	Wdr5b	78.1198	11.2331	62.2653	5.24015	0.797049	0.0897086	-0.32726	-1.04717	1.04717
	Sycp1-ps1	12.8621	1.05691	10.9377	0.98115	0.850384	0.08982	-0.233814	-1.04663	1.04663
	Olfr1495	29.6592	2.91678	26.0373	0.078284	0.877882	0.0899878	-0.187901	-1.04582	1.04582
	Zfp784	23.2048	1.51577	21.1564	0.569736	0.911727	0.0902819	-0.133326	-1.0444	1.0444
	Olfr1472	14.6307	2.49995	11.2909	0.871668	0.771724	0.0903492	-0.373843	-1.04408	1.04408
	Calcrl	375.147	15.942	345.834	15.1621	0.921863	0.0906086	-0.117376	-1.04283	1.04283
	Rpl18-ps2	7742	1138.37	6193.31	449.559	0.799963	0.0906351	-0.321994	-1.0427	1.0427
	Vmn1r-ps114	14.6914	0.265724	13.7281	0.633733	0.934426	0.0907082	-0.097848	-1.04235	1.04235
	Dcaf5	591.773	77.0741	466.145	57.2571	0.787709	0.0907647	-0.344265	-1.04208	1.04208
	Atp1b3	2861.55	257.609	2535.02	50.2078	0.885893	0.0908757	-0.174796	-1.04155	1.04155
	Rbl2	1528.51	122.205	1352.71	63.1451	0.884984	0.091105	-0.176277	-1.04046	1.04046
	Syf2	835.737	15.116	786.18	32.2076	0.940704	0.0912956	-0.0881879	-1.03955	1.03955
	Fthl17a	25.7536	1.76754	23.2784	0.820876	0.903889	0.0913594	-0.145782	-1.03925	1.03925
	Rps26	27.753	2.1731	23.8411	2.00436	0.859048	0.0917409	-0.219189	-1.03744	1.03744
	Hspe1-ps4	42.4557	4.41794	35.6869	2.8363	0.840568	0.0920108	-0.250563	-1.03616	1.03616
	Olfr483	21.6309	2.75106	17.9949	0.944076	0.831908	0.0924244	-0.265504	-1.03421	1.03421
	Ifih1	157.605	18.6819	134.602	1.20568	0.854047	0.0925883	-0.227613	-1.03344	1.03344
	Rnf217	553.45	31.3038	470.924	51.6521	0.850888	0.0931302	-0.232959	-1.03091	1.03091
	Hoxa11	38.705	2.98435	32.7422	3.33241	0.845942	0.093265	-0.24137	-1.03028	1.03028
	n-R5s157	12.3557	1.25153	10.7288	0.387688	0.86833	0.0933729	-0.203685	-1.02978	1.02978
	Bmi1	2536.1	124.719	2281.08	144.593	0.899447	0.0934332	-0.15289	-1.0295	1.0295
	Gpr52	72.5186	1.43145	63.6458	6.15976	0.877648	0.0935792	-0.188285	-1.02882	1.02882
	Appl1	1961.81	83.161	1768.46	116.583	0.901446	0.09379	-0.149687	-1.02784	1.02784
	Cyb561a3	102.788	1.6695	99.2377	2.05959	0.965462	0.093812	-0.0507093	-1.02774	1.02774
	Igkv4-81	17.5908	2.33465	13.6828	1.89547	0.777839	0.0939315	-0.362457	-1.02719	1.02719
	Mphosph8	368.889	8.46506	348.131	12.7854	0.943727	0.0942154	-0.0835578	-1.02588	1.02588
	Abcb1a	419.237	61.7296	335.885	25.4018	0.801181	0.0942523	-0.3198	-1.02571	1.02571
	Polb	1171.72	45.6064	1063.98	65.5268	0.908049	0.0942665	-0.139158	-1.02564	1.02564
	Vmn1r168	17.5933	0.34905	16.522	0.699597	0.939108	0.0947097	-0.0906365	-1.02361	1.02361
	Asb8	149.456	2.73441	140.913	5.61118	0.942841	0.0952455	-0.0849134	-1.02116	1.02116
	Olfr611	11.4279	1.98917	8.80101	0.734958	0.770132	0.0952555	-0.376823	-1.02111	1.02111
	Cetn1	11.0057	1.0947	9.47947	0.535203	0.861321	0.0953701	-0.215378	-1.02059	1.02059
	Inhbe	18.1872	0.837236	16.809	0.664304	0.924222	0.0954526	-0.113688	-1.02021	1.02021
	Vmn2r60	23.8331	2.57215	20.5154	0.802577	0.860794	0.0954982	-0.21626	-1.02	1.02
	Tab3	256.83	11.1547	227.907	18.242	0.887384	0.0955073	-0.172369	-1.01996	1.01996
	Leprot	170.375	10.2042	157.866	1.41406	0.926579	0.0961218	-0.110014	-1.01718	1.01718
	Herpud2	1624.86	187.174	1381.13	64.4719	0.849998	0.0962248	-0.234469	-1.01671	1.01671
	Nedd1	888.819	50.924	778.97	65.2208	0.876411	0.0965733	-0.190321	-1.01514	1.01514
	Nkap	123.668	8.94473	105.926	10.1002	0.856529	0.096809	-0.223425	-1.01408	1.01408
	Tab2	2773.53	94.9186	2555.69	133.054	0.921457	0.096998	-0.118012	-1.01324	1.01324
	Lyrm9	82.5921	3.48559	77.99	1.35133	0.944279	0.0972431	-0.0827152	-1.01214	1.01214
	Olfr820	21.2376	1.08717	19.3838	0.943135	0.912709	0.0973178	-0.131774	-1.01181	1.01181
	Arl14	8.29657	0.755006	7.3156	0.26573	0.881762	0.0975391	-0.181539	-1.01082	1.01082
	Cyp4f39	46.1603	3.95175	40.0474	2.76348	0.867573	0.0975755	-0.204944	-1.01066	1.01066
	Oxsr1	1903.18	66.2305	1781.03	66.622	0.935818	0.0976138	-0.0957004	-1.01049	1.01049
	Rabl3	244.821	21.5892	210.414	16.2442	0.859462	0.0976707	-0.218494	-1.01024	1.01024
	Olfr1138	11.4697	1.08996	9.51086	1.04859	0.829213	0.0978059	-0.270186	-1.00963	1.00963
	Arhgap5	3219.26	292.96	2686.38	288.45	0.834471	0.0980364	-0.261066	-1.00861	1.00861
	Rps6-ps3	35902	1799.34	32538.5	1860.1	0.906317	0.0982339	-0.141913	-1.00774	1.00774
	Vmn1r151	19.7675	1.67021	15.7571	2.50591	0.79712	0.0982384	-0.327131	-1.00772	1.00772
	Zfp638	3593.87	154.289	3110.2	322.396	0.865419	0.098267	-0.208529	-1.00759	1.00759
	Olfr1178	13.6547	0.586211	12.7785	0.376853	0.935832	0.0982829	-0.0956789	-1.00752	1.00752
	Gsr	816.087	73.4676	696.026	58.8501	0.852882	0.0983798	-0.229582	-1.00709	1.00709
	Tmem63a	246.495	13.3766	221.029	14.2877	0.896684	0.098521	-0.157328	-1.00647	1.00647
	H2-Q4	65.8321	2.08444	63.0167	0.937479	0.957234	0.0985977	-0.063057	-1.00613	1.00613
	Olfr1330	27.0664	2.30883	23.5973	1.51235	0.871829	0.0986613	-0.197883	-1.00585	1.00585
	Olfr235	19.3813	3.3253	14.8123	1.63225	0.764257	0.0993046	-0.38787	-1.00303	1.00303
	Olfr1416	13.8909	1.29244	12.2586	0.386502	0.882487	0.099631	-0.180353	-1.00161	1.00161
	Vmn2r25	14.0582	1.34401	12.4255	0.22143	0.883864	0.0997311	-0.178104	-1.00117	1.00117
	Nkain1	379.701	42.2212	299.417	45.3671	0.78856	0.0997565	-0.342708	-1.00106	1.00106
	Usp34	5643.58	327.171	5248.02	47.208	0.929911	0.0999009	-0.104836	-1.00043	1.00043
	Vwa9	654.148	64.6732	556.256	43.8195	0.850351	0.0999945	-0.233869	-1.00002	1.00002
	Ighv13-1	8.32066	0.054501	8.11294	0.143358	0.975036	0.100054	-0.0364723	-0.999767	0.999767
	Rtn4r	15.3266	0.649696	13.8856	0.883229	0.905982	0.100101	-0.142445	-0.99956	0.99956
	Lin9	85.4983	3.40889	75.8582	6.35433	0.887247	0.100127	-0.172592	-0.99945	0.99945
	Oas1h	9.23547	0.248843	8.90796	0.1021	0.964538	0.10059	-0.0520901	-0.997444	0.997444
	Olfr796	18.5406	1.12931	16.2023	1.39382	0.873882	0.100611	-0.19449	-0.997356	0.997356
	Syna	11.7861	1.32885	9.92759	0.712282	0.842311	0.100621	-0.247575	-0.997312	0.997312
	Apod	511.645	28.6835	411.655	68.4639	0.804571	0.100681	-0.313708	-0.997051	0.997051
	Cnep1r1	477.978	48.455	391.783	46.7359	0.819667	0.100795	-0.28689	-0.996562	0.996562
	Zbtb11os1	47.5095	3.3258	42.3002	2.47892	0.890352	0.10107	-0.167553	-0.995379	0.995379
	Stk11	1335.71	11.5661	1300.85	23.3792	0.973901	0.101112	-0.0381537	-0.995199	0.995199
	Lysmd1	100.673	7.14476	90.0085	4.72045	0.894066	0.101166	-0.161547	-0.994966	0.994966
	Olfr368	19.3089	0.780186	17.6	1.04895	0.911495	0.101297	-0.133694	-0.994403	0.994403
	Pex13	276.536	11.872	262.291	1.56903	0.94849	0.101309	-0.0762952	-0.99435	0.99435
	Ranbp6	223.572	22.8008	177.285	27.4288	0.792969	0.101318	-0.334663	-0.994313	0.994313
	Wdr35	309.905	17.7645	282.858	12.4011	0.912725	0.101466	-0.131748	-0.993678	0.993678
	Abcg2	326.039	42.4642	267.386	22.0892	0.820105	0.101756	-0.286119	-0.992438	0.992438
	Eif3j2	3047.4	19.8687	2932.82	82.0605	0.962401	0.101881	-0.0552903	-0.991907	0.991907
	Fshr	16.5012	0.666768	15.6718	0.186844	0.949739	0.101885	-0.0743977	-0.991888	0.991888
	Rfc1	712.859	54.5304	643.851	18.1291	0.903196	0.102335	-0.146889	-0.989975	0.989975
	Ripk2	108.722	4.39316	102.566	2.42846	0.94338	0.102399	-0.0840892	-0.989705	0.989705
	Creg1	738.666	64.8088	575.668	105.622	0.779335	0.102608	-0.359684	-0.988819	0.988819
	Scaper	719.73	30.5852	659.236	35.6347	0.915949	0.102665	-0.126662	-0.988576	0.988576
	Scgb1b24	20.1023	1.20156	17.6606	1.46025	0.878539	0.102812	-0.186822	-0.987957	0.987957
	Vmn1r39	11.0112	0.855896	9.87383	0.385289	0.896709	0.102856	-0.157288	-0.987769	0.987769
	Fundc1	937.575	84.6356	767.557	101.228	0.818662	0.103067	-0.28866	-0.98688	0.98688
	Senp6	2348.8	185.863	2069.77	127.47	0.881202	0.103333	-0.182456	-0.985761	0.985761
	Olfr904	13.9774	1.77767	11.5297	0.936627	0.82488	0.103468	-0.277743	-0.985192	0.985192
	Ndp	9.92359	0.345554	9.37053	0.276835	0.944268	0.10379	-0.0827314	-0.983845	0.983845
	Olfr1321	18.0854	2.40028	15.1968	0.467149	0.840281	0.103955	-0.251056	-0.983153	0.983153
	Eif1	25842.4	848.019	24215	949.737	0.937025	0.104	-0.093841	-0.982965	0.982965
	Trim75	11.3443	0.319629	10.6743	0.409713	0.940934	0.10408	-0.0878342	-0.982633	0.982633
	Etf1	8296.08	388.008	7727.41	251.525	0.931453	0.10414	-0.102446	-0.982381	0.982381
	Ercc6l2	436.07	21.3085	387.949	30.3906	0.889649	0.104414	-0.168692	-0.981242	0.981242
	Zdhhc20	125.681	2.50208	121.535	2.16584	0.967017	0.104492	-0.0483863	-0.980917	0.980917
	Olfr1127-ps1	10.0882	0.818398	8.97885	0.412488	0.890031	0.104532	-0.168072	-0.980752	0.980752
	Ptpn4	2003.42	217.798	1697.27	125.198	0.847189	0.104636	-0.239245	-0.980319	0.980319
	Gpatch4	328.462	31.1337	267.129	36.5044	0.813272	0.104798	-0.298191	-0.979648	0.979648
	Auts2	83.1275	2.37562	79.364	1.8791	0.954726	0.104951	-0.0668412	-0.979014	0.979014
	Lipt2	56.4156	2.45774	53.2693	0.949293	0.94423	0.105086	-0.0827892	-0.978453	0.978453
	Sdad1	462.628	10.5448	423.332	27.6528	0.915058	0.105206	-0.128066	-0.977961	0.977961
	Olfr957	13.8037	0.967369	12.6631	0.113428	0.917369	0.105249	-0.124425	-0.977781	0.977781
	Olfr196	17.6293	2.95695	13.8337	1.16959	0.784695	0.105429	-0.349797	-0.977038	0.977038
	Gpalpp1	350.901	16.3226	314.941	22.6228	0.897519	0.105472	-0.155985	-0.976862	0.976862
	Ccdc181	275.795	9.05022	248.026	19.0783	0.89931	0.105803	-0.153109	-0.975504	0.975504
	Rpe	357.888	24.0323	300.25	37.4433	0.83895	0.105986	-0.253343	-0.974752	0.974752
	Rlim	857.654	89.5248	706.789	81.0774	0.824095	0.106108	-0.279117	-0.974252	0.974252
	Sprr1a	17.6411	1.34435	15.2768	1.3176	0.865978	0.106141	-0.207598	-0.974116	0.974116
	Crisp2	13.2736	0.345909	12.7964	0.190367	0.964047	0.106165	-0.0528252	-0.97402	0.97402
	Olfr985	13.3757	1.7279	10.9412	1.02164	0.817986	0.106343	-0.289852	-0.973291	0.973291
	Tubal3	19.7837	1.27114	17.4157	1.377	0.880307	0.106436	-0.183922	-0.972912	0.972912
	Bag4	55.4808	1.57478	50.1832	3.70485	0.904515	0.106698	-0.144784	-0.971846	0.971846
	Olfr1491	9.47244	0.224554	9.15872	0.129911	0.966882	0.106795	-0.0485889	-0.971448	0.971448
	Tmem209	268.44	22.1438	225.958	25.2184	0.841745	0.106894	-0.248545	-0.971048	0.971048
	Etv1	79.853	4.82687	72.4715	3.58794	0.90756	0.107083	-0.139935	-0.970279	0.970279
	Ighv9-3	8.00357	0.237501	7.48466	0.328144	0.935165	0.107097	-0.0967064	-0.970224	0.970224
	Igkv4-70	21.4848	1.11021	19.7521	0.865976	0.919354	0.107269	-0.121307	-0.969525	0.969525
	Hoxa13	30.7272	1.36122	27.0325	2.49887	0.879759	0.107638	-0.184819	-0.968035	0.968035
	Olfr876	12.9147	0.999657	11.7536	0.0703098	0.910089	0.107703	-0.135921	-0.967771	0.967771
	Zfp318	169.07	7.65191	136.623	23.3637	0.808087	0.107867	-0.307417	-0.967112	0.967112
	Nol8	900.878	117.194	723.065	86.1613	0.802623	0.107962	-0.317206	-0.966728	0.966728
	Orc3	1084.3	64.2774	921.854	108.272	0.85018	0.10821	-0.23416	-0.965732	0.965732
	Ap1ar	2856.73	196.144	2317.09	367.025	0.8111	0.10822	-0.302048	-0.965692	0.965692
	Olfr128	40.1529	1.29651	37.6903	1.46812	0.93867	0.108617	-0.0913094	-0.964103	0.964103
	Tmf1	2744.2	243.349	2368.48	187.443	0.863086	0.108666	-0.212423	-0.963906	0.963906
	Tdg-ps; Gm5806	59.231	2.82456	54.0894	2.9861	0.913194	0.108693	-0.131007	-0.963797	0.963797
	Olfr827	14.6815	1.6642	12.7111	0.337982	0.865795	0.108898	-0.207902	-0.962982	0.962982
	Det1	165.376	10.6483	146.902	10.3763	0.888289	0.108933	-0.170898	-0.962842	0.962842
	Rps27rt; Rps27	2658.49	173.242	2145.15	355.625	0.806906	0.109105	-0.309528	-0.962156	0.962156
	Usp53	422.481	39.4523	372.543	15.5788	0.881798	0.109125	-0.181479	-0.962077	0.962077
	Eif1a	217.076	19.0894	191.896	9.23357	0.884003	0.109146	-0.177877	-0.961992	0.961992
	Trappc10	562.095	24.4131	517.141	26.3955	0.920024	0.109251	-0.120257	-0.961576	0.961576
	Pabpc5	24.7782	0.923982	23.7114	0.0710442	0.956946	0.10952	-0.0634902	-0.960506	0.960506
	Gnrhr	9.52393	0.445307	8.97077	0.159865	0.941919	0.11012	-0.0863254	-0.958135	0.958135
	Hic2	42.1569	1.60101	40.1593	0.597437	0.952615	0.110514	-0.0700348	-0.956584	0.956584
	Olfr58	15.973	1.21552	14.3587	0.61699	0.898932	0.110526	-0.153716	-0.956534	0.956534
	Zfand1	155.194	6.54958	144.62	5.63325	0.931863	0.110586	-0.10181	-0.956299	0.956299
	Timm17a	12096.2	1354.83	10533.1	148.669	0.870777	0.11082	-0.199626	-0.955381	0.955381
	Esp34	16.2357	1.7162	13.1505	1.80015	0.809976	0.110833	-0.304049	-0.955332	0.955332
	Rheb	5355.36	63.287	5150.77	144.807	0.961797	0.110878	-0.0561957	-0.955153	0.955153
	Lrrc61	62.0845	7.23562	52.3208	3.92507	0.842736	0.111065	-0.246848	-0.954424	0.954424
	Lhpp	106.297	5.5651	97.6178	4.47379	0.918352	0.111205	-0.122881	-0.953876	0.953876
	Cyp4a29-ps1	11.4717	0.782	9.86744	1.00968	0.860155	0.111262	-0.217331	-0.953655	0.953655
	Plxdc2	885.453	62.4903	798.768	37.2869	0.902101	0.111371	-0.14864	-0.95323	0.95323
	Prkar2a	10003.6	839.319	8882.87	440.572	0.887965	0.11146	-0.171425	-0.952881	0.952881
	Olfr635	18.1231	1.67134	16.0663	0.583957	0.886513	0.111632	-0.173787	-0.952211	0.952211
	Ccdc185	13.2503	1.41914	11.4303	0.630177	0.862648	0.111645	-0.213156	-0.95216	0.95216
	Olfr659	20.5323	2.44134	17.0506	1.58695	0.830427	0.111781	-0.268075	-0.95163	0.95163
	Cenpp	47.4022	0.822245	46.4468	0.139164	0.979844	0.111824	-0.0293763	-0.951466	0.951466
	Atad3aos	60.9258	5.48169	52.9415	3.77949	0.86895	0.112045	-0.202654	-0.950606	0.950606
	Olfr1451	14.3577	1.92215	11.8327	0.957582	0.824138	0.112252	-0.279043	-0.949807	0.949807
	Olfr951	16.1377	0.917054	14.7885	0.650922	0.916397	0.11245	-0.125956	-0.949042	0.949042
	Tes3-ps	33941.6	4225.24	26245	4578.15	0.773241	0.112586	-0.37101	-0.948515	0.948515
	Vmn1r-ps79; Vmn1r-ps70	35.3139	5.26859	29.117	1.21421	0.82452	0.112746	-0.278374	-0.9479	0.9479
	Ighv8-4	16.7276	2.10063	14.1214	0.797155	0.844196	0.112809	-0.24435	-0.947656	0.947656
	Olfr103	11.8874	1.86891	9.67495	0.476439	0.813885	0.112994	-0.297103	-0.946946	0.946946
	Zkscan7	58.2178	0.504119	56.6028	1.15202	0.972259	0.113078	-0.040587	-0.946623	0.946623
	Igf1r	187.824	12.703	173.062	2.45479	0.921404	0.113339	-0.118094	-0.94562	0.94562
	Olfr735	13.1092	1.9547	10.8907	0.0651483	0.830768	0.113362	-0.267483	-0.945533	0.945533
	Olfr373	9.15471	0.736645	8.2038	0.347456	0.896128	0.113481	-0.158222	-0.945078	0.945078
	Hsdl1	77.5715	2.54551	69.1006	6.08445	0.890799	0.113493	-0.166828	-0.94503	0.94503
	L2hgdh	770.87	55.3084	702.167	21.4888	0.910876	0.113551	-0.134673	-0.944808	0.944808
	Rab33b	266.291	4.3754	238.536	20.869	0.895773	0.11358	-0.158794	-0.944699	0.944699
	Mynn	594.657	35.3438	537.461	31.2741	0.903817	0.113905	-0.145897	-0.943457	0.943457
	Cul4b	720.437	44.7009	638.913	48.9412	0.886841	0.114027	-0.173252	-0.942992	0.942992
	Gtpbp4	5533.31	682.211	4478.76	550.274	0.809419	0.114095	-0.305042	-0.942733	0.942733
	Tmem170b	2238.51	106.111	1954.97	196.708	0.873336	0.114137	-0.195391	-0.942574	0.942574
	Thap6	143.308	9.33465	123.462	12.8805	0.861515	0.11433	-0.215053	-0.94184	0.94184
	Rnft1	2174.06	138.272	1926.57	147.169	0.886163	0.114464	-0.174357	-0.94133	0.94133
	Cdc42ep3	1458.85	42.4465	1225.58	175.047	0.840098	0.114513	-0.25137	-0.941146	0.941146
	Vmn1r195	15.9647	0.226986	15.4062	0.380697	0.965019	0.114672	-0.0513714	-0.940544	0.940544
	n-R5s79	37.6992	2.44687	32.1954	3.65822	0.854007	0.115014	-0.22768	-0.939248	0.939248
	Rras2	479.083	16.0452	443.291	23.7284	0.92529	0.115062	-0.112022	-0.93907	0.93907
	Vmn1r159	29.4863	2.57542	24.4937	3.12054	0.83068	0.115065	-0.267636	-0.939058	0.939058
	Rps15a-ps3	3406.8	118.556	3126.31	189.457	0.91767	0.11507	-0.123953	-0.939039	0.939039
	Ccser2	2542.66	136.292	2319.6	124.302	0.912273	0.115138	-0.132462	-0.938782	0.938782
	Obox4-ps34	13.6134	0.270089	13.0685	0.347484	0.959976	0.115247	-0.0589304	-0.938372	0.938372
	Cdk7	328.515	22.008	298.461	13.0686	0.908515	0.115306	-0.138418	-0.938149	0.938149
	Rpl8	2355	195.896	2060.85	149.928	0.875098	0.115595	-0.192483	-0.937062	0.937062
	Elk4	705.985	84.8121	582.458	60.4749	0.825029	0.115777	-0.277483	-0.936376	0.936376
	Serpina3a	9.49327	0.171705	9.02232	0.330991	0.950391	0.115877	-0.0734066	-0.936003	0.936003
	Immp1l	5071.38	524.556	4204.64	490.141	0.829092	0.116079	-0.270396	-0.935245	0.935245
	Olfr993	12.1478	0.739921	11.2764	0.202663	0.92827	0.116174	-0.107384	-0.934891	0.934891
	Tsc1	242.394	9.98372	230.346	3.42679	0.950298	0.116431	-0.0735474	-0.933932	0.933932
	Pcdhb16	82.9788	3.60396	72.0579	7.83687	0.868389	0.116587	-0.203586	-0.933349	0.933349
	Cebpz	634.726	43.5514	557.47	46.2848	0.878285	0.116739	-0.18724	-0.932782	0.932782
	Fam84b	26.6872	2.87678	23.3166	0.769327	0.873699	0.117012	-0.194792	-0.931771	0.931771
	Rgs17	22.3796	0.739505	21.1602	0.69254	0.945515	0.117016	-0.0808276	-0.931755	0.931755
	Exosc3	418.078	15.3817	380.289	26.0434	0.909613	0.117206	-0.136675	-0.931051	0.931051
	Lrp3	52.2521	1.69448	49.3797	1.6713	0.945028	0.117281	-0.0815704	-0.930772	0.930772
	Ednra	86.9532	7.71082	77.0042	3.84734	0.885582	0.117398	-0.175303	-0.930339	0.930339
	Mtmr2	512.223	15.2166	484.672	16.7907	0.946214	0.11744	-0.0797618	-0.930185	0.930185
	Gatm	65.7188	5.51391	56.3677	5.45789	0.85771	0.117726	-0.221437	-0.929127	0.929127
	Mettl22	316.101	24.2986	267.897	30.8977	0.847506	0.117728	-0.238704	-0.92912	0.92912
	Ccdc32	58.7651	4.1663	54.0097	0.766096	0.919077	0.117774	-0.121742	-0.928949	0.928949
	Fbxo48	27.0756	1.53231	24.5475	1.4446	0.906628	0.117871	-0.141418	-0.928592	0.928592
	Vmn1r233	9.6261	0.190982	8.76442	0.648026	0.910485	0.117962	-0.135293	-0.92826	0.92826
	Pcmtd1	7525.38	575.459	6616.6	499.209	0.879238	0.117975	-0.185674	-0.92821	0.92821
	Ube2d3	4443.58	152.073	4177.96	159.32	0.940222	0.118706	-0.0889263	-0.925526	0.925526
	Dnajc21	6389.81	298.766	5795.86	383.07	0.907046	0.118743	-0.140752	-0.925392	0.925392
	Smim15	742.729	70.968	626.597	66.5113	0.843641	0.119302	-0.245299	-0.923352	0.923352
	Arfip1	353.885	9.01454	333.999	13.4093	0.943807	0.119478	-0.0834355	-0.922713	0.922713
	Olfr867	10.4913	0.416906	9.82233	0.377013	0.936237	0.119502	-0.0950543	-0.922625	0.922625
	Tsc22d1; Gm19597	377.577	11.2167	360.284	9.4011	0.9542	0.120008	-0.0676366	-0.920789	0.920789
	Itgb3bp	86.0461	8.59719	75.178	4.09879	0.873695	0.120123	-0.194798	-0.920372	0.920372
	Brf2	118.64	2.95034	114.773	1.61996	0.967413	0.120306	-0.0477967	-0.919711	0.919711
	Nog	15.1156	0.640751	14.2515	0.3883	0.942833	0.120773	-0.0849255	-0.91803	0.91803
	Elac1	72.0176	1.42157	68.9811	2.03792	0.957837	0.12089	-0.0621484	-0.917608	0.917608
	Gtf2e1	408.534	15.0656	380.456	17.7347	0.931271	0.120904	-0.102727	-0.91756	0.91756
	Pnpla8; Gm2027	4057.93	484.861	3353.49	360.082	0.826404	0.12131	-0.275082	-0.916102	0.916102
	EG329070	48.5084	0.729548	46.548	1.40398	0.959586	0.121348	-0.0595161	-0.915967	0.915967
	Hgh1	28.0572	0.575223	27.2401	0.405243	0.970877	0.121557	-0.0426398	-0.915219	0.915219
	Casc4	224.537	17.2977	197.004	15.6164	0.877376	0.121572	-0.188732	-0.915165	0.915165
	Mtmr9	277.174	11.9451	259.73	8.99794	0.937063	0.121577	-0.0937814	-0.915149	0.915149
	Zfp719	73.3091	6.74912	63.6403	4.86847	0.868109	0.12187	-0.204052	-0.914102	0.914102
	Nmt1	1926.48	95.9995	1781.52	78.0939	0.924752	0.121907	-0.112862	-0.913972	0.913972
	Lsm10	120.422	6.30461	113.193	1.59766	0.939973	0.121968	-0.0893083	-0.913756	0.913756
	Naa50	37991.5	328.976	31969.1	4731.17	0.84148	0.121972	-0.248999	-0.913741	0.913741
	Rgcc	883.327	157.233	694.696	59.1569	0.786454	0.121986	-0.346565	-0.913691	0.913691
	Vmn2r29	141.153	5.60919	133.039	4.14835	0.942512	0.122044	-0.0854174	-0.913483	0.913483
	Trim13	71.0411	5.206	56.617	10.4216	0.796962	0.122049	-0.327417	-0.913465	0.913465
	Olfr1165-ps	16.3504	2.38514	13.5469	0.779148	0.82854	0.122144	-0.271356	-0.913128	0.913128
	Xkr7	10.2967	0.340242	9.785	0.275092	0.950305	0.122258	-0.073538	-0.912723	0.912723
	Ccdc54	19.122	0.504386	18.0167	0.753415	0.942197	0.122304	-0.0858987	-0.91256	0.91256
	Rps3a1	27432.9	546.14	25072.8	1798.42	0.913969	0.122307	-0.129784	-0.912547	0.912547
	Fam179b	442.495	41.7625	389.897	20.251	0.881133	0.122362	-0.182568	-0.912354	0.912354
	Rab35	376.592	6.18775	362.79	9.46649	0.96335	0.122385	-0.0538684	-0.912271	0.912271
	Bmpr1b	178.283	7.76687	166.14	6.81059	0.93189	0.122447	-0.101769	-0.912052	0.912052
	Olfr750	12.4158	0.410266	11.6424	0.495577	0.937704	0.122478	-0.0927956	-0.91194	0.91194
	Plxdc1	30.0271	1.39507	28.0214	1.02132	0.933206	0.122625	-0.0997328	-0.91142	0.91142
	Zbtb6; Zbtb26	163.27	6.48809	151.107	7.77731	0.9255	0.122632	-0.111695	-0.911397	0.911397
	Nrsn2	7.55152	0.0892402	7.43857	0.0444976	0.985043	0.122917	-0.0217411	-0.910387	0.910387
	Irak1bp1	65.7169	3.05323	61.0244	2.5976	0.928595	0.123043	-0.106878	-0.909944	0.909944
	Vsig10l	27.9868	0.0913417	27.4299	0.432764	0.980103	0.123091	-0.0289947	-0.909772	0.909772
	Rpl10a	239.328	14.9195	207.641	21.5102	0.867601	0.123779	-0.204896	-0.907352	0.907352
	Zfp715	234.581	6.8556	226.763	1.75731	0.966672	0.123813	-0.048901	-0.907234	0.907234
	Casp7	63.4197	1.04204	61.1992	1.51227	0.964987	0.124225	-0.0514185	-0.905793	0.905793
	Dguok	150.13	1.47673	146.797	2.31603	0.977799	0.124481	-0.0323898	-0.904897	0.904897
	Champ1	156.873	11.012	141.267	7.92739	0.900522	0.124816	-0.151167	-0.90373	0.90373
	Sltm	982.714	29.1935	933.023	30.3696	0.949435	0.125021	-0.0748592	-0.903017	0.903017
	Crct1	19.1879	1.05467	18.0325	0.10349	0.93978	0.125129	-0.0896044	-0.902642	0.902642
	Vmn2r-ps65	13.8519	1.16763	12.4338	0.500804	0.897621	0.125194	-0.155822	-0.902416	0.902416
	Trav5d-4	16.3307	1.54129	14.437	0.699938	0.884038	0.125261	-0.177819	-0.902184	0.902184
	Tdpoz3	11.5887	0.499426	10.5609	0.695632	0.91131	0.125671	-0.133986	-0.900766	0.900766
	Pcdhb6	10.4633	0.301863	9.35557	0.843347	0.894128	0.125692	-0.161447	-0.900692	0.900692
	Vmn1r27	11.064	0.882936	10.0918	0.126104	0.912133	0.125743	-0.132684	-0.900518	0.900518
	Rbm3os	14.9711	0.494702	14.2752	0.352749	0.953518	0.12586	-0.0686679	-0.900111	0.900111
	Kcnj13	30.2368	2.53692	26.7751	1.67237	0.885514	0.12591	-0.175414	-0.89994	0.89994
	Gpbp1	3712.45	169.036	3290.09	303.427	0.886233	0.125924	-0.174243	-0.89989	0.89989
	Olfr999-ps1	15.4233	0.349875	14.5834	0.597819	0.94554	0.126027	-0.080789	-0.899537	0.899537
	Rprd2	559.06	9.18586	537.668	15.1158	0.961735	0.12623	-0.0562886	-0.898838	0.898838
	Mettl10	227.68	7.92814	214.669	7.80249	0.942856	0.126363	-0.0848912	-0.898381	0.898381
	Il17b	15.9018	0.631911	15.1393	0.267515	0.952048	0.126367	-0.0708938	-0.898367	0.898367
	MALAT1	28.4839	1.50775	24.8644	2.5816	0.872929	0.126535	-0.196064	-0.897791	0.897791
	Smarca5-ps	137.766	12.818	122.864	4.33261	0.891837	0.126681	-0.165149	-0.897287	0.897287
	Sfta2	18.2744	0.910642	16.9841	0.665902	0.929394	0.126783	-0.105638	-0.896939	0.896939
	Dlx3	13.1025	0.656675	12.0974	0.569365	0.923286	0.127026	-0.11515	-0.896107	0.896107
	Abcb1b	234.628	18.1796	214.2	4.44553	0.912935	0.127114	-0.131416	-0.895807	0.895807
	Pramel3	12.8227	0.380924	12.2153	0.357496	0.952634	0.127141	-0.0700062	-0.895716	0.895716
	Rfesd	469.56	23.383	395.165	56.086	0.841563	0.127366	-0.248857	-0.894946	0.894946
	Olfr118	11.2902	0.243573	10.6404	0.476172	0.942449	0.12737	-0.085513	-0.894932	0.894932
	Ift20	1324.15	45.0336	1236.19	58.7346	0.933575	0.127387	-0.0991619	-0.894876	0.894876
	Sars	3336.15	251.444	2973.8	192.232	0.891385	0.127397	-0.16588	-0.89484	0.89484
	H2afv	951.888	41.0225	881.784	43.5529	0.926353	0.127445	-0.110367	-0.894676	0.894676
	Magea3	7.07857	0.0929411	6.91704	0.101467	0.977182	0.127488	-0.0333012	-0.89453	0.89453
	Tomm20	1005.33	13.2	975.724	20.8087	0.970548	0.127492	-0.0431281	-0.894518	0.894518
	Vmn1r-ps92	15.8893	2.60851	13.0652	0.194368	0.822265	0.127871	-0.282324	-0.893227	0.893227
	Ndufv3	1715.14	56.6747	1603.06	75.4398	0.934653	0.127925	-0.0974966	-0.893045	0.893045
	Mkln1os	42.924	0.989596	40.8123	1.46379	0.950804	0.128015	-0.0727795	-0.892741	0.892741
	Meig1	15.3139	0.180972	15.1108	0.0452751	0.986738	0.128021	-0.0192605	-0.892719	0.892719
	Bmpr1a	5103.4	633.031	4234.48	432.782	0.829737	0.128227	-0.269274	-0.892021	0.892021
	Zfp607	390.892	11.6122	370.515	12.9347	0.947868	0.128298	-0.0772415	-0.89178	0.89178
	Clps	16.7676	0.610133	15.5063	0.86724	0.924776	0.128712	-0.112825	-0.890381	0.890381
	Gldn	15.6367	0.256924	14.9375	0.517487	0.955287	0.128918	-0.0659937	-0.889687	0.889687
	Ubfd1	190.722	10.1482	176.528	7.31954	0.925574	0.128951	-0.111579	-0.889576	0.889576
	Unc50	222.376	3.65384	214.957	5.07651	0.966636	0.129136	-0.0489558	-0.888953	0.888953
	Vmn1r-ps9	11.993	1.2432	10.6147	0.275375	0.885071	0.129139	-0.176134	-0.888944	0.888944
	Bbx	280.442	13.1125	256.915	15.1978	0.916108	0.129184	-0.126411	-0.888792	0.888792
	Ctsf	151.432	9.08367	139.229	5.9265	0.919413	0.129447	-0.121215	-0.887907	0.887907
	Med17	174.512	4.70212	160.162	10.849	0.91777	0.129611	-0.123795	-0.887359	0.887359
	Traj36	23.2462	1.31559	21.1836	1.21506	0.911275	0.129635	-0.134042	-0.887277	0.887277
	Ccdc122	57.956	4.00047	48.3224	6.96867	0.833776	0.129725	-0.262268	-0.886976	0.886976
	Ighv1-24	11.9881	0.194712	11.5947	0.269542	0.967186	0.129876	-0.0481353	-0.886472	0.886472
	Ppp1r7	1605.26	83.6964	1480.31	70.3169	0.922165	0.129883	-0.116903	-0.886449	0.886449
	Lep	12.7878	0.0837612	12.5546	0.174032	0.981759	0.129902	-0.0265589	-0.886384	0.886384
	Trip11	1363.84	17.9071	1319.19	32.5981	0.967266	0.130012	-0.0480155	-0.886017	0.886017
	Hdhd3	8.91786	0.0584127	8.7702	0.10845	0.983443	0.130709	-0.0240871	-0.883695	0.883695
	Zfp936	173.78	6.90573	161.117	8.3407	0.927129	0.13071	-0.109158	-0.883691	0.883691
	Kif2a	568.347	16.8839	536.04	21.733	0.943157	0.130836	-0.0844299	-0.883272	0.883272
	Olfr220	8.47749	0.60369	7.5378	0.555178	0.889155	0.131116	-0.169494	-0.882345	0.882345
	Gimap4	176.948	4.76776	170.977	2.54358	0.966255	0.131355	-0.0495237	-0.881553	0.881553
	Ssx2ip	878.514	49.7186	815.119	28.2386	0.927838	0.131376	-0.108054	-0.881484	0.881484
	Zfp180	319.246	26.9916	278.714	23.184	0.873041	0.131395	-0.195879	-0.881423	0.881423
	Zfp770	278.006	52.6028	218.18	16.9826	0.784802	0.131532	-0.3496	-0.88097	0.88097
	Vmn1r128	29.5133	3.55193	24.7829	2.30878	0.839721	0.131691	-0.252018	-0.880445	0.880445
	Fam122a	217.056	24.1404	175.835	26.2025	0.810092	0.131741	-0.303842	-0.880279	0.880279
	Npat	255.089	20.8358	211.515	30.5031	0.829185	0.131799	-0.270235	-0.880088	0.880088
	Skint2	10.6801	0.175484	10.1686	0.387471	0.952102	0.131893	-0.0708118	-0.879777	0.879777
	Olfr145	11.4036	0.511546	10.7807	0.24641	0.945373	0.131952	-0.0810437	-0.879584	0.879584
	Arpc5l	782.514	68.347	693.451	41.8495	0.886183	0.13201	-0.174323	-0.879393	0.879393
	Igkv8-24	10.2135	1.85496	8.04869	0.724202	0.788044	0.132035	-0.343652	-0.879312	0.879312
	Vmn2r86	14.8758	1.60545	13.0931	0.419121	0.880159	0.132253	-0.184163	-0.878593	0.878593
	Igip; Pura	3487.8	286.384	2916.08	394.55	0.836081	0.132466	-0.258286	-0.877897	0.877897
	Gbp3	87.7427	4.4608	78.2839	6.67768	0.892198	0.132641	-0.164564	-0.877323	0.877323
	Bod1l	1469.51	58.3958	1306.46	122.996	0.889046	0.132651	-0.169671	-0.87729	0.87729
	Cwc22	353.862	8.12022	331.841	16.5327	0.937768	0.132734	-0.0926964	-0.877016	0.877016
	Vmn1r120	19.2227	2.07825	16.3007	1.56457	0.847992	0.132847	-0.237877	-0.876647	0.876647
	Ifna4	27.7752	2.52172	24.3953	1.69164	0.878312	0.133281	-0.187195	-0.875233	0.875233
	Olfr1475	15.4821	0.928694	13.3599	1.53776	0.862928	0.133446	-0.212688	-0.874696	0.874696
	Rasd1	13.4739	1.5104	11.7826	0.449311	0.874476	0.133451	-0.193509	-0.874679	0.874679
	Thap7	51.5511	2.17558	48.9357	1.01562	0.949266	0.133687	-0.075116	-0.873909	0.873909
	Ttc7b	2355.68	120.915	2001.99	270.293	0.849855	0.134125	-0.234711	-0.87249	0.87249
	Nr1h2-ps	21.3603	0.350969	20.7885	0.356888	0.973231	0.134232	-0.0391461	-0.872143	0.872143
	Tmed5	493.281	46.5091	429.671	33.171	0.871047	0.134405	-0.199178	-0.871584	0.871584
	Nexn	82314.1	7334.38	72736.7	4628.18	0.883648	0.134514	-0.178457	-0.871233	0.871233
	Hspb9	9.50713	0.547434	8.79157	0.347147	0.924734	0.134738	-0.112889	-0.870511	0.870511
	Afg3l1	308.746	6.09439	299.77	5.14633	0.970927	0.134768	-0.0425647	-0.870415	0.870415
	Msantd1	17.0332	0.336221	16.538	0.283917	0.970927	0.134768	-0.0425647	-0.870415	0.870415
	Sox2	8.45778	0.166949	8.17025	0.186744	0.966004	0.134817	-0.0498988	-0.870257	0.870257
	Zfp59	235.614	4.65081	221.218	11.1188	0.938902	0.134859	-0.0909535	-0.870121	0.870121
	Msantd4	587.92	36.7505	548.768	4.64246	0.933406	0.134864	-0.0994233	-0.870103	0.870103
	Usp42	253.02	16.7996	230.981	10.7823	0.912897	0.134928	-0.131476	-0.869899	0.869899
	Rps16-ps2	281.565	44.9181	227.786	20.9724	0.808998	0.134957	-0.305792	-0.869805	0.869805
	Ddx18	324.811	4.26475	314.715	7.43244	0.968918	0.135084	-0.0455528	-0.869397	0.869397
	Psg25	18.4316	0.60905	17.2283	0.837402	0.934714	0.135217	-0.0974031	-0.868969	0.868969
	Vmn1r103	22.8992	0.633156	19.8208	2.47212	0.865568	0.135265	-0.208281	-0.868815	0.868815
	Olfr354	24.5004	2.64886	20.7478	2.06843	0.846832	0.135461	-0.239853	-0.868187	0.868187
	Rnf141	895.018	52.6521	786.753	76.5623	0.879036	0.135461	-0.186006	-0.868187	0.868187
	Olfr893	15.9015	1.68088	14.0568	0.432544	0.883989	0.135499	-0.1779	-0.868063	0.868063
	Tug1	845.38	11.0998	810.847	26.7538	0.95915	0.135505	-0.0601709	-0.868043	0.868043
	Kbtbd8os; RP24-67N3.2	20.3669	0.92735	18.5821	1.2311	0.912369	0.135643	-0.132311	-0.867604	0.867604
	Vmn1r-ps47	14.0522	2.74662	10.9987	0.819179	0.782702	0.13576	-0.353465	-0.867228	0.867228
	Olfr608	12.6376	1.73034	10.3689	1.11979	0.820476	0.136007	-0.285468	-0.866438	0.866438
	Golm1	144.194	7.34107	129.139	10.6684	0.895589	0.136138	-0.159091	-0.866022	0.866022
	Dtnbp1	379.212	6.23079	364.714	10.6738	0.961769	0.136168	-0.0562381	-0.865924	0.865924
	Clpx	4453.05	125.992	4221.4	156.9	0.94798	0.136183	-0.0770711	-0.865877	0.865877
	Olfr339	17.9618	0.295129	17.3335	0.451164	0.965021	0.136297	-0.0513678	-0.865513	0.865513
	Igkv4-80	7.48265	0.128941	6.69825	0.638012	0.895172	0.136462	-0.159763	-0.864987	0.864987
	Zfp711	19.9596	1.1493	18.6411	0.441365	0.933941	0.136471	-0.0985974	-0.86496	0.86496
	Zfp729a	514.697	89.5864	415.928	25.1894	0.808102	0.13651	-0.30739	-0.864836	0.864836
	Ggps1	379.281	27.9203	332.284	30.3869	0.87609	0.136669	-0.19085	-0.864329	0.864329
	Klhl7	818.512	13.4489	784.576	25.5377	0.958539	0.136967	-0.0610911	-0.863384	0.863384
	Arhgap20os	30.6263	0.200605	30.0164	0.473571	0.980087	0.136987	-0.0290178	-0.86332	0.86332
	Naa40	123.622	8.25632	113.28	4.69704	0.916341	0.137009	-0.126044	-0.86325	0.86325
	Creb3	317.426	6.26572	302.032	11.529	0.951504	0.13721	-0.0717191	-0.862615	0.862615
	Olfr437	37.2373	1.98185	33.6247	2.45066	0.902984	0.137381	-0.147228	-0.862075	0.862075
	Tas2r118	15.104	0.248173	14.357	0.580438	0.950543	0.13753	-0.073177	-0.861603	0.861603
	Wbp2nl	15.3952	0.599223	14.7491	0.132113	0.958033	0.137622	-0.061853	-0.861313	0.861313
	Sub1	250.876	8.5172	213.577	30.0217	0.851326	0.137628	-0.232216	-0.861294	0.861294
	Olfr1245	17.7694	2.57175	14.9693	0.656287	0.842421	0.137774	-0.247386	-0.860834	0.860834
	Lztfl1	481.583	40.5164	423.755	32.7143	0.879923	0.137914	-0.184551	-0.860391	0.860391
	Olfr186	15.3744	2.58301	11.9618	1.73588	0.778037	0.137964	-0.36209	-0.860235	0.860235
	Ppp4r2	2851.85	106.034	2587.04	199.722	0.907146	0.138114	-0.140594	-0.859764	0.859764
	PISRT1	16.8325	1.10576	15.6453	0.232751	0.929472	0.138114	-0.105517	-0.859763	0.859763
	Olfr747	11.3975	0.344296	11.0051	0.131206	0.96557	0.13812	-0.0505472	-0.859744	0.859744
	Tnks2	7581.1	352.221	7099.29	258.881	0.936446	0.138207	-0.0947325	-0.85947	0.85947
	Svip	193.769	9.00256	182.965	4.43789	0.944245	0.138208	-0.0827675	-0.859467	0.859467
	Vmn1r-ps24	15.3861	1.06617	13.2698	1.49619	0.862454	0.13836	-0.213481	-0.85899	0.85899
	Tjp1	938.84	101.502	829.214	24.0709	0.883233	0.138586	-0.179135	-0.85828	0.85828
	Taf9; Ak6	2010.78	142.704	1837.72	73.78	0.913935	0.138714	-0.129837	-0.857879	0.857879
	Olfr68	17.8866	3.37546	14.3068	0.565745	0.799863	0.13873	-0.322176	-0.857829	0.857829
	n-R5s188	15.3639	2.72265	12.3835	0.770137	0.806017	0.13893	-0.311118	-0.857203	0.857203
	Zcchc2	400.07	13.2198	360.846	30.5726	0.901957	0.138934	-0.14887	-0.857193	0.857193
	Cyp4x1os; RP23-246H17.3	8.61686	0.227289	8.16051	0.324953	0.94704	0.139021	-0.078503	-0.85692	0.85692
	Rbmy; Gm21677; Gm21708	19.8356	0.11226	19.1029	0.602297	0.963059	0.139051	-0.0543046	-0.856826	0.856826
	Ccdc130	75.1063	2.61531	70.8218	2.75866	0.942954	0.139234	-0.0847401	-0.856256	0.856256
	Olfr791	14.7618	2.76321	11.8082	0.574989	0.799915	0.1393	-0.322082	-0.85605	0.85605
	Ankrd53	13.0677	0.551488	12.4675	0.148641	0.954073	0.13937	-0.0678283	-0.855829	0.855829
	Nr2c2	384.732	30.4443	337.4	29.3477	0.876975	0.139397	-0.189393	-0.855748	0.855748
	Tbc1d4	439.655	43.8425	367.539	46.6257	0.835972	0.139503	-0.258473	-0.855415	0.855415
	Zadh2	317.502	31.2269	280.101	15.5448	0.882202	0.139581	-0.18082	-0.855174	0.855174
	Riok2	347.281	40.0601	300.775	17.4232	0.866084	0.139873	-0.207422	-0.854266	0.854266
	Isoc1	1139.07	81.9266	1019.49	70.3503	0.89502	0.140169	-0.160009	-0.853348	0.853348
	Pik3ca	3966.71	391.525	3514.57	166.913	0.886016	0.140286	-0.174595	-0.852986	0.852986
	Nefl	17.0275	1.13721	15.4287	0.903625	0.906103	0.140331	-0.142253	-0.852847	0.852847
	Bsnd	28.1241	0.666712	27.4266	0.082176	0.975201	0.140411	-0.036229	-0.8526	0.8526
	Ktn1	52689	2660.99	45847.3	5240.75	0.870148	0.140634	-0.200667	-0.851911	0.851911
	Rnf13	511.783	31.8272	457.397	36.2521	0.893733	0.140855	-0.162084	-0.851229	0.851229
	Thap8	8.1937	0.659315	7.39532	0.348023	0.902562	0.140929	-0.147902	-0.851	0.851
	Socs6	227.097	5.99018	219.445	3.76733	0.966305	0.141046	-0.0494487	-0.850641	0.850641
	Kcna10	18.5598	0.613286	17.7282	0.45107	0.955192	0.141056	-0.0661374	-0.850608	0.850608
	Gpm6b	82.0031	2.98389	77.6187	2.61594	0.946534	0.14135	-0.0792744	-0.849704	0.849704
	Prkag2os2; AC125270.2	17.829	1.13005	16.4877	0.554736	0.92477	0.141365	-0.112833	-0.849657	0.849657
	Tgfbrap1	155.112	4.09141	150.139	2.20242	0.967942	0.141479	-0.0470069	-0.849308	0.849308
	Olfr110	15.0767	1.57376	12.541	1.6348	0.831813	0.141617	-0.265668	-0.848885	0.848885
	Rad23b	2580.53	181.146	2178.53	298.82	0.84422	0.141686	-0.244309	-0.848673	0.848673
	Rif1	840.352	38.1275	744.503	73.3985	0.885942	0.141739	-0.174715	-0.848511	0.848511
	Ifit3b	101.997	18.3352	83.0111	1.47931	0.813859	0.141845	-0.297148	-0.848186	0.848186
	Zc3h12d	27.4931	1.02522	25.5821	1.33859	0.930491	0.14206	-0.103935	-0.847527	0.847527
	Clnkos; RP23-115A12.2	13.455	0.132348	12.9792	0.383446	0.964639	0.142293	-0.0519394	-0.846816	0.846816
	Scaf11	1497.76	78.0915	1390.49	59.7822	0.928383	0.142424	-0.107209	-0.846416	0.846416
	Csnk1d	554.574	48.0114	501.719	15.8311	0.904692	0.142518	-0.144501	-0.846131	0.846131
	Rbm17	560.387	11.0615	532.338	21.5828	0.949947	0.142562	-0.0740804	-0.845996	0.845996
	Car1	29.0364	1.93925	25.8147	2.13049	0.889044	0.142625	-0.169674	-0.845803	0.845803
	Ltbr	82.1406	0.464874	80.4604	1.35659	0.979545	0.142694	-0.0298161	-0.845595	0.845595
	Mzt1	5395.38	184.646	4796.18	478.828	0.888942	0.142803	-0.169838	-0.845263	0.845263
	Zfp709	80.0259	4.63928	74.5761	2.22322	0.9319	0.142829	-0.101754	-0.845182	0.845182
	Dcaf12	460.385	3.01556	449.684	8.63719	0.976755	0.143061	-0.0339312	-0.844479	0.844479
	Vmn1r-ps18	11.2836	0.715183	10.4521	0.329545	0.926309	0.14328	-0.110434	-0.843815	0.843815
	Rpl17-ps11	16.6051	1.15064	15.2774	0.512475	0.920042	0.143359	-0.120228	-0.843576	0.843576
	Akap11	2125.82	155.691	1751.6	285.626	0.823964	0.143382	-0.279347	-0.843504	0.843504
	Mlh1	155.538	6.1808	144.465	7.66115	0.928812	0.143399	-0.106541	-0.843453	0.843453
	Olfr1191-ps1	22.7547	2.93734	19.5504	0.925239	0.859184	0.143667	-0.218961	-0.842643	0.842643
	Cd274	42.8233	5.24431	36.0052	3.54965	0.840786	0.143922	-0.250189	-0.841874	0.841874
	Olfr466	17.4326	0.401901	16.224	0.960898	0.930672	0.143991	-0.103655	-0.841666	0.841666
	Edc3	129.532	3.41669	123.497	4.16215	0.95341	0.144213	-0.0688306	-0.840997	0.840997
	Exd2	536.269	7.62468	474.77	51.635	0.88532	0.1443	-0.175729	-0.840734	0.840734
	Impad1	15781.5	2123.16	12441.4	2148.94	0.788352	0.144412	-0.343089	-0.840396	0.840396
	Mtfr1l	607.56	10.5388	580.429	21.0834	0.955344	0.144431	-0.0659071	-0.84034	0.84034
	Ccl8	15.2442	1.51628	12.8506	1.54511	0.842986	0.144574	-0.24642	-0.83991	0.83991
	Btn1a1	10.9886	0.463744	10.5018	0.094068	0.955698	0.144629	-0.0653736	-0.839745	0.839745
	Olfr1035-ps1	16.8616	2.51851	13.6724	1.59576	0.810858	0.144659	-0.30248	-0.839655	0.839655
	Taf13	158.213	14.3642	140.563	8.30642	0.888443	0.1447	-0.170649	-0.83953	0.83953
	Lyplal1	58.0764	3.92627	53.6551	1.58236	0.92387	0.144985	-0.114239	-0.838678	0.838678
	Usp47	65213.5	4147.85	57972.4	4984.32	0.888964	0.145073	-0.169803	-0.838413	0.838413
	Fkbp9	2282.25	146.638	2093.4	97.7211	0.917253	0.145082	-0.124609	-0.838385	0.838385
	Dennd6b	90.6994	5.9462	84.4576	1.23892	0.931182	0.145106	-0.102865	-0.838316	0.838316
	Fpr-rs3	15.2469	0.37916	14.5539	0.487976	0.954547	0.14516	-0.0671123	-0.838153	0.838153
	Ptgdr2	11.6128	0.426772	10.7946	0.588534	0.929544	0.145422	-0.105405	-0.837371	0.837371
	Zfp938	1810.25	158.112	1599.99	114.688	0.88385	0.145458	-0.178127	-0.837263	0.837263
	Xpo1	1265.88	116.541	1140.65	33.6393	0.901077	0.145488	-0.150278	-0.837174	0.837174
	Olfr215	23.6392	1.56956	22.0102	0.262412	0.931091	0.1456	-0.103005	-0.836838	0.836838
	Mphosph10	286.249	36.4553	245.554	14.1229	0.857833	0.145608	-0.221232	-0.836816	0.836816
	Vmn1r13	17.1894	1.20665	15.5627	0.905568	0.905362	0.145657	-0.143433	-0.83667	0.83667
	Olfr1509	10.0952	0.870153	9.08817	0.406343	0.900251	0.145734	-0.151601	-0.83644	0.83644
	Hist1h2bj	72.9857	10.7727	61.093	3.90795	0.837055	0.145848	-0.256606	-0.836101	0.836101
	Gstt2	23.9089	1.50812	22.3555	0.200246	0.935028	0.145882	-0.0969187	-0.836	0.836
	Hoxb2	22.5899	0.821992	21.3472	0.781882	0.944989	0.145991	-0.081631	-0.835675	0.835675
	N6amt2	369.648	25.0256	309.464	46.4221	0.837188	0.146135	-0.256377	-0.835247	0.835247
	Grb10	282.832	7.22948	265.384	13.479	0.938308	0.146326	-0.0918669	-0.834678	0.834678
	Asrgl1	700.489	38.4672	605.479	73.7657	0.864365	0.146375	-0.210287	-0.834533	0.834533
	Zmym4	518.127	13.6668	498.99	11.2119	0.963065	0.146386	-0.0542942	-0.834501	0.834501
	Adm	72.8686	2.01479	67.3301	4.38419	0.923993	0.146401	-0.114047	-0.834456	0.834456
	Pinx1	181.16	7.19898	168.272	9.04018	0.928861	0.146453	-0.106466	-0.834302	0.834302
	Nppc	18.5295	0.923354	17.4829	0.395944	0.943515	0.146623	-0.0838821	-0.833799	0.833799
	Borcs7	79.13	5.01547	72.3569	3.81302	0.914406	0.146924	-0.129093	-0.832907	0.832907
	Gprin2	21.6438	1.9217	19.203	1.25586	0.887225	0.147239	-0.172628	-0.831978	0.831978
	Nrbf2	233.481	6.15859	206.345	22.5649	0.883776	0.147348	-0.178248	-0.831655	0.831655
	Phospho2	413.243	30.8523	372.293	22.6031	0.900907	0.147419	-0.15055	-0.831448	0.831448
	Zbtb1	260.802	3.70809	228.11	27.7588	0.874646	0.147461	-0.193228	-0.831322	0.831322
	Atp6v1e2	56.4467	8.93251	46.3653	3.79709	0.8214	0.147475	-0.283843	-0.831281	0.831281
	Tmem102	22.7551	2.81031	19.9045	0.119069	0.87473	0.147491	-0.19309	-0.831236	0.831236
	Cwf19l2	1524.58	53.0553	1349.65	142.318	0.885256	0.147513	-0.175833	-0.83117	0.83117
	Smarce1	1120.77	22.1231	1080.88	28.2234	0.964406	0.147596	-0.0522868	-0.830925	0.830925
	Defb6	16.3417	0.425864	15.3418	0.771484	0.938812	0.147621	-0.0910925	-0.830851	0.830851
	Stk17b	248.142	12.1124	232.097	8.85067	0.935339	0.147702	-0.0964388	-0.830614	0.830614
	Dnttip2	1098.13	37.2813	980.468	95.3375	0.892853	0.147737	-0.163505	-0.83051	0.83051
	Olfr55	44.6404	0.881163	43.1973	0.970609	0.967672	0.147764	-0.0474102	-0.830432	0.830432
	Zbtb41	2148.51	286.689	1835.84	99.6458	0.85447	0.147795	-0.226898	-0.830342	0.830342
	Barhl2	23.2472	2.09162	20.812	1.03037	0.895248	0.147846	-0.159641	-0.830192	0.830192
	Phc3	457.242	6.50107	442.036	11.7535	0.966745	0.148353	-0.048792	-0.828705	0.828705
	Trbv2	16.6883	3.36105	13.2151	0.6244	0.791879	0.148369	-0.336648	-0.828658	0.828658
	Rbm25	3675.11	67.2391	3590.83	42.8109	0.977068	0.148533	-0.0334695	-0.828176	0.828176
	Epg5	373.93	25.6296	346.195	8.55468	0.925828	0.148572	-0.111183	-0.828062	0.828062
	Sfrp4	45.8551	2.6404	42.8315	1.22527	0.934063	0.148703	-0.0984083	-0.827679	0.827679
	Defa-ps12	7.96521	0.183635	7.54915	0.319657	0.947766	0.148748	-0.0773979	-0.827548	0.827548
	Zscan21	129.189	0.422616	127.784	1.14946	0.98912	0.14879	-0.0157826	-0.827427	0.827427
	Rac1	980.94	42.7346	885.444	73.1314	0.902649	0.148808	-0.147764	-0.827373	0.827373
	Htr1a	20.7803	1.53353	18.8875	0.940046	0.908914	0.14932	-0.137785	-0.825881	0.825881
	Pou2f1	179.188	9.53448	167.263	6.07942	0.933448	0.149398	-0.0993582	-0.825657	0.825657
	Draxin	13.8353	0.273096	13.3205	0.374144	0.962793	0.149411	-0.0547018	-0.825617	0.825617
	Dyrk1a	6246.48	339.225	5855.45	163.571	0.937398	0.149414	-0.0932657	-0.82561	0.82561
	Rbmy; Gm4064	20.6786	0.203402	19.8142	0.722181	0.958194	0.149414	-0.0616103	-0.825609	0.825609
	Scgb1a1	22.343	1.11339	21.1868	0.244218	0.948252	0.149574	-0.0766569	-0.825144	0.825144
	Olfr1270	20.105	3.08531	16.2905	1.90771	0.81027	0.149723	-0.303526	-0.824712	0.824712
	Akap17b	59.7411	1.80465	57.8813	0.346246	0.96887	0.149749	-0.0456248	-0.824636	0.824636
	Malsu1	334.925	12.7196	312.853	15.4888	0.934097	0.149878	-0.0983555	-0.824263	0.824263
	Yae1d1	215.316	25.8696	181.418	18.7534	0.842565	0.150185	-0.24714	-0.823373	0.823373
	Hoxb5os; RP23-85A17.8	24.8132	1.58842	23.0332	0.679279	0.928265	0.150192	-0.107392	-0.823355	0.823355
	Sost	12.5069	0.538995	11.6463	0.577143	0.931195	0.150448	-0.102844	-0.822614	0.822614
	Hivep1	415.893	4.09086	408.062	5.75955	0.98117	0.150781	-0.0274248	-0.821654	0.821654
	Rffl	77.43	8.40665	68.7375	1.85108	0.887737	0.151061	-0.171796	-0.820849	0.820849
	Cd99l2	1077.48	75.6362	969.46	66.5139	0.899745	0.151062	-0.152411	-0.820843	0.820843
	Kif5b	9358.06	818.758	8377.54	464.642	0.895221	0.151209	-0.159684	-0.820424	0.820424
	Fbxw7	476.067	23.238	451.976	5.38858	0.949397	0.151296	-0.0749169	-0.820173	0.820173
	Larp4	3877.47	405.733	3290.31	366.952	0.848571	0.151473	-0.236892	-0.819664	0.819664
	Ighv1-15	15.0799	3.07396	11.8132	0.950108	0.783374	0.151475	-0.352226	-0.819658	0.819658
	Clca3a2; Clca2	20.2531	0.199216	19.974	0.168976	0.986221	0.151496	-0.0200176	-0.819599	0.819599
	Rbbp6	1408.62	13.8557	1389.21	11.7524	0.986221	0.151496	-0.0200176	-0.819599	0.819599
	Tex38	37.0254	3.73884	31.6912	3.2904	0.855932	0.151536	-0.224432	-0.819484	0.819484
	Lhfpl5	30.9344	1.24065	29.4544	0.697393	0.952156	0.151553	-0.0707295	-0.819437	0.819437
	Rcor3	487.22	41.5612	409.011	57.3429	0.839478	0.151622	-0.252436	-0.819237	0.819237
	Ipo7; Snora23	7910.18	745.484	7066.25	343.308	0.893311	0.151917	-0.162766	-0.818394	0.818394
	Panx2	12.3564	0.332935	12.0212	0.036018	0.972872	0.15207	-0.0396787	-0.817958	0.817958
	Trav9d-3	15.7679	0.892369	14.682	0.537756	0.93113	0.152131	-0.102945	-0.817782	0.817782
	Rsf1	798.313	61.4996	704.649	61.302	0.882673	0.152137	-0.180048	-0.817765	0.817765
	Gsk3b	6210	598.479	5399.16	475.015	0.86943	0.152156	-0.201858	-0.817711	0.817711
	Olfr222	16.9593	2.06162	14.5395	1.10221	0.857318	0.152176	-0.222098	-0.817655	0.817655
	Rlf	514.962	24.4106	460.237	42.5108	0.89373	0.152347	-0.162089	-0.817167	0.817167
	Etohi1	18167.1	2630.78	15044.2	1467.39	0.828105	0.152439	-0.272114	-0.816905	0.816905
	Eif1-ps1	67097.9	4905.48	61213.9	2847.08	0.912307	0.152951	-0.132409	-0.815447	0.815447
	Olfr449	16.3734	1.59973	14.6339	0.608258	0.893764	0.153223	-0.162033	-0.814677	0.814677
	Gsta4	421.062	73.9207	340.295	29.0275	0.808183	0.153391	-0.307246	-0.814201	0.814201
	Has2	107.935	8.17342	99.4135	2.2346	0.921054	0.153702	-0.118643	-0.813321	0.813321
	n-R5s69	20.1599	2.81312	17.2787	0.609305	0.857081	0.153889	-0.222496	-0.812791	0.812791
	Rbmy; Gm21677; Gm21708	20.6304	0.135131	19.981	0.553848	0.968522	0.153926	-0.0461431	-0.812687	0.812687
	Cav3	289.744	14.9581	251.718	30.5369	0.868757	0.15416	-0.202975	-0.812028	0.812028
	Trim33	1212.45	27.9526	1147.26	51.5113	0.946235	0.154466	-0.0797303	-0.811167	0.811167
	Ankrd6	54.5455	3.39212	50.4315	2.06735	0.924576	0.154486	-0.113136	-0.811111	0.811111
	Fam20b	448.819	30.7955	395.908	37.7298	0.88211	0.154516	-0.180969	-0.811025	0.811025
	Speer6-ps1	18.7983	1.12762	17.5749	0.434285	0.934919	0.154649	-0.0970874	-0.810653	0.810653
	n-R5s202	15.6367	0.256924	14.4553	1.00834	0.92445	0.15484	-0.113332	-0.810116	0.810116
	Purb	2726.82	376.034	2303.22	176.834	0.844656	0.155122	-0.243565	-0.809328	0.809328
	Tmem256	88.1728	4.98078	81.9262	3.35841	0.929155	0.15525	-0.106008	-0.808967	0.808967
	Srsf5	10967.1	852.472	9343.02	1215.7	0.851912	0.155479	-0.231224	-0.808327	0.808327
	Scgb2b3	18.7403	3.32874	14.9877	1.5853	0.799758	0.155844	-0.322364	-0.807309	0.807309
	Lsm14a	3911.35	274.565	3412.1	367.565	0.87236	0.155905	-0.197005	-0.807141	0.807141
	Sbds	244.543	7.14673	226.098	14.9437	0.924575	0.155928	-0.113138	-0.807075	0.807075
	Zfp326	289.406	5.74181	277.401	9.28491	0.958519	0.156092	-0.0611217	-0.80662	0.80662
	Hoxa10	76.2134	6.6567	68.1313	4.12881	0.893955	0.156096	-0.161726	-0.806608	0.806608
	Snx24	189.327	20.469	166.288	9.73915	0.878311	0.156301	-0.187196	-0.806039	0.806039
	Hsfy2	10.4897	0.815359	9.43528	0.599025	0.899483	0.15642	-0.152833	-0.805709	0.805709
	Erg	105.922	1.7404	102.916	2.1693	0.971618	0.15659	-0.0415394	-0.805237	0.805237
	Hnrnpu	8747.46	376.98	8226.83	320.452	0.940483	0.156603	-0.0885263	-0.805199	0.805199
	Lce1j	18.8566	0.40681	18.3494	0.272978	0.973101	0.156606	-0.0393378	-0.805192	0.805192
	Fam53a	164.36	5.20415	154.273	7.63779	0.938626	0.156779	-0.0913777	-0.804711	0.804711
	Sos1	1049.45	56.5172	901.133	120.907	0.858669	0.156888	-0.219827	-0.80441	0.80441
	Ankrd17	2238.85	115.5	2109.92	53.4109	0.94241	0.156893	-0.0855737	-0.804396	0.804396
	Cep85l	2196.22	169.19	2004.18	84.011	0.912555	0.156897	-0.132017	-0.804385	0.804385
	Parp2	243.345	3.99838	234.452	7.01704	0.963454	0.157051	-0.0537128	-0.80396	0.80396
	Obox4-ps39	15.4507	2.83745	12.4083	1.07527	0.803092	0.157734	-0.316362	-0.802075	0.802075
	Ppp2r2c	23.975	0.31479	23.6296	0.135612	0.985595	0.157734	-0.0209331	-0.802074	0.802074
	Naa30	2745.26	170.335	2404.74	261.828	0.87596	0.158077	-0.191063	-0.801131	0.801131
	Zc3h13	556.651	16.5364	515.735	33.1568	0.926497	0.158149	-0.110142	-0.800935	0.800935
	Mup-ps29	43.2372	1.50465	38.3436	4.11955	0.886821	0.158231	-0.173286	-0.800707	0.800707
	Clec14a	48.1437	9.42807	38.748	1.47648	0.80484	0.158292	-0.313226	-0.800541	0.800541
	Adra2b	21.8865	1.91163	19.8166	0.775505	0.905422	0.158321	-0.143337	-0.80046	0.80046
	Aldh6a1	6073.62	998.782	4990.52	408.699	0.821672	0.158356	-0.283366	-0.800366	0.800366
	Fam110c	10.9582	0.320253	10.4529	0.349869	0.953884	0.158433	-0.0681147	-0.800155	0.800155
	Phka2	182.798	6.04035	170.627	9.39928	0.933416	0.158553	-0.099408	-0.799827	0.799827
	Olfr272	11.7209	0.921108	10.8155	0.0646982	0.922755	0.158623	-0.115981	-0.799635	0.799635
	Cdkl4	13.8054	0.364149	13.4087	0.153686	0.971262	0.158733	-0.0420674	-0.799332	0.799332
	Trbv3	20.2635	1.56104	18.5518	0.68133	0.915529	0.158806	-0.127323	-0.799134	0.799134
	Map6	52.875	4.25465	48.0506	2.15508	0.908758	0.158939	-0.138032	-0.798769	0.798769
	Hoxc8	58.0094	2.7131	51.7092	5.05732	0.891393	0.159068	-0.165866	-0.798418	0.798418
	Olfr1420	12.9333	0.847901	11.8708	0.587702	0.917844	0.159081	-0.12368	-0.798383	0.798383
	Wnk3	81.3152	4.38243	70.5202	8.76987	0.867245	0.159102	-0.205488	-0.798326	0.798326
	Olfr13	9.35924	0.89854	8.40434	0.330352	0.897972	0.159136	-0.155257	-0.798232	0.798232
	Rab7	39186	1702.9	34781	3611.2	0.887587	0.159221	-0.172039	-0.798001	0.798001
	Insig2	850.713	51.0301	782.562	41.113	0.919889	0.15928	-0.120468	-0.79784	0.79784
	Olfr1306	9.11719	0.475361	8.60606	0.188648	0.943938	0.159387	-0.0832362	-0.797546	0.797546
	Cnot6l	754.972	14.9025	733.058	14.5187	0.970974	0.159581	-0.042495	-0.797019	0.797019
	Scgb2b20	26.8038	1.0228	25.0126	1.31853	0.933172	0.159699	-0.099785	-0.796698	0.796698
	Zfp747	42.4332	3.12367	39.14	1.10037	0.922391	0.159708	-0.11655	-0.796672	0.796672
	Mrgprb3	33.0979	5.47645	27.2699	2.05521	0.823916	0.15975	-0.279431	-0.79656	0.79656
	Serpine1	30.8713	1.43429	28.5419	1.65216	0.924545	0.159924	-0.113184	-0.796087	0.796087
	Olfr945	16.942	1.01626	15.6861	0.683715	0.925873	0.15995	-0.111113	-0.796016	0.796016
	Dusp6	75.1893	8.65309	63.2642	7.47982	0.841399	0.160121	-0.249137	-0.795553	0.795553
	Scmh1	291.817	16.5151	273.534	7.68297	0.937348	0.160171	-0.093344	-0.795417	0.795417
	Usp1	600.829	46.286	550.979	18.8341	0.917031	0.16034	-0.124957	-0.794957	0.794957
	Strn3	27141.9	2277.25	23843.5	2168.37	0.878477	0.160416	-0.186924	-0.794754	0.794754
	Cirbp	195.006	24.0709	162.769	19.6598	0.834687	0.160498	-0.260693	-0.794531	0.794531
	Olfr50	10.9936	1.22684	9.64566	0.55378	0.877392	0.16051	-0.188707	-0.794497	0.794497
	Themis	15.3549	0.456148	14.8777	0.154681	0.96892	0.160541	-0.0455501	-0.794414	0.794414
	Ddx20	190.584	6.85281	171.726	15.6822	0.901052	0.160612	-0.150318	-0.794221	0.794221
	Olfr687	12.3269	0.292222	11.4372	0.749583	0.927827	0.160653	-0.108073	-0.794112	0.794112
	Dtwd1	133.389	12.5711	118.256	7.91203	0.886547	0.160671	-0.173731	-0.794062	0.794062
	Dram2	6312.11	616.236	5287.79	738.351	0.83772	0.160703	-0.255459	-0.793976	0.793976
	Olfr1012	14.3675	1.55334	12.6608	0.703976	0.881208	0.160779	-0.182445	-0.793771	0.793771
	Tmem9b	460.578	72.0485	376.013	42.0728	0.816395	0.160904	-0.292662	-0.793434	0.793434
	Olfr308	8.98158	0.633558	8.01252	0.665374	0.892107	0.160921	-0.164712	-0.793386	0.793386
	Olfr769	16.9587	1.67794	15.2976	0.272613	0.902049	0.160958	-0.148722	-0.793288	0.793288
	Aunip	23.3299	0.770909	22.3988	0.49099	0.960091	0.160967	-0.058757	-0.793263	0.793263
	Olfr476	14.8058	1.91124	12.1696	1.66667	0.821946	0.161325	-0.282885	-0.792299	0.792299
	Pygo1	576.57	128.335	448.139	27.3119	0.777251	0.161369	-0.363548	-0.792179	0.792179
	Rasgrf2	93.0536	12.9944	78.6333	6.23649	0.845032	0.161785	-0.242922	-0.791063	0.791063
	Noto	19.2741	1.00493	17.8404	0.937962	0.925619	0.1619	-0.111509	-0.790754	0.790754
	Scnm1	266.261	1.74403	260.965	4.48014	0.98011	0.161995	-0.0289837	-0.7905	0.7905
	Vmn2r-ps57	18.2148	0.4132	17.0866	0.942019	0.93806	0.16215	-0.092248	-0.790082	0.790082
	Lin52	242.241	4.91894	227.134	12.8049	0.937635	0.162189	-0.0929013	-0.789977	0.789977
	Chst3	15.1906	1.99063	13.2068	0.41191	0.869406	0.162264	-0.201898	-0.789778	0.789778
	Zfp953; ZFP953	124.184	14.7254	99.2603	18.2616	0.799298	0.16234	-0.323194	-0.789574	0.789574
	Mettl4	497.404	23.2061	434.115	52.8883	0.872761	0.162455	-0.196341	-0.789266	0.789266
	Mpzl1	73.1836	5.13728	67.6823	2.10439	0.924828	0.162706	-0.112743	-0.788597	0.788597
	Apobec1	69.466	5.8283	63.3718	2.06273	0.91227	0.16275	-0.132466	-0.78848	0.78848
	Saxo2	32.8281	0.539395	32.2237	0.272606	0.98159	0.162814	-0.0268081	-0.788309	0.788309
	Spata19	9.96493	0.163733	9.78147	0.0827492	0.98159	0.162814	-0.0268081	-0.788309	0.788309
	Vmn2r-ps120	14.5034	1.22593	13.0627	0.733386	0.900662	0.163094	-0.150942	-0.787563	0.787563
	Trp53	85.7445	7.48917	77.8918	2.72576	0.908417	0.163202	-0.138573	-0.787275	0.787275
	Traf6	262.467	16.0544	232.014	23.4827	0.883972	0.163284	-0.177927	-0.787057	0.787057
	Kcna5	183.652	6.23495	168.236	12.721	0.916057	0.1634	-0.12649	-0.786748	0.786748
	Vmn2r36	30.7058	0.763595	29.91	0.267915	0.974083	0.163463	-0.0378831	-0.786581	0.786581
	Rlbp1	17.8357	0.116825	17.3039	0.465988	0.970182	0.163478	-0.0436722	-0.78654	0.78654
	St8sia5	674.241	49.6336	606.286	43.2105	0.899211	0.163577	-0.153268	-0.786276	0.786276
	Gpr183	15.1464	1.58489	13.511	0.518597	0.89203	0.163702	-0.164836	-0.785947	0.785947
	Prune	342.664	10.3512	316.5	21.7115	0.923645	0.163914	-0.11459	-0.785383	0.785383
	Sp4	359.74	27.7133	313.261	34.161	0.8708	0.164099	-0.199587	-0.784893	0.784893
	Trp63	163.406	14.6579	138.353	18.5905	0.846679	0.164203	-0.240113	-0.784619	0.784619
	Gal3st2	32.4373	3.07461	29.2613	1.03185	0.902089	0.164441	-0.148658	-0.783991	0.783991
	Olfr376	9.38464	0.192402	9.0661	0.23302	0.966058	0.164508	-0.049819	-0.783813	0.783813
	Olfr996	22.2181	0.472681	20.2908	1.68467	0.913254	0.164593	-0.130911	-0.783589	0.783589
	Memo1	305.388	12.3399	282.653	17.4429	0.925554	0.164683	-0.111611	-0.783351	0.783351
	Caap1	135.432	11.1791	122.73	6.07614	0.906211	0.164723	-0.142081	-0.783245	0.783245
	Pias1	971.165	17.7682	953.776	2.85771	0.982094	0.164781	-0.0260665	-0.783093	0.783093
	Polr1e	33.6742	0.616096	33.0713	0.0990885	0.982094	0.164781	-0.0260665	-0.783093	0.783093
	Bloc1s2-ps	58.7765	5.97547	52.4888	2.30122	0.893022	0.165047	-0.163232	-0.782393	0.782393
	Suco	476.301	27.7916	443.005	17.9018	0.930095	0.165114	-0.10455	-0.782216	0.782216
	Vmn1r-ps83	26.8111	2.90174	22.016	3.52042	0.821155	0.165555	-0.284274	-0.781057	0.781057
	Ssxb2	19.6103	1.39174	18.0766	0.680323	0.921792	0.165704	-0.117486	-0.780667	0.780667
	Jtb	2349.66	197.14	2036.56	225.263	0.866747	0.165829	-0.206317	-0.780338	0.780338
	Sfn	24.4202	1.63734	22.4943	1.00664	0.921135	0.1659	-0.118515	-0.780153	0.780153
	Slc36a3os; RP24-239D8.2	12.7959	0.465611	11.6153	0.98758	0.907735	0.166129	-0.139658	-0.779555	0.779555
	Insr	882.547	48.025	815.822	43.6691	0.924395	0.166227	-0.113419	-0.779299	0.779299
	Itpa	120.569	2.77967	115.816	3.56019	0.960583	0.166424	-0.0580177	-0.778785	0.778785
	Stat5a	190.749	10.5981	174.357	11.6558	0.914066	0.166719	-0.129629	-0.778016	0.778016
	Rpl38-ps2	1129.07	118.279	993.174	68.1808	0.879637	0.166862	-0.18502	-0.777642	0.777642
	Zfp275	134.938	8.55273	124.033	6.53835	0.919186	0.167076	-0.121572	-0.777086	0.777086
	Fam69a	1896.75	170.92	1492.08	335.596	0.78665	0.167226	-0.346206	-0.776697	0.776697
	SMCR2_1	25.5162	0.0834709	24.9811	0.479819	0.97903	0.167406	-0.0305747	-0.776229	0.776229
	Olfr1404	10.8209	0.983973	9.53217	0.801071	0.880905	0.167665	-0.182942	-0.775556	0.775556
	Syt11	77.6973	5.18915	72.3993	1.70981	0.931812	0.16767	-0.101889	-0.775544	0.775544
	Socs4	325.637	23.9714	298.956	12.4668	0.918064	0.167683	-0.123333	-0.77551	0.77551
	Usp25	23468.4	2001.91	20281.8	2315.75	0.864219	0.167773	-0.210531	-0.775277	0.775277
	Prpf18	1170.19	70.194	1095.98	29.0792	0.936584	0.167869	-0.0945202	-0.775031	0.775031
	Hist1h2ac	36.2681	1.07741	34.2172	1.61192	0.943451	0.167894	-0.0839799	-0.774965	0.774965
	Ccdc82	233.766	13.2297	220.22	4.48208	0.942053	0.167926	-0.0861204	-0.774883	0.774883
	Snx12	417.81	28.6754	356.657	49.6867	0.853632	0.167964	-0.228313	-0.774783	0.774783
	Uprt	1185.9	209.131	931.495	143.553	0.785477	0.168005	-0.348359	-0.774677	0.774677
	Olfr191	28.0937	1.55857	26.5853	0.238134	0.946311	0.168109	-0.0796143	-0.774409	0.774409
	Plaa	2153.59	129.183	1884.94	216.992	0.875254	0.168128	-0.192226	-0.774361	0.774361
	Gtf3c4	133.131	0.872016	127.015	5.50675	0.954065	0.168194	-0.06784	-0.774188	0.774188
	Bvht	60.9718	0.599738	59.2183	1.50673	0.971242	0.168197	-0.0420976	-0.774182	0.774182
	Tas2r120	12.4193	1.87193	10.3787	0.901381	0.835694	0.168229	-0.258953	-0.7741	0.7741
	Fam208b	677.01	43.3389	610.8	47.0723	0.902202	0.168334	-0.148478	-0.773827	0.773827
	Fau	527.896	17.4437	496.052	24.7139	0.939679	0.168463	-0.0897608	-0.773495	0.773495
	Gnl3l	423.777	11.1781	405.436	13.5939	0.956719	0.168559	-0.0638335	-0.773247	0.773247
	Kdm7a	2728.94	282.883	2389.21	188.907	0.87551	0.168848	-0.191804	-0.772505	0.772505
	Dppa2	24.8763	0.162942	23.8926	0.884771	0.960458	0.168937	-0.0582049	-0.772275	0.772275
	Trav6-4; Tcra	15.0647	2.59813	11.8881	1.82333	0.789135	0.169259	-0.341656	-0.771449	0.771449
	Gxylt1	296.875	6.84434	280.946	13.2607	0.946344	0.169323	-0.0795639	-0.771284	0.771284
	Irf2	480.117	59.5543	419.926	18.7754	0.874631	0.169326	-0.193253	-0.771275	0.771275
	H2-M1	16.5415	0.720631	15.1292	1.12681	0.914616	0.16938	-0.128762	-0.771138	0.771138
	Matr3	3762.84	136.921	3510.1	197.847	0.932832	0.169618	-0.100311	-0.770528	0.770528
	Synpr	14.3919	0.38778	13.7458	0.484725	0.955109	0.169665	-0.0662625	-0.770407	0.770407
	n-R5s34	6.33942	0.236879	6.10533	0.0598478	0.963073	0.169708	-0.0542826	-0.770299	0.770299
	Arid4a	422.418	25.3388	393.068	15.3771	0.930518	0.169743	-0.103894	-0.770209	0.770209
	Olfr1173	16.6862	1.23186	15.4089	0.47393	0.923453	0.170121	-0.11489	-0.769243	0.769243
	Wdr61	204.263	7.34466	194.127	6.74418	0.950379	0.170394	-0.0734246	-0.768547	0.768547
	Olfr1062	10.4094	0.697349	9.63698	0.367492	0.925796	0.170623	-0.111233	-0.767962	0.767962
	Olfr1209	15.1401	3.72263	11.5335	0.709212	0.76179	0.17064	-0.392535	-0.76792	0.76792
	Tdgf1-ps1	8.0247	0.618745	7.17061	0.569755	0.893567	0.170825	-0.162352	-0.767448	0.767448
	Akirin1	208.098	8.26946	185.281	19.6347	0.890353	0.170905	-0.16755	-0.767245	0.767245
	Olfr780	14.4455	0.869876	13.5518	0.320866	0.938131	0.170985	-0.0921389	-0.767042	0.767042
	Cbx3-ps7	3647.09	218.771	3145.82	418.453	0.862558	0.17106	-0.213306	-0.76685	0.76685
	Gng12	578.492	36.6664	537.819	19.5356	0.929691	0.171154	-0.105177	-0.766612	0.766612
	Slc30a7	156.688	7.80801	146.422	6.54672	0.934481	0.171222	-0.0977625	-0.766441	0.766441
	Olfr570	9.71217	0.648644	8.4476	1.01461	0.869796	0.171339	-0.201251	-0.766144	0.766144
	Purg	226.792	19.1565	176.449	43.0971	0.77802	0.171415	-0.36212	-0.765951	0.765951
	Fmr1	344.931	5.18763	332.168	10.812	0.962999	0.171445	-0.0543934	-0.765874	0.765874
	Psmd7	27139	2925.47	23378.2	2342.96	0.861425	0.171524	-0.215203	-0.765675	0.765675
	Mblac1	28.4287	1.71843	26.6394	0.693383	0.937062	0.171529	-0.0937834	-0.765662	0.765662
	Npy6r	26.4608	6.37066	20.2378	1.47434	0.764825	0.171567	-0.386798	-0.765565	0.765565
	Mfap1a; Mfap1b	1760.87	93.209	1615.8	105.872	0.917615	0.171579	-0.124039	-0.765535	0.765535
	Maml3	52.8799	2.27891	50.2333	1.4158	0.949951	0.171585	-0.0740754	-0.76552	0.76552
	Hmgb3-ps	40.9992	1.40806	37.2881	3.18071	0.909483	0.171645	-0.136882	-0.765369	0.765369
	Serpinb3a	24.8045	1.4879	23.2325	0.649617	0.936626	0.17168	-0.0944553	-0.765281	0.765281
	Olfr48	15.5128	2.5288	13.1116	0.254583	0.845209	0.17175	-0.242619	-0.765103	0.765103
	Ssxb5	17.9276	0.592395	17.3287	0.198617	0.966597	0.171938	-0.0490142	-0.764628	0.764628
	Prmt1	492.704	20.2986	462.741	21.2123	0.939186	0.172238	-0.0905177	-0.763872	0.763872
	Lefty2	12.713	1.06664	11.4714	0.670932	0.902333	0.172259	-0.148268	-0.763818	0.763818
	Fbxw5	994.998	50.9347	902.304	72.9487	0.90684	0.172327	-0.14108	-0.763648	0.763648
	Opn3	13.897	0.0910263	13.4601	0.393926	0.968567	0.172332	-0.0460757	-0.763633	0.763633
	Ankrd49	108.284	17.7453	90.5316	5.55505	0.836056	0.172642	-0.258328	-0.762855	0.762855
	Oxsm	170.724	28.4456	139.485	14.8455	0.81702	0.172722	-0.291557	-0.762652	0.762652
	Serpinb7	14.8143	0.838401	13.9565	0.313592	0.942097	0.173228	-0.0860524	-0.761381	0.761381
	Ccdc96	9.31104	0.529263	8.75728	0.225083	0.940526	0.173265	-0.0884606	-0.761288	0.761288
	Eef1g	5879.28	263.734	5373.45	406.929	0.913965	0.173428	-0.12979	-0.760881	0.760881
	Csmd2os	14.9233	1.40643	13.5307	0.409656	0.906682	0.173513	-0.141331	-0.760669	0.760669
	Ythdf3	5623.05	143.236	5266.17	305.058	0.936534	0.173519	-0.0945971	-0.760654	0.760654
	Rwdd1	4746.11	284.695	4081.68	561.556	0.860006	0.173622	-0.217582	-0.760396	0.760396
	Eefsec	58.8026	2.34479	55.6581	2.07598	0.946524	0.173802	-0.0792886	-0.759946	0.759946
	Tmem115	29.6637	0.88122	28.7912	0.258989	0.970588	0.173872	-0.0430696	-0.759771	0.759771
	Tti2	216.605	12.2585	199.163	12.138	0.919476	0.174191	-0.121117	-0.758973	0.758973
	Atp7a	339.044	18.0403	321.278	5.06883	0.947601	0.174196	-0.0776488	-0.758961	0.758961
	Rps3a2	74047	4693.29	65352.5	6939.52	0.882582	0.174366	-0.180198	-0.758539	0.758539
	Slfn2	48.1207	5.37011	42.8399	1.49739	0.890258	0.174444	-0.167704	-0.758343	0.758343
	Mier3	355.41	1.16265	348.553	6.2643	0.980706	0.174469	-0.0281074	-0.758282	0.758282
	Zfp955a	297.577	21.9058	275.437	7.73641	0.925596	0.174504	-0.111545	-0.758195	0.758195
	Cldnd1	2649.35	218.689	2307.41	253.644	0.870937	0.174666	-0.19936	-0.757791	0.757791
	Wbscr28	21.756	0.0711702	21.1202	0.585427	0.970778	0.174731	-0.0427866	-0.757631	0.757631
	Foxp2	59.7256	1.17893	57.7989	1.46314	0.96774	0.174755	-0.0473082	-0.75757	0.75757
	Atf2	434.571	30.5057	398.765	20.0525	0.917605	0.174865	-0.124055	-0.757296	0.757296
	WT1-AS_7	12.228	1.04162	10.9731	0.733556	0.897377	0.174964	-0.156214	-0.757051	0.757051
	Prkdc	250.78	4.95018	239.069	9.96967	0.953302	0.175023	-0.0689941	-0.756906	0.756906
	Galnt1	4382.77	161.249	4056.01	268.718	0.925443	0.175054	-0.111783	-0.756828	0.756828
	Napepld	167.724	19.8594	135.535	24.3761	0.808084	0.175064	-0.307422	-0.756804	0.756804
	Zfp758	344.821	69.5448	271.16	32.1684	0.786379	0.175122	-0.346704	-0.756659	0.756659
	Ikzf5	1247.69	60.3441	1088.41	138.096	0.872344	0.175154	-0.197031	-0.756579	0.756579
	Gucy1a2	103.761	7.63826	95.1206	4.51836	0.916727	0.175189	-0.125436	-0.756494	0.756494
	Zdhhc13	202.792	35.0358	168.818	8.4851	0.832469	0.175279	-0.264531	-0.75627	0.75627
	Csgalnact2	1624.85	249.883	1358.99	118.207	0.836378	0.175331	-0.257774	-0.75614	0.75614
	Olfr150	19.3415	2.71461	16.3472	1.47966	0.845189	0.175413	-0.242654	-0.755939	0.755939
	Fam161a	47.316	1.67853	44.3835	2.30056	0.938022	0.175516	-0.092306	-0.755682	0.755682
	Rpl27-ps3	5818.34	558.594	5268.56	162.12	0.90551	0.175532	-0.143197	-0.755644	0.755644
	Phf20l1	3414.17	256.911	2969.4	347.735	0.869728	0.17559	-0.201364	-0.755501	0.755501
	Hoxb6	26.0523	0.0852248	25.7249	0.294851	0.987433	0.175654	-0.0182459	-0.755341	0.755341
	Vps37c	110.666	1.08855	106.944	3.32511	0.966363	0.175698	-0.0493634	-0.755234	0.755234
	Crebrf	682.644	122.153	564.865	27.8616	0.827467	0.17584	-0.273226	-0.754883	0.754883
	Traf3	134.422	3.99328	127.879	5.00272	0.951323	0.176082	-0.0719935	-0.754285	0.754285
	Tipin	489.279	39.3704	435.205	36.9279	0.889481	0.176094	-0.168964	-0.754255	0.754255
	Arl6	90.7255	6.16591	84.7553	1.51039	0.934195	0.176105	-0.0982041	-0.754227	0.754227
	Zbtb44	4082.38	536.41	3398.54	434.176	0.83249	0.176229	-0.264495	-0.753923	0.753923
	Vax2	48.0724	1.22455	46.2257	1.35285	0.961585	0.17661	-0.056514	-0.752984	0.752984
	Vac14	149.937	7.01257	138.882	8.31341	0.926267	0.176779	-0.1105	-0.75257	0.75257
	Zfp780b	312.004	16.8027	281.731	24.1629	0.902971	0.176951	-0.147249	-0.752146	0.752146
	Wdr43	1350.98	90.2277	1189.77	128.335	0.880668	0.177059	-0.18333	-0.751881	0.751881
	Slain2	13153	873.315	12074.3	662.468	0.917984	0.177067	-0.12346	-0.751862	0.751862
	Ccdc71	76.8287	1.40564	72.6036	3.7474	0.945006	0.177278	-0.0816041	-0.751345	0.751345
	Mfsd5	105.599	12.1528	93.6149	3.76181	0.886512	0.177299	-0.173788	-0.751294	0.751294
	Mb21d2	186.109	12.5998	166.887	14.2247	0.896714	0.177312	-0.15728	-0.751262	0.751262
	Gpr135	16.0032	1.15146	14.8562	0.387651	0.928326	0.177353	-0.107297	-0.751162	0.751162
	Rcl1	121.846	6.89577	114.419	3.51324	0.939042	0.177382	-0.0907391	-0.751091	0.751091
	Vmn1r201	13.9624	0.982826	12.7312	0.772951	0.911822	0.177778	-0.133176	-0.750122	0.750122
	Magea7-ps	11.6125	0.422551	10.8342	0.62803	0.932979	0.177806	-0.100084	-0.750054	0.750054
	Rprd1a	4337.14	260.164	3867.88	376.1	0.891803	0.177937	-0.165202	-0.749733	0.749733
	Pla2g5	26.6785	0.970766	25.7249	0.294851	0.964256	0.177937	-0.0525112	-0.749733	0.749733
	Fam83c	7.79991	0.102412	7.7008	0.0266888	0.987294	0.178047	-0.0184483	-0.749466	0.749466
	Zfp422-rs1	102.7	15.1062	84.8087	10.4168	0.825794	0.178106	-0.276146	-0.749323	0.749323
	Igkv4-55	6.54607	0.194464	5.72625	0.74764	0.874761	0.17814	-0.193039	-0.749239	0.749239
	Ifngr2	1830.61	253.03	1510.25	204.195	0.824996	0.178192	-0.277542	-0.749113	0.749113
	Glod4; Gemin4	253.736	6.83675	240.363	11.0158	0.947296	0.178282	-0.0781134	-0.748892	0.748892
	Rnls	115.32	10.8681	104.737	3.06524	0.908228	0.17834	-0.138873	-0.748751	0.748751
	Pnma3	10.3007	1.97125	8.43481	0.364369	0.818857	0.178417	-0.288317	-0.748563	0.748563
	Crebl2	176.492	2.31733	170.449	5.28542	0.965763	0.178454	-0.0502593	-0.748474	0.748474
	uc_338	150.06	17.5354	127.567	14.582	0.850106	0.178598	-0.234285	-0.748123	0.748123
	Igkv2-112	19.0977	1.01618	17.9201	0.66454	0.938336	0.178757	-0.0918236	-0.747737	0.747737
	Ighv1-13	13.7013	0.880331	12.3595	0.999505	0.902069	0.178932	-0.148691	-0.747312	0.747312
	Olfr96	42.5341	3.07512	35.3439	6.19116	0.830956	0.179115	-0.267157	-0.746869	0.746869
	Phip	2335.95	156.01	2063.82	216.569	0.883505	0.179371	-0.17869	-0.746248	0.746248
	Prkcq	3192.85	94.8499	3017.55	142.454	0.945096	0.179384	-0.0814676	-0.746215	0.746215
	Olfr1161	14.4537	1.41967	13.112	0.272128	0.907173	0.17957	-0.140551	-0.745767	0.745767
	Nsa2-ps2	79.4657	6.87387	66.0289	11.1205	0.830912	0.179651	-0.267233	-0.745569	0.745569
	Olfr802	9.78721	0.760757	8.99195	0.351772	0.918746	0.179809	-0.122263	-0.745188	0.745188
	Nek1	438.58	2.87274	419.856	17.4089	0.957306	0.179817	-0.062948	-0.74517	0.74517
	Fbxo45	633.269	2.06683	588.612	41.9267	0.929483	0.18003	-0.1055	-0.744654	0.744654
	Pcdhb15	35.5167	2.52222	31.8925	2.61397	0.897959	0.180108	-0.155279	-0.744466	0.744466
	Tnrc6a	1538.26	155.622	1387.46	43.9702	0.901968	0.180169	-0.148852	-0.744319	0.744319
	Ccr3	12.2707	0.905544	11.1259	0.737108	0.906703	0.180179	-0.141298	-0.744296	0.744296
	Gpatch1	178.744	8.9071	167.595	7.09757	0.937626	0.180209	-0.0929159	-0.744222	0.744222
	Ube2q2	1258.27	34.7908	1127.42	119.285	0.896011	0.180241	-0.158411	-0.744147	0.744147
	Mpg	21.7616	0.501705	20.6297	0.971833	0.947985	0.180309	-0.0770646	-0.743982	0.743982
	Rps29	5650.48	709.579	4915.17	317.5	0.869868	0.180396	-0.201131	-0.743772	0.743772
	Snora35	11.2426	0.40095	10.6741	0.406734	0.949435	0.18042	-0.0748584	-0.743716	0.743716
	Rpl22-ps1	852.62	76.8502	769.15	41.7064	0.902103	0.180509	-0.148636	-0.743501	0.743501
	Vps36	2676.54	169.646	2453.03	150.519	0.916493	0.180542	-0.125804	-0.743422	0.743422
	Pfn3	25.2071	2.27202	22.9204	0.8749	0.909283	0.180783	-0.137199	-0.742842	0.742842
	Six1	269.372	3.53684	256.708	11.526	0.952985	0.180783	-0.0694745	-0.742841	0.742841
	Prex2	569.76	43.3481	502.986	50.5169	0.882803	0.181116	-0.179837	-0.742043	0.742043
	Pramef12os	17.88	0.352937	17.188	0.576297	0.961295	0.181136	-0.0569494	-0.741995	0.741995
	Gpr15	19.6127	0.452162	18.5013	0.971896	0.943334	0.181218	-0.084159	-0.741799	0.741799
	Oaz2-ps; LOC102633210	201.997	9.38486	185.927	12.7905	0.920442	0.181285	-0.119601	-0.741638	0.741638
	Seh1l	522.986	15.5363	504.211	11.5394	0.964101	0.181715	-0.0527437	-0.740609	0.740609
	Crbn	3095.79	476.097	2587.05	246.801	0.835667	0.181885	-0.258999	-0.740202	0.740202
	Olfr1261	15.3288	1.98428	13.4194	0.550105	0.875439	0.182053	-0.191921	-0.739802	0.739802
	Polr3h	41.8693	4.45511	37.6131	1.1393	0.898345	0.182128	-0.154658	-0.739623	0.739623
	Tlk1	4068.75	92.0999	3707.39	332.17	0.911187	0.18219	-0.134182	-0.739475	0.739475
	Rc3h1	3478.16	114.932	3312.03	121.504	0.952234	0.182213	-0.0706115	-0.73942	0.73942
	Vmn2r113	14.8742	1.60812	13.3025	0.519001	0.894334	0.182294	-0.161115	-0.739227	0.739227
	Tfb2m	2639.87	396.489	2226.09	187.644	0.843255	0.182303	-0.24596	-0.739207	0.739207
	Mex3c	1010.53	35.3729	910.26	89.7399	0.900775	0.182323	-0.150761	-0.739158	0.739158
	Gpha2	29.8865	1.34065	28.5463	0.508713	0.955156	0.182367	-0.0661911	-0.739053	0.739053
	Smndc1	653.468	57.0758	591.064	32.3311	0.904503	0.18262	-0.144803	-0.738453	0.738453
	Pibf1	423.026	34.3175	391.416	3.50605	0.925277	0.182718	-0.112043	-0.73822	0.73822
	Fam83e	22.9983	0.301967	22.3991	0.503483	0.973945	0.182756	-0.0380871	-0.738129	0.738129
	Homez	33.751	0.55456	32.7397	0.828781	0.970036	0.182886	-0.0438896	-0.73782	0.73782
	Arc	18.7018	1.60199	16.9923	0.835786	0.908592	0.182997	-0.138296	-0.737557	0.737557
	Rhbdd1	174.061	12.2186	160.255	7.68984	0.920682	0.182997	-0.119225	-0.737556	0.737556
	Ngf	43.6281	1.17553	41.5349	1.70265	0.952023	0.183109	-0.0709323	-0.73729	0.73729
	Pmepa1os; RP23-412O4.2	30.0301	1.44233	28.5488	0.641218	0.950674	0.183162	-0.0729774	-0.737164	0.737164
	Olfr142	18.8893	1.78019	16.558	1.58379	0.876584	0.183246	-0.190035	-0.736965	0.736965
	Scgb2b12	14.8429	2.43384	12.4154	0.925491	0.836455	0.183325	-0.257641	-0.736779	0.736779
	Rpl18a-ps1	29629.3	4324.63	25027.5	2240.9	0.844686	0.183366	-0.243512	-0.736682	0.736682
	Fam103a1	610.335	8.01366	570.315	37.3216	0.934429	0.183419	-0.097843	-0.736556	0.736556
	Teddm1a	22.2619	3.39105	19.0174	0.923162	0.85426	0.183524	-0.227253	-0.736307	0.736307
	Hgsnat	767.199	10.0733	743.441	20.7878	0.969032	0.183547	-0.0453834	-0.736252	0.736252
	Trappc6b	112.041	4.6502	105.184	5.11784	0.9388	0.183874	-0.091111	-0.735479	0.735479
	Hsd11b2	19.4507	0.96926	17.9449	1.15801	0.922584	0.183907	-0.116248	-0.735402	0.735402
	Ccdc66	1419.81	64.2587	1260.61	140.693	0.887877	0.184134	-0.171568	-0.734866	0.734866
	Vmn1r79	24.3301	4.65607	19.9356	1.10058	0.819379	0.184407	-0.287398	-0.734222	0.734222
	Mycbp	295.435	1.93512	291.549	3.29485	0.986845	0.18441	-0.0191047	-0.734216	0.734216
	Ppp1r14d	18.6502	0.729186	17.674	0.68101	0.947654	0.18448	-0.0775679	-0.734051	0.734051
	Oas1a	28.8122	3.2185	25.8193	0.590141	0.896125	0.184726	-0.158229	-0.733472	0.733472
	Chrna1	156.873	11.012	143.748	8.10393	0.916336	0.185335	-0.126051	-0.732042	0.732042
	Dppa4	28.8624	1.14694	26.9957	1.47789	0.935324	0.185476	-0.0964613	-0.731711	0.731711
	Tmed6	10.0124	0.230831	9.69933	0.221979	0.968733	0.1856	-0.0458283	-0.731423	0.731423
	Vmn1r-ps142	14.3963	1.81027	12.4442	1.00751	0.864407	0.18577	-0.210218	-0.731023	0.731023
	Olfr453	14.8457	1.29667	13.6224	0.321711	0.917597	0.185841	-0.124068	-0.730858	0.730858
	Zfp120	190.144	14.718	166.561	18.5894	0.875976	0.186192	-0.191036	-0.730039	0.730039
	Ifitm6	14.6552	0.0479415	14.2034	0.430023	0.969171	0.186356	-0.0451773	-0.729657	0.729657
	Ap1b1	268.199	7.07436	261.389	2.21129	0.974605	0.186398	-0.0371107	-0.729559	0.729559
	Lyar	286.081	5.64699	268.302	16.2847	0.937856	0.186431	-0.0925619	-0.729482	0.729482
	Galnt7	103.447	9.66009	94.6825	0.566391	0.915279	0.186562	-0.127717	-0.729177	0.729177
	Olfr306-ps1	12.1021	0.326083	11.2975	0.716336	0.933519	0.186672	-0.0992492	-0.728922	0.728922
	Olfr481	12.4623	1.17449	11.3388	0.348908	0.909849	0.186709	-0.136301	-0.728835	0.728835
	Sprr3	15.5164	1.40874	14.0002	0.786024	0.902285	0.186736	-0.148345	-0.728773	0.728773
	Proscos; RP23-479K9.1	39.0432	0.842313	36.8753	1.94386	0.944473	0.186928	-0.082418	-0.728326	0.728326
	Vmn1r190-ps	21.7821	2.85053	18.5389	1.88509	0.851109	0.186942	-0.232584	-0.728293	0.728293
	Casp2	109.122	7.28787	102.202	2.02182	0.936591	0.186976	-0.0945083	-0.728214	0.728214
	Ccl12	14.7263	1.80344	13.047	0.384772	0.885963	0.186979	-0.174682	-0.728207	0.728207
	Itsn2	435.938	18.4124	374.141	57.0043	0.858244	0.186989	-0.220541	-0.728184	0.728184
	Vmn1r-ps79	37.586	6.79741	31.1313	1.89008	0.828269	0.186992	-0.271829	-0.728177	0.728177
	Krtap21-1	16.4114	1.12485	14.8923	1.081	0.907438	0.187021	-0.140129	-0.72811	0.72811
	Tbc1d8b	234.616	29.4627	203.869	14.7408	0.868947	0.187192	-0.202659	-0.727714	0.727714
	Atg13	422.25	22.1066	399.094	11.2374	0.94516	0.187303	-0.0813696	-0.727456	0.727456
	Olfr432	11.0821	0.166671	10.8911	0.112713	0.982763	0.187318	-0.0250845	-0.72742	0.72742
	Zfp455	55.7429	4.12811	49.7424	4.50902	0.892354	0.187419	-0.164311	-0.727185	0.727185
	Snx13	5306.15	372.477	4749.87	425.783	0.895163	0.187913	-0.159778	-0.726043	0.726043
	Tpr	3428.71	240.686	3059.06	287.545	0.892189	0.188102	-0.164579	-0.725606	0.725606
	Ap4b1	354.069	14.6954	340.168	4.05557	0.960739	0.188146	-0.0577835	-0.725506	0.725506
	Ift74	378.272	36.9582	316.861	49.5754	0.837654	0.188156	-0.255574	-0.725482	0.725482
	Tbc1d7	335.528	24.1419	310.528	11.8416	0.925492	0.188249	-0.111707	-0.725267	0.725267
	Cwc27	1227.9	107.248	1126.77	28.6691	0.91764	0.188262	-0.124	-0.725238	0.725238
	Rps19-ps12	28.1393	2.26426	25.7927	1.11543	0.916607	0.188334	-0.125625	-0.725072	0.725072
	Eid2	35.1012	2.46401	31.3246	2.9381	0.892408	0.188389	-0.164225	-0.724944	0.724944
	Rnf41	124.838	3.54344	119.7	3.87619	0.958838	0.188618	-0.060641	-0.724416	0.724416
	G2e3	181.054	3.57386	168.988	11.1933	0.933355	0.188753	-0.099502	-0.724106	0.724106
	Sema6a	185.594	25.2631	162.116	5.66648	0.873498	0.188815	-0.195124	-0.723963	0.723963
	Yaf2	196.156	11.7252	172.833	20.0363	0.881099	0.188999	-0.182623	-0.723539	0.723539
	Ppp2r5e	1722.92	51.1268	1572.15	138.316	0.912487	0.18904	-0.132124	-0.723445	0.723445
	Iqcj	15.3692	1.34239	14.0144	0.593502	0.911847	0.189123	-0.133136	-0.723255	0.723255
	Ndufaf7	216.865	6.55102	205.306	9.5838	0.946702	0.189171	-0.0790181	-0.723145	0.723145
	G3bp1	772.038	46.3108	711.711	42.1012	0.921859	0.189285	-0.117382	-0.722883	0.722883
	Olfr711	13.7128	1.71398	12.0936	0.483384	0.881921	0.189385	-0.181279	-0.722655	0.722655
	Zfx	396.278	8.97012	373.456	20.5894	0.942408	0.189437	-0.0855756	-0.722536	0.722536
	Vmn1r188	19.3873	1.93706	16.7125	1.96128	0.862037	0.189691	-0.214178	-0.721953	0.721953
	Vmn2r83	10.4355	0.122557	10.321	0.0309238	0.989021	0.189697	-0.0159268	-0.72194	0.72194
	Cacng5	11.7398	0.0384045	11.6322	0.0984059	0.990831	0.189724	-0.0132892	-0.721879	0.721879
	Top2b	2298.28	272.523	1941.89	250.201	0.84493	0.189762	-0.243096	-0.721791	0.721791
	Yap1	194.93	2.77152	188.468	5.75709	0.966852	0.189843	-0.0486336	-0.721606	0.721606
	Fam199x	346.264	20.2041	298.466	42.7074	0.861961	0.18995	-0.214306	-0.72136	0.72136
	Lrr1	15.1801	0.501608	14.6985	0.16611	0.968271	0.189964	-0.0465165	-0.721328	0.721328
	Bccip	1679.84	55.5083	1626.54	18.3819	0.968271	0.189964	-0.0465165	-0.721328	0.721328
	Pate4	13.5499	0.230045	12.9623	0.531367	0.956638	0.190055	-0.063955	-0.72112	0.72112
	Olfr1328	19.8105	0.920402	18.7138	0.697879	0.944643	0.190135	-0.0821589	-0.720938	0.720938
	Dynlrb1	4448.88	502.365	3948.62	210.527	0.887553	0.190164	-0.172094	-0.720872	0.720872
	Hist4h4	41.2607	0.270261	39.2408	1.93817	0.951044	0.190292	-0.0724167	-0.720578	0.720578
	Bbs4	126.874	3.62582	118.444	7.51977	0.933558	0.190378	-0.0991887	-0.720383	0.720383
	Taf12	736.486	59.2622	678.332	22.9587	0.921038	0.190419	-0.118667	-0.72029	0.72029
	Olfr1301	14.1056	0.655349	13.0256	0.878389	0.923437	0.191015	-0.114915	-0.718933	0.718933
	Tbc1d23	509.974	18.3371	455.059	50.7876	0.892318	0.19126	-0.16437	-0.718376	0.718376
	Olfr1099	10.4112	0.102408	10.0784	0.310125	0.968031	0.191301	-0.0468754	-0.718284	0.718284
	Vmn1r189	14.9643	1.05045	13.9575	0.353324	0.932723	0.191407	-0.100479	-0.718042	0.718042
	Ltv1	1050.66	106.293	952.445	24.7907	0.906519	0.191886	-0.141591	-0.716956	0.716956
	Hs3st3b1	20.85	1.8211	18.489	1.66388	0.886765	0.19204	-0.173376	-0.716609	0.716609
	Cyp39a1	393.302	37.0662	356.767	15.1089	0.907105	0.192048	-0.140658	-0.716589	0.716589
	Olfr1394	11.0043	1.53668	9.5576	0.450244	0.868536	0.19208	-0.203342	-0.716518	0.716518
	Krtap4-7	30.2197	0.97999	26.7002	3.31171	0.883535	0.192164	-0.178641	-0.716327	0.716327
	Dmrt2	95.8027	8.38199	84.9614	7.63105	0.886838	0.192215	-0.173258	-0.716212	0.716212
	Ctdsp1	290.691	0.950934	279.386	10.954	0.96111	0.192292	-0.0572262	-0.716038	0.716038
	Olfr1220	37.0291	4.536	30.2317	5.31242	0.816432	0.192412	-0.292595	-0.715767	0.715767
	Rwdd2b	30.3106	1.51043	28.5629	1.0845	0.942338	0.192483	-0.0856838	-0.715608	0.715608
	Mfap3l	177.059	22.8561	156.04	5.07905	0.881284	0.192483	-0.182321	-0.715607	0.715607
	Rc3h2	5087.2	472.24	4364.03	572.08	0.857845	0.192575	-0.22121	-0.715401	0.715401
	Bdkrb2	15.1256	0.856018	14.1142	0.646848	0.933131	0.192693	-0.0998488	-0.715135	0.715135
	Usp24	6941.92	275.86	6677.75	94.72	0.961946	0.192732	-0.0559725	-0.715047	0.715047
	Olfr503	8.82208	0.350575	8.48636	0.120374	0.961946	0.192732	-0.0559725	-0.715047	0.715047
	Slx	21.3029	1.3876	19.5663	1.18793	0.918479	0.192797	-0.122681	-0.7149	0.7149
	Vmn2r32	24.8774	3.2715	21.2498	2.10577	0.854181	0.192836	-0.227386	-0.714812	0.714812
	Klrc3	11.9884	0.219338	11.6158	0.308858	0.968919	0.192837	-0.0455521	-0.71481	0.71481
	Vash2	27.5147	1.51235	26.0865	0.464878	0.948095	0.19285	-0.0768959	-0.71478	0.71478
	Ireb2	1039.56	51.8027	967.017	54.5165	0.930221	0.192909	-0.104354	-0.714647	0.714647
	B4galt7	45.5747	0.685427	44.3362	1.04975	0.972823	0.19305	-0.0397502	-0.71433	0.71433
	Prr14l	98.1351	0.642793	93.9518	4.0371	0.957372	0.193248	-0.0628481	-0.713885	0.713885
	COX2	160625	525.453	155415	5058.72	0.967563	0.193503	-0.0475722	-0.713313	0.713313
	Smc3	2885.32	232.17	2555.6	250.846	0.885724	0.193564	-0.17507	-0.713175	0.713175
	Rpf1	1123.91	41.4468	1008.87	106.381	0.897641	0.193915	-0.155789	-0.712389	0.712389
	Sec61a2	542.489	38.0812	501.955	21.8789	0.925283	0.194095	-0.112034	-0.711985	0.711985
	Ethe1	254.475	20.9237	234.091	8.25482	0.919897	0.194265	-0.120456	-0.711604	0.711604
	Snord23	194.588	6.9968	184.359	7.94854	0.947433	0.194367	-0.0779041	-0.711377	0.711377
	Fabp5l2	27.4443	4.9027	21.8605	3.42852	0.79654	0.194455	-0.328182	-0.71118	0.71118
	Olfr372	9.56434	0.753605	8.83528	0.28611	0.923773	0.194487	-0.114389	-0.71111	0.71111
	Vps54	704.715	24.6681	655.224	43.4098	0.929773	0.194556	-0.10505	-0.710956	0.710956
	Pkia	37344.5	4171.62	33475.6	1120.82	0.896401	0.194593	-0.157784	-0.710873	0.710873
	Tbl1xr1	1352.78	65.1167	1190.57	148.231	0.880094	0.194606	-0.18427	-0.710843	0.710843
	Sos2	4587.27	554.804	3997.63	319.457	0.871462	0.194911	-0.198491	-0.710163	0.710163
	Olfr1017-ps1	14.9441	2.5794	12.6443	0.299379	0.846104	0.195466	-0.241093	-0.708929	0.708929
	Rad17	405.55	9.614	381.992	21.5352	0.941911	0.195502	-0.0863374	-0.708849	0.708849
	Zfp81	137.825	0.902768	130.867	6.77475	0.949516	0.19552	-0.0747362	-0.708808	0.708808
	Wwp1	84712.6	6095.24	78788.4	2421.95	0.930067	0.195601	-0.104594	-0.708629	0.708629
	Exoc5	1068.78	53.2591	1020.51	10.6101	0.954837	0.195661	-0.0666744	-0.708496	0.708496
	Vmn2r84	15.633	1.51327	14.2957	0.0428329	0.914456	0.195666	-0.129014	-0.708484	0.708484
	Gpr62	23.1257	1.03737	22.2006	0.127411	0.959996	0.195789	-0.0588997	-0.708211	0.708211
	Apc	872.445	49.3751	811.525	41.7709	0.930174	0.195945	-0.104428	-0.707867	0.707867
	Gtsf1l	25.4769	1.01241	23.9497	1.21642	0.940055	0.196177	-0.0891823	-0.707352	0.707352
	Wnt10a	10.0161	1.01401	9.11133	0.135546	0.909668	0.196265	-0.136588	-0.707157	0.707157
	Dazap2	1498.7	141.243	1368.21	38.2573	0.912932	0.196303	-0.131421	-0.707072	0.707072
	Rpl23a-ps2	5775.49	336.993	5339.88	312.933	0.924576	0.196355	-0.113136	-0.706958	0.706958
	Tbp	177.866	7.6653	167.891	7.21822	0.943917	0.196659	-0.0832677	-0.706287	0.706287
	Asb18	189.768	24.4966	167.525	5.30905	0.882789	0.196693	-0.179859	-0.706212	0.706212
	Tpd52l1	503.242	43.1075	461.009	18.1883	0.91608	0.196738	-0.126455	-0.706111	0.706111
	Hist1h2bc	6289.53	883.546	5325.72	561.438	0.846759	0.197264	-0.239977	-0.704951	0.704951
	Defb7	17.2947	0.97696	15.6546	1.37729	0.905168	0.197596	-0.143743	-0.704221	0.704221
	Fgf2	71.7103	2.36958	66.0173	5.22216	0.92061	0.197599	-0.119338	-0.704215	0.704215
	Rpa3	72.1893	1.6643	67.7784	4.10502	0.938898	0.197899	-0.09096	-0.703556	0.703556
	Defa-ps6	35.9924	2.27789	32.2721	3.09654	0.896634	0.1981	-0.157408	-0.703116	0.703116
	Olfr350	9.23882	0.731079	8.45345	0.447278	0.914992	0.198161	-0.128169	-0.702982	0.702982
	Pten	7355.7	317.001	7070.31	63.6002	0.961202	0.198311	-0.0570892	-0.702652	0.702652
	Zmym2	4432.54	125.814	3963.96	449.938	0.894286	0.198518	-0.161192	-0.702199	0.702199
	Usp15	15799.7	574.911	14627.4	1045.67	0.925806	0.198525	-0.111218	-0.702184	0.702184
	Obox4-ps9	15.1119	2.17299	12.7456	1.38958	0.843416	0.198758	-0.245684	-0.701675	0.701675
	Trbv21	17.0689	3.17271	14.2122	0.656082	0.832639	0.198866	-0.264238	-0.70144	0.70144
	Pmch	20.8828	3.35981	17.6271	1.38085	0.844099	0.199016	-0.244516	-0.701111	0.701111
	Arel1	574.326	52.1432	527.417	10.7344	0.918324	0.1991	-0.122925	-0.70093	0.70093
	Olfr54	11.47	0.766043	10.692	0.390666	0.932172	0.19914	-0.101332	-0.700842	0.700842
	Mtrf1	361.492	38.4646	313.858	33.4041	0.868227	0.199427	-0.203855	-0.700215	0.700215
	Ccdc53	76.1042	5.01924	70.7146	3.10028	0.929181	0.199537	-0.105968	-0.699977	0.699977
	Zbtb37	192.186	22.8083	158.589	26.7978	0.825187	0.199639	-0.277207	-0.699755	0.699755
	Olfr239	53.7087	5.43358	48.8509	1.01568	0.909553	0.199669	-0.136771	-0.699688	0.699688
	Kdm6a	666.426	13.6629	611.369	53.2749	0.917384	0.199753	-0.124403	-0.699507	0.699507
	Odf1	12.7893	0.210139	12.4484	0.284893	0.973346	0.199945	-0.0389755	-0.69909	0.69909
	Ddx3x	31476.2	2749.22	27662.9	2939.42	0.878851	0.200048	-0.18631	-0.698865	0.698865
	Olfr1002	16.687	0.504078	15.6459	0.936558	0.937613	0.200269	-0.092936	-0.698386	0.698386
	Cab39	6488.68	147.898	6328.56	94.148	0.975323	0.200348	-0.0360483	-0.698215	0.698215
	Atp5d	15.6795	1.2079	14.0989	1.16984	0.899191	0.200383	-0.1533	-0.69814	0.69814
	Gab1	331.907	14.1183	317.456	7.51641	0.95646	0.200497	-0.0642241	-0.697891	0.697891
	Dr1	771.119	59.4047	665.318	91.6508	0.862795	0.200592	-0.21291	-0.697685	0.697685
	Otud6a	12.1325	0.934654	11.1344	0.573934	0.917729	0.200858	-0.12386	-0.697112	0.697112
	Fgf15	10.2344	0.547291	9.37733	0.709516	0.916259	0.201431	-0.126173	-0.695874	0.695874
	Dppa3-ps	7.38977	0.41058	6.968	0.223401	0.942925	0.201446	-0.0847847	-0.695841	0.695841
	Zfp839	80.847	5.95146	73.687	4.92521	0.911438	0.20146	-0.133784	-0.695811	0.695811
	March5	926.31	49.5351	824.484	91.8684	0.890074	0.201483	-0.168003	-0.695761	0.695761
	Ddx60	60.2547	8.30926	51.7409	4.48375	0.858704	0.201536	-0.219768	-0.695648	0.695648
	Olfr1039	12.7268	0.849978	11.9605	0.201658	0.939792	0.201606	-0.0895861	-0.695496	0.695496
	Mansc4	14.3213	0.1621	13.8868	0.40954	0.969659	0.201718	-0.0444501	-0.695255	0.695255
	Zbtb43	251.966	25.4908	223.243	18.2307	0.886004	0.20188	-0.174615	-0.694907	0.694907
	Zbtb10	546.198	53.3651	498.16	12.5542	0.912049	0.201935	-0.132816	-0.694789	0.694789
	Ythdf2	347.442	10.3215	326.831	18.5045	0.940677	0.201981	-0.088229	-0.69469	0.69469
	Brwd1	1234.81	12.146	1193.37	39.9561	0.966442	0.202001	-0.0492455	-0.694646	0.694646
	Tmed11	15.0028	0.395733	13.6599	1.29483	0.910488	0.202113	-0.135288	-0.694406	0.694406
	Btf3	2381.11	77.2166	2198.04	169.908	0.923115	0.202117	-0.115417	-0.694397	0.694397
	Tas2r122	13.1475	0.113472	12.546	0.592282	0.954251	0.202405	-0.06756	-0.69378	0.69378
	Vmn1r-ps141	15.5165	0.905368	14.2574	0.983832	0.918856	0.202801	-0.12209	-0.69293	0.69293
	Fam174a	1677.3	86.0943	1413.38	253.078	0.842651	0.202982	-0.246993	-0.692542	0.692542
	Il25	19.1409	2.13606	17.2162	0.529225	0.899446	0.202991	-0.152892	-0.692524	0.692524
	Anxa7	1405.92	142.608	1068.6	313.78	0.760076	0.202995	-0.395784	-0.692515	0.692515
	Vti1a	231.872	6.24764	221.136	9.2696	0.9537	0.203023	-0.0683921	-0.692454	0.692454
	Arhgap17	177.509	8.84557	168.112	5.4439	0.947057	0.203112	-0.0784761	-0.692265	0.692265
	Reps1	338.37	56.8486	278.197	34.5965	0.82217	0.203112	-0.282492	-0.692264	0.692264
	Fgfr1	789.125	26.0757	761.561	15.8055	0.965071	0.203115	-0.0512935	-0.692258	0.692258
	Hrnr	10.7644	0.500116	10.2364	0.301886	0.950956	0.203119	-0.0725498	-0.692249	0.692249
	Arpin	70.5253	0.693709	69.7937	0.417506	0.989627	0.203123	-0.0150435	-0.69224	0.69224
	Tatdn3	202.26	1.9895	200.162	1.19737	0.989627	0.203123	-0.0150435	-0.69224	0.69224
	Eftud1	237.218	2.33335	234.757	1.40432	0.989627	0.203123	-0.0150435	-0.69224	0.69224
	Nefm	13.3621	0.131433	13.2234	0.0791027	0.989627	0.203123	-0.0150435	-0.69224	0.69224
	Mboat2	25.8138	0.253913	25.546	0.152816	0.989627	0.203123	-0.0150435	-0.69224	0.69224
	Trmt12	17.6313	0.173427	17.4484	0.104377	0.989627	0.203123	-0.0150435	-0.69224	0.69224
	Bpifa3	11.7132	0.115215	11.5917	0.0693419	0.989627	0.203123	-0.0150435	-0.69224	0.69224
	Olfr1260	14.2741	0.759517	13.463	0.474749	0.943173	0.203129	-0.0844058	-0.692229	0.692229
	Cep57	173.357	6.30806	166.619	3.94505	0.961131	0.20313	-0.0571943	-0.692227	0.692227
	Mettl8	72.8878	2.65221	70.0548	1.65869	0.961131	0.20313	-0.0571943	-0.692227	0.692227
	Olfr409-ps1	11.4526	0.416733	11.0075	0.260624	0.961131	0.20313	-0.0571943	-0.692227	0.692227
	Pus7l	101.66	3.69916	97.7085	2.31345	0.961131	0.20313	-0.0571943	-0.692227	0.692227
	Kctd20	239.472	5.52093	233.562	3.47463	0.975321	0.203143	-0.0360512	-0.692199	0.692199
	Shd	14.1596	0.326445	13.8102	0.20545	0.975321	0.203143	-0.0360512	-0.692199	0.692199
	Mmp17	17.6339	0.348078	17.2689	0.205884	0.979301	0.203161	-0.030175	-0.69216	0.69216
	Rpl17-ps11	19.2544	2.73228	16.8837	0.151875	0.876873	0.203169	-0.18956	-0.692143	0.692143
	Rag1	84.1358	3.62591	80.3386	2.13616	0.954868	0.203173	-0.0666268	-0.692134	0.692134
	Lipo1	227.943	13.6732	213.228	8.74089	0.935445	0.20319	-0.0962759	-0.692098	0.692098
	Isoc2a	174.722	9.88823	164.384	5.79672	0.940827	0.20319	-0.087998	-0.692097	0.692097
	Samhd1	515.176	29.1558	484.691	17.0919	0.940827	0.20319	-0.087998	-0.692097	0.692097
	C2cd4c	7.84144	0.311606	7.50588	0.199577	0.957206	0.203197	-0.0630982	-0.692082	0.692082
	Ung	27.4954	1.09262	26.3188	0.699801	0.957206	0.203197	-0.0630982	-0.692082	0.692082
	Tesk1	190.102	5.64735	184.213	3.2828	0.969024	0.203223	-0.0453958	-0.692026	0.692026
	Abt1	60.1556	1.78704	58.2923	1.03881	0.969024	0.203223	-0.0453958	-0.692026	0.692026
	Tal2	15.2369	1.43598	13.7399	0.834191	0.901751	0.203226	-0.149199	-0.69202	0.69202
	Usp51	29.8466	2.81285	26.9142	1.63405	0.901751	0.203226	-0.149199	-0.69202	0.69202
	Vmn1r121	28.8359	1.92585	26.7531	1.24885	0.92777	0.203252	-0.10816	-0.691965	0.691965
	Lbr	489.555	26.049	462.489	14.9766	0.944713	0.203276	-0.0820523	-0.691915	0.691915
	Ugcg	153.772	6.62694	146.59	4.32313	0.953295	0.203284	-0.0690054	-0.691898	0.691898
	Iqcf1	9.1248	0.609415	8.49287	0.34815	0.930746	0.20331	-0.10354	-0.691841	0.691841
	Tmem230	281.743	23.6387	259.706	8.1947	0.921784	0.203355	-0.117499	-0.691745	0.691745
	Ap3m1	276.076	15.6242	256.413	14.2836	0.928779	0.203357	-0.106593	-0.69174	0.69174
	Primpol	57.6078	2.67648	54.6927	1.77109	0.949398	0.203371	-0.0749158	-0.69171	0.69171
	Trav9n-3	17.7058	1.12224	16.548	0.631033	0.934605	0.20341	-0.0975713	-0.691628	0.691628
	Zc2hc1c	29.0759	1.4489	27.5818	0.813422	0.948612	0.203421	-0.0761101	-0.691604	0.691604
	Obox4-ps26	32.2617	1.60765	30.5039	1.07567	0.945514	0.203452	-0.0808296	-0.691537	0.691537
	Wdr41	513.214	35.538	471.233	28.61	0.918199	0.203467	-0.123122	-0.691507	0.691507
	Tpst1	45.6789	0.599762	45.022	0.403278	0.985619	0.203492	-0.0208987	-0.691453	0.691453
	Ska1	14.0593	0.184598	13.8571	0.124123	0.985619	0.203492	-0.0208987	-0.691453	0.691453
	Rhox2f	30.7701	0.40401	30.3276	0.271655	0.985619	0.203492	-0.0208987	-0.691453	0.691453
	Arf1	226.514	2.97412	223.256	1.99979	0.985619	0.203492	-0.0208987	-0.691453	0.691453
	Oasl1	20.1605	0.264706	19.8705	0.177987	0.985619	0.203492	-0.0208987	-0.691453	0.691453
	Srp19	226.514	2.97412	223.256	1.99979	0.985619	0.203492	-0.0208987	-0.691453	0.691453
	Fbxo9	652.347	61.4795	589.169	34.1294	0.903154	0.203505	-0.146956	-0.691426	0.691426
	Brf1	247.387	7.34913	239.323	4.96693	0.967402	0.203536	-0.0478123	-0.69136	0.69136
	Mmp24	13.1832	0.391633	12.7535	0.264686	0.967402	0.203536	-0.0478123	-0.69136	0.69136
	Tmem222	148.121	4.40021	143.292	2.9739	0.967402	0.203536	-0.0478123	-0.69136	0.69136
	Cdyl2	54.5924	1.62178	52.8128	1.09608	0.967402	0.203536	-0.0478123	-0.69136	0.69136
	Nr1d2	6629.43	287.931	6099.23	468.675	0.920022	0.203594	-0.12026	-0.691234	0.691234
	Mcts1	230.338	8.38143	221.754	4.6023	0.962734	0.203595	-0.0547905	-0.691232	0.691232
	Kifc5c-ps	12.7075	0.462394	12.2339	0.253904	0.962734	0.203595	-0.0547905	-0.691232	0.691232
	Tmx4	255.497	6.7393	248.596	3.69829	0.972991	0.203601	-0.039501	-0.691221	0.691221
	Taz	223.97	5.90771	217.921	3.24194	0.972991	0.203601	-0.039501	-0.691221	0.691221
	Svs5	16.1915	0.427086	15.7542	0.23437	0.972991	0.203601	-0.039501	-0.691221	0.691221
	Fam216a	52.2429	1.37802	50.8319	0.75621	0.972991	0.203601	-0.039501	-0.691221	0.691221
	Spns1	38.7779	1.02285	37.7306	0.561306	0.972991	0.203601	-0.039501	-0.691221	0.691221
	Txnl4a	117.553	3.10071	114.378	1.70156	0.972991	0.203601	-0.039501	-0.691221	0.691221
	Ssbp2	193.495	12.2642	179.972	8.40121	0.930114	0.203662	-0.10452	-0.69109	0.69109
	Olfr1325	12.667	1.74681	11.0737	0.507507	0.874221	0.203685	-0.19393	-0.691042	0.691042
	Uba2	935.629	62.4876	866.671	42.9074	0.926298	0.203686	-0.110452	-0.691039	0.691039
	Gipc3	28.3271	0.936033	27.2921	0.646196	0.963464	0.203742	-0.0536973	-0.690919	0.690919
	Faap24	21.6233	1.73994	20.0804	0.344731	0.928645	0.203812	-0.106801	-0.690771	0.690771
	Fastkd5; Ubox5	112.74	1.85243	110.857	0.992987	0.983296	0.203826	-0.0243017	-0.69074	0.69074
	Gsx1	12.0158	0.19743	11.8151	0.105832	0.983296	0.203826	-0.0243017	-0.69074	0.69074
	Hectd2	353.817	5.81353	347.907	3.11633	0.983296	0.203826	-0.0243017	-0.69074	0.69074
	Vcpip1	1995.24	262.269	1580.71	347.726	0.792239	0.203846	-0.335992	-0.690697	0.690697
	Olfr148	26.2976	0.432093	23.025	3.25788	0.875553	0.203885	-0.191733	-0.690615	0.690615
	Sharpin	134.797	5.80921	128.927	3.05261	0.956452	0.204049	-0.0642356	-0.690266	0.690266
	Mecom	82.9775	3.57599	79.364	1.8791	0.956452	0.204049	-0.0642356	-0.690266	0.690266
	Ankib1	459.949	24.4736	435.232	12.8356	0.946263	0.204072	-0.0796863	-0.690217	0.690217
	Tceal5	241.408	12.8452	228.435	6.73686	0.946263	0.204072	-0.0796863	-0.690217	0.690217
	Scgb1b2	12.4158	0.410266	11.8244	0.474723	0.952368	0.204121	-0.070409	-0.690112	0.690112
	Etnk1	314.488	5.16732	308.709	3.68051	0.981625	0.204123	-0.0267565	-0.690108	0.690108
	Klk9	19.118	0.314126	18.7667	0.223742	0.981625	0.204123	-0.0267565	-0.690108	0.690108
	Tgds	170.882	2.80775	167.742	1.99987	0.981625	0.204123	-0.0267565	-0.690108	0.690108
	Med6	121.673	1.99919	119.437	1.42396	0.981625	0.204123	-0.0267565	-0.690108	0.690108
	Agbl5	32.3762	0.531969	31.7812	0.378904	0.981625	0.204123	-0.0267565	-0.690108	0.690108
	Inpp5e	81.3945	1.33739	79.8989	0.952575	0.981625	0.204123	-0.0267565	-0.690108	0.690108
	Smim5	33.2864	0.546925	32.6747	0.389557	0.981625	0.204123	-0.0267565	-0.690108	0.690108
	Rnf212	18.0867	0.297181	17.7544	0.211672	0.981625	0.204123	-0.0267565	-0.690108	0.690108
	Lrrc8b	25.0521	0.411629	24.5918	0.293189	0.981625	0.204123	-0.0267565	-0.690108	0.690108
	Inpp5a	3749.68	225.797	3553.5	21.2571	0.947682	0.204125	-0.077525	-0.690103	0.690103
	Trbv13-2	8.63173	1.46885	7.26614	0.506655	0.841795	0.204133	-0.248459	-0.690086	0.690086
	Vmn1r-ps27	18.6612	1.62993	16.8379	1.1619	0.902292	0.204134	-0.148334	-0.690084	0.690084
	Nkpd1	10.513	0.347391	10.1628	0.181108	0.966689	0.204145	-0.048877	-0.690061	0.690061
	Dhps	79.018	2.61105	76.3858	1.36124	0.966689	0.204145	-0.048877	-0.690061	0.690061
	Slc18b1	111.79	4.81769	106.394	3.44532	0.951733	0.204179	-0.0713714	-0.68999	0.68999
	Nutf2; Nutf2-ps1	3285.17	163.705	3101.14	118.257	0.943981	0.204325	-0.0831707	-0.689678	0.689678
	Lgals1-ps1	33.9311	2.7359	31.5095	0.540941	0.928631	0.20448	-0.106823	-0.689349	0.689349
	Txndc16	379.666	42.3695	337.341	21.4171	0.888521	0.204562	-0.170523	-0.689175	0.689175
	Adss	1492.7	34.4137	1458.33	17.3866	0.976973	0.20457	-0.0336092	-0.689159	0.689159
	Slc25a14	33.4449	0.771058	32.6747	0.389557	0.976973	0.20457	-0.0336092	-0.689159	0.689159
	Sptlc2	201.371	4.64253	196.734	2.34552	0.976973	0.20457	-0.0336092	-0.689159	0.689159
	Car7	23.4857	0.541454	22.9449	0.273555	0.976973	0.20457	-0.0336092	-0.689159	0.689159
	Dync1li2	1610.97	37.1402	1573.87	18.7641	0.976973	0.20457	-0.0336092	-0.689159	0.689159
	Got1l1	11.5812	0.267	11.3145	0.134895	0.976973	0.20457	-0.0336092	-0.689159	0.689159
	Pir	58.2309	1.34249	56.89	0.678257	0.976973	0.20457	-0.0336092	-0.689159	0.689159
	Ube2e3	329.343	23.119	306.253	11.6785	0.92989	0.204572	-0.104868	-0.689154	0.689154
	Rhd	13.9315	0.274996	13.6201	0.202621	0.977645	0.204641	-0.032617	-0.689007	0.689007
	Vbp1	964.855	98.488	872.384	36.6806	0.904161	0.204655	-0.145349	-0.688977	0.688977
	Zc3h12a	29.0631	1.15492	27.912	0.579289	0.960393	0.204677	-0.0583032	-0.688931	0.688931
	Prr23a2	10.0394	0.365311	9.71391	0.0821776	0.967575	0.204679	-0.0475544	-0.688928	0.688928
	Olfr122	30.58	2.46065	27.7775	1.84031	0.908357	0.204905	-0.138669	-0.688448	0.688448
	Thnsl1	140.069	19.5598	120.67	9.64297	0.861509	0.204946	-0.215062	-0.68836	0.68836
	Tom1l1	285.485	8.23614	248.931	36.0335	0.871958	0.204972	-0.197669	-0.688305	0.688305
	Ddhd2	232.37	4.58678	222.291	9.31782	0.956626	0.205019	-0.0639725	-0.688205	0.688205
	Glmp	90.1161	2.07759	87.7442	1.56366	0.97368	0.205023	-0.0384804	-0.688198	0.688198
	Fmr1nb	18.4265	0.424816	17.9415	0.31973	0.97368	0.205023	-0.0384804	-0.688198	0.688198
	Tmem151a	15.1759	0.349875	14.7765	0.263327	0.97368	0.205023	-0.0384804	-0.688198	0.688198
	Pbx1	215.824	4.97574	210.144	3.74489	0.97368	0.205023	-0.0384804	-0.688198	0.688198
	Olfr759-ps1	17.7093	1.7049	15.9464	0.97948	0.900452	0.205036	-0.151279	-0.688171	0.688171
	Uts2	15.6395	1.15128	14.3233	0.869615	0.915844	0.205092	-0.126826	-0.688052	0.688052
	Sox1	31.1385	0.925031	30.2248	0.449645	0.970657	0.205181	-0.0429666	-0.687863	0.687863
	Zdhhc16	170.146	5.05452	165.153	2.45693	0.970657	0.205181	-0.0429666	-0.687863	0.687863
	Polr2l	114.613	3.40481	111.25	1.65503	0.970657	0.205181	-0.0429666	-0.687863	0.687863
	Olfr513	8.39653	0.560777	7.75321	0.42745	0.923383	0.205272	-0.114999	-0.68767	0.68767
	Tmem168	136.22	9.09768	125.783	6.93468	0.923383	0.205272	-0.114999	-0.68767	0.68767
	Olfr1502	15.9977	1.06843	14.772	0.814411	0.923383	0.205272	-0.114999	-0.68767	0.68767
	Mecomos; RP23-435E7.1	25.1065	3.50598	21.083	2.67498	0.839743	0.205291	-0.251981	-0.687629	0.687629
	Sbp	15.0028	0.395733	14.5487	0.301944	0.969729	0.205292	-0.0443467	-0.687628	0.687628
	Traf3ip2	65.2164	1.72023	63.2422	1.31253	0.969729	0.205292	-0.0443467	-0.687628	0.687628
	Atoh7	24.0366	0.63402	23.309	0.483757	0.969729	0.205292	-0.0443467	-0.687628	0.687628
	Mblac2	98.1587	2.25249	92.7191	5.11179	0.944583	0.205328	-0.0822509	-0.687551	0.687551
	Dlg1	4929.14	362.854	4571.91	174.343	0.927526	0.205383	-0.10854	-0.687435	0.687435
	Slc25a44	164.35	4.88234	158.728	3.7582	0.965792	0.205475	-0.0502161	-0.68724	0.68724
	Atp6v1c1	1531.39	45.493	1479.01	35.0185	0.965792	0.205475	-0.0502161	-0.68724	0.68724
	Hypk	616.25	19.4078	599.455	1.79609	0.972745	0.205553	-0.0398659	-0.687076	0.687076
	Slc7a5	45.6996	1.51009	43.957	1.16879	0.961868	0.205593	-0.0560885	-0.686991	0.686991
	Bcl10	41.1868	1.36097	39.6163	1.05337	0.961868	0.205593	-0.0560885	-0.686991	0.686991
	Tlx1	9.17435	0.333832	8.78865	0.259189	0.957959	0.205662	-0.061964	-0.686847	0.686847
	Olfr1309	13.9926	2.3929	11.5153	1.3876	0.822958	0.20568	-0.281109	-0.686808	0.686808
	Tmem87b	416.196	16.5389	397.077	12.8584	0.954063	0.205692	-0.0678428	-0.686783	0.686783
	Cpsf6	571.103	20.781	550.742	9.81457	0.964348	0.205698	-0.052374	-0.686771	0.686771
	Ryk	2604.95	59.0928	2298.64	304.206	0.88241	0.205804	-0.180478	-0.686547	0.686547
	Zfp639	417.177	33.5686	369.835	37.8223	0.886519	0.206027	-0.173776	-0.686076	0.686076
	Lenep; Flad1	292.548	17.5485	275.449	8.12335	0.941553	0.206087	-0.0868865	-0.68595	0.68595
	Obox4-ps12	17.5735	0.935075	16.3618	0.914033	0.931053	0.206104	-0.103065	-0.685914	0.685914
	Lyrm7	129.306	5.57257	123.881	2.57105	0.958047	0.206153	-0.0618318	-0.68581	0.68581
	Lpcat3	340.141	47.4988	293.916	21.8908	0.8641	0.206175	-0.210731	-0.685763	0.685763
	Jade1	295.75	24.8139	273.066	7.82928	0.9233	0.206253	-0.115129	-0.6856	0.6856
	Iars2	529.98	35.3956	488.61	28.3042	0.921941	0.206356	-0.117254	-0.685382	0.685382
	Aox1	854.085	71.659	770.291	57.371	0.901891	0.206387	-0.148976	-0.685319	0.685319
	Tmc4-ps	10.382	1.4132	9.13132	0.305733	0.879538	0.206411	-0.185183	-0.685267	0.685267
	Camk4	17.8357	0.116825	17.7225	0.0531002	0.99365	0.206461	-0.00919103	-0.685162	0.685162
	Zfp92	11.7672	0.0770761	11.6925	0.0350331	0.99365	0.206461	-0.00919103	-0.685162	0.685162
	Nat14	32.8244	0.215003	32.616	0.0977243	0.99365	0.206461	-0.00919103	-0.685162	0.685162
	Rnf138	175.667	1.15063	174.551	0.522992	0.99365	0.206461	-0.00919103	-0.685162	0.685162
	Osgep	142.686	0.934604	141.78	0.424802	0.99365	0.206461	-0.00919103	-0.685162	0.685162
	Dhrs13os	41.8367	0.274034	41.571	0.124556	0.99365	0.206461	-0.00919103	-0.685162	0.685162
	T2	16.1863	0.106021	16.0835	0.0481895	0.99365	0.206461	-0.00919103	-0.685162	0.685162
	Cbx3-ps6	6383.07	765.408	5552.9	511.953	0.869941	0.206492	-0.20101	-0.685097	0.685097
	Kcnmb4os1	14.0264	0.137015	13.6701	0.339267	0.974601	0.206492	-0.0371164	-0.685097	0.685097
	Dynlt1f; Dynlt1c	236.24	7.80626	223.16	11.3345	0.944634	0.206542	-0.0821726	-0.684992	0.684992
	Aktip	1068.78	53.2591	1017.22	24.0847	0.951753	0.206569	-0.0713403	-0.684936	0.684936
	Vmn2r10	17.8983	0.891901	17.0348	0.403333	0.951753	0.206569	-0.0713403	-0.684936	0.684936
	Olfr964-ps1	18.6789	0.0611043	17.8059	0.879464	0.953259	0.20659	-0.0690602	-0.68489	0.68489
	Gzmc	13.6661	0.819761	12.4043	1.05727	0.907667	0.206636	-0.139765	-0.684794	0.684794
	Gprc6a	12.3245	0.16182	12.168	0.0727893	0.987306	0.206683	-0.018431	-0.684696	0.684696
	Rrp36	76.8225	1.00867	75.8473	0.453719	0.987306	0.206683	-0.018431	-0.684696	0.684696
	Zfp790	228.546	27.1002	196.708	21.9539	0.860694	0.20669	-0.216428	-0.684681	0.684681
	Vmn1r-ps80	27.5708	3.60807	24.2789	1.13335	0.880603	0.206815	-0.183436	-0.684419	0.684419
	Nudt17	16.5674	0.327027	16.2521	0.145576	0.980969	0.20691	-0.0277202	-0.684218	0.684218
	Tmem51os1	18.8995	0.37306	18.5399	0.166068	0.980969	0.20691	-0.0277202	-0.684218	0.684218
	Cep70	110.682	2.18477	108.576	0.972552	0.980969	0.20691	-0.0277202	-0.684218	0.684218
	Ppil4	685.151	13.5243	672.112	6.02035	0.980969	0.20691	-0.0277202	-0.684218	0.684218
	Ctdspl2	243.922	4.81482	239.28	2.14332	0.980969	0.20691	-0.0277202	-0.684218	0.684218
	Dnm3	103.173	5.83896	97.5467	2.59371	0.945468	0.206957	-0.0808998	-0.684119	0.684119
	Polr2c	1755.69	186.814	1554.59	122.916	0.885459	0.207057	-0.175502	-0.683909	0.683909
	Hbegf	89.0529	15.2791	74.8792	5.47787	0.840839	0.207071	-0.250098	-0.683881	0.683881
	Gpm6a	74.8188	3.98106	70.1141	3.27296	0.937119	0.207089	-0.0936959	-0.683843	0.683843
	Scn2a1	58.7016	3.12348	55.0104	2.56792	0.937119	0.207089	-0.0936959	-0.683843	0.683843
	Vmn2r110	13.3352	0.351745	12.997	0.154953	0.97464	0.207144	-0.0370591	-0.683727	0.683727
	Swt1	241.715	6.37577	235.585	2.8087	0.97464	0.207144	-0.0370591	-0.683727	0.683727
	Mep1b	16.0796	0.424136	15.6718	0.186844	0.97464	0.207144	-0.0370591	-0.683727	0.683727
	Prss12	25.7618	0.679526	25.1085	0.29935	0.97464	0.207144	-0.0370591	-0.683727	0.683727
	Stk24	521.731	13.7618	508.5	6.06247	0.97464	0.207144	-0.0370591	-0.683727	0.683727
	Xpc	161.699	4.26516	157.598	1.87892	0.97464	0.207144	-0.0370591	-0.683727	0.683727
	Trpc6	23.7057	0.625291	23.1045	0.275458	0.97464	0.207144	-0.0370591	-0.683727	0.683727
	Vmn2r-ps5	11.7408	0.154156	11.397	0.320909	0.97072	0.207315	-0.0428736	-0.68337	0.68337
	Zfp429	64.7206	4.10216	60.785	1.79263	0.93919	0.207328	-0.0905106	-0.683341	0.683341
	Zfp516	191.799	13.4637	175.833	11.1633	0.91676	0.207328	-0.125385	-0.683341	0.683341
	Cdk19os; RP23-236A6.1	7.696	0.254305	7.45217	0.110864	0.968318	0.207384	-0.0464478	-0.683225	0.683225
	Polr2f	573.683	18.9566	555.507	8.26411	0.968318	0.207384	-0.0464478	-0.683225	0.683225
	Kcna2	46.9574	4.58787	42.5661	1.98701	0.906483	0.207537	-0.141648	-0.682904	0.682904
	Tas2r102	16.5223	1.95916	14.6471	0.848474	0.886505	0.207538	-0.1738	-0.682902	0.682902
	Zfand5	3726.12	48.9237	3466.09	259.621	0.930215	0.207546	-0.104364	-0.682886	0.682886
	Pramef25	12.1351	0.48223	11.674	0.208039	0.962003	0.207629	-0.0558868	-0.682711	0.682711
	Clcc1	326.541	12.9762	314.133	5.59805	0.962003	0.207629	-0.0558868	-0.682711	0.682711
	Trav6d-4	16.3157	0.758035	14.3347	1.89407	0.87858	0.207638	-0.186755	-0.682694	0.682694
	Rpl18	158.473	20.4568	138.916	8.81945	0.87659	0.207645	-0.190025	-0.682678	0.682678
	Cltb	1922.84	258.395	1685.95	85.9843	0.876798	0.207656	-0.189684	-0.682655	0.682655
	Aatf	294.771	20.6921	274.998	8.90515	0.932921	0.207687	-0.100173	-0.68259	0.68259
	Olfr1006	9.07547	0.792678	8.31809	0.340985	0.916547	0.207698	-0.125719	-0.682568	0.682568
	Olfr1192-ps1	12.7285	1.77746	11.1811	0.291755	0.878431	0.20787	-0.186999	-0.682208	0.682208
	Pum2	2858.65	113.598	2722.89	96.0183	0.952508	0.207899	-0.0701964	-0.682148	0.682148
	Oas1d	14.5294	1.52033	13.0805	0.647592	0.900276	0.207935	-0.15156	-0.682072	0.682072
	Gpx6	11.8768	0.116824	11.3087	0.566353	0.952166	0.207941	-0.0707146	-0.68206	0.68206
	Ift57	241.637	1.58274	227.599	14.1545	0.941906	0.208071	-0.0863457	-0.681788	0.681788
	Ccng2	125.158	4.55419	119.7	3.87619	0.956389	0.208113	-0.0643301	-0.6817	0.6817
	Vmn2r120	18.4316	0.60905	17.8178	0.329672	0.9667	0.208219	-0.0488595	-0.68148	0.68148
	Hyal6	12.9289	0.775541	12.1933	0.324214	0.943106	0.2084	-0.0845079	-0.681102	0.681102
	Commd8	759.106	110.685	633.344	84.1466	0.834329	0.208524	-0.261312	-0.680845	0.680845
	Ldah	196.806	5.8465	189.759	5.04557	0.964192	0.208557	-0.0526072	-0.680775	0.680775
	Cnfn	12.6462	0.375679	12.1933	0.324214	0.964192	0.208557	-0.0526072	-0.680775	0.680775
	Tacr2	13.611	0.089153	13.1185	0.493555	0.963815	0.208559	-0.0531712	-0.68077	0.68077
	Eif3j2; Eif3j1	15217.8	1071.2	13489.7	1487.27	0.886446	0.20858	-0.173896	-0.680728	0.680728
	Bivm	179.743	12.0045	168.388	4.96597	0.936824	0.208668	-0.0941508	-0.680545	0.680545
	Lrrc59	268.199	7.07436	259.648	6.14769	0.968114	0.208787	-0.0467505	-0.680298	0.680298
	Fbxl12os	37.0998	0.121364	35.483	1.63801	0.956419	0.20889	-0.0642846	-0.680082	0.680082
	Caprin2	91.76	6.12835	84.3353	5.35426	0.919086	0.208967	-0.121728	-0.679921	0.679921
	Ophn1	133.779	3.08423	130.04	2.69887	0.97205	0.209021	-0.0408969	-0.679811	0.679811
	Gucd1	98.6135	2.27349	95.8573	1.98943	0.97205	0.209021	-0.0408969	-0.679811	0.679811
	Cfdp1	736.077	16.97	715.504	14.8496	0.97205	0.209021	-0.0408969	-0.679811	0.679811
	Fzd6	127.443	2.93816	123.881	2.57105	0.97205	0.209021	-0.0408969	-0.679811	0.679811
	Eri2	56.2473	1.29676	54.6752	1.13473	0.97205	0.209021	-0.0408969	-0.679811	0.679811
	Pydc3	30.6344	3.09922	26.8727	2.71985	0.877204	0.20912	-0.189015	-0.679605	0.679605
	Odf2l	224.684	11.1963	211.078	9.85324	0.939445	0.209216	-0.0901197	-0.679405	0.679405
	Nubpl	138.309	6.89216	129.934	6.06538	0.939445	0.209216	-0.0901197	-0.679405	0.679405
	Serpinb13	18.6393	0.367924	18.192	0.324193	0.976	0.20926	-0.0350462	-0.679315	0.679315
	Tmem120a	45.8954	0.905936	44.794	0.798257	0.976	0.20926	-0.0350462	-0.679315	0.679315
	Olfr1431	11.1324	0.0729184	10.3519	0.790771	0.929883	0.209309	-0.104879	-0.679213	0.679213
	Kdm5a	628.975	10.3346	616.374	9.1696	0.979965	0.209503	-0.0291984	-0.678809	0.678809
	Spata9	14.1906	0.233164	13.9062	0.206879	0.979965	0.209503	-0.0291984	-0.678809	0.678809
	Cryz	81.3945	1.33739	79.7638	1.18662	0.979965	0.209503	-0.0291984	-0.678809	0.678809
	Fbxo21	132.348	6.14893	124.84	5.47325	0.943271	0.209618	-0.0842554	-0.678572	0.678572
	Mllt1	81.1069	4.04168	77.3225	1.60476	0.95334	0.209759	-0.0689365	-0.678278	0.678278
	Gdpd5	45.3098	2.25786	43.1957	0.896487	0.95334	0.209759	-0.0689365	-0.678278	0.678278
	Zbtb8os	53.8828	2.68506	51.3686	1.06611	0.95334	0.209759	-0.0689365	-0.678278	0.678278
	Snx11	100.751	4.34195	96.6858	1.723	0.959653	0.209775	-0.0594153	-0.678246	0.678246
	Olfr561	9.87757	1.24041	8.78898	0.270173	0.889791	0.209782	-0.168461	-0.678232	0.678232
	Serpinb1-ps1	26.1637	2.46576	23.8555	0.977914	0.91178	0.209791	-0.133242	-0.678213	0.678213
	Vmn1r199	17.2616	1.6268	15.7388	0.645183	0.91178	0.209791	-0.133242	-0.678213	0.678213
	Rbmx2	78.9315	4.73471	73.1375	4.2367	0.926594	0.209808	-0.10999	-0.678178	0.678178
	Bbs7	204.296	16.4389	184.174	14.7177	0.901509	0.209828	-0.149586	-0.678137	0.678137
	Nom1	269.796	24.4949	248.6	3.92217	0.921435	0.209863	-0.118046	-0.678064	0.678064
	Pofut2	228.747	8.32353	220.963	3.2872	0.965973	0.209907	-0.0499448	-0.677972	0.677972
	Tmem179b	137.194	1.34948	135.538	1.21407	0.987936	0.210006	-0.0175112	-0.677769	0.677769
	Ppp1r42	16.1121	0.158483	15.9177	0.14258	0.987936	0.210006	-0.0175112	-0.677769	0.677769
	Mrpl24	724.112	7.1226	715.376	6.40788	0.987936	0.210006	-0.0175112	-0.677769	0.677769
	Gcfc2	89.2679	0.878067	88.1909	0.789958	0.987936	0.210006	-0.0175112	-0.677769	0.677769
	Mtcl1	38.8561	0.382201	38.3873	0.343849	0.987936	0.210006	-0.0175112	-0.677769	0.677769
	Ggnbp2	1006.16	43.3615	952.948	39.0643	0.947111	0.210057	-0.0783947	-0.677663	0.677663
	Aqp2	28.3376	1.22124	26.8389	1.10021	0.947111	0.210057	-0.0783947	-0.677663	0.677663
	Dcaf17	200.11	8.62391	189.526	7.76927	0.947111	0.210057	-0.0783947	-0.677663	0.677663
	Cnnm3	88.2454	6.19458	82.4611	2.43189	0.934452	0.210073	-0.097807	-0.677629	0.677629
	Tsr1	663.86	71.7731	583.581	53.1125	0.879072	0.210122	-0.185946	-0.677529	0.677529
	Atp2b4	5646.51	734.994	4964.32	278.715	0.879184	0.210184	-0.185762	-0.6774	0.6774
	Olfr965	13.0325	1.34464	11.4824	1.06634	0.881062	0.210205	-0.182685	-0.677357	0.677357
	Tmem147os	45.9065	1.36374	44.635	0.53215	0.972301	0.210243	-0.0405246	-0.677278	0.677278
	Blnk	39.6879	1.17901	38.5886	0.460063	0.972301	0.210243	-0.0405246	-0.677278	0.677278
	Fcgr4	10.6341	0.315907	10.3396	0.123271	0.972301	0.210243	-0.0405246	-0.677278	0.677278
	Xrn2	628.905	4.11938	623.837	3.7318	0.991943	0.210264	-0.0116716	-0.677235	0.677235
	Grin2a	15.8531	0.103839	15.7254	0.0940695	0.991943	0.210264	-0.0116716	-0.677235	0.677235
	Bag5	432.542	2.83319	429.057	2.56662	0.991943	0.210264	-0.0116716	-0.677235	0.677235
	Rpusd4	50.7979	0.332731	50.3886	0.301425	0.991943	0.210264	-0.0116716	-0.677235	0.677235
	Pla2g6	59.5776	0.390238	59.0975	0.353522	0.991943	0.210264	-0.0116716	-0.677235	0.677235
	Klhl3	23.6981	0.155224	23.5071	0.14062	0.991943	0.210264	-0.0116716	-0.677235	0.677235
	Tmem263	130.993	0.428515	130.464	0.390897	0.995964	0.210528	-0.00583455	-0.676691	0.676691
	Etv3l	26.7848	0.0876208	26.6767	0.0799289	0.995964	0.210528	-0.00583455	-0.676691	0.676691
	Riiad1	72.1707	0.236091	71.8794	0.215366	0.995964	0.210528	-0.00583455	-0.676691	0.676691
	Ucn	14.7571	0.0482749	14.6976	0.044037	0.995964	0.210528	-0.00583455	-0.676691	0.676691
	Ehd4	249.577	0.816439	248.57	0.744767	0.995964	0.210528	-0.00583455	-0.676691	0.676691
	Vsnl1	18.0427	0.0590229	17.9699	0.0538415	0.995964	0.210528	-0.00583455	-0.676691	0.676691
	Kcnj9	13.0262	0.0426124	12.9736	0.0388716	0.995964	0.210528	-0.00583455	-0.676691	0.676691
	Rdh10	91.9859	0.300913	91.6147	0.274497	0.995964	0.210528	-0.00583455	-0.676691	0.676691
	Arntl2	46.3129	0.151503	46.1259	0.138203	0.995964	0.210528	-0.00583455	-0.676691	0.676691
	Tomt	8.71404	0.0285062	8.67887	0.0260037	0.995964	0.210528	-0.00583455	-0.676691	0.676691
	Steap1	10.2201	0.033433	10.1789	0.0304981	0.995964	0.210528	-0.00583455	-0.676691	0.676691
	Nkx2-4	17.4281	0.0570123	17.3577	0.0520074	0.995964	0.210528	-0.00583455	-0.676691	0.676691
	Smg6	144.119	5.72705	137.052	5.22629	0.950964	0.210542	-0.0725374	-0.676661	0.676661
	Fam213a	294.637	39.9812	259.319	9.88874	0.88013	0.210552	-0.184212	-0.676641	0.676641
	Tax1bp1	2402.23	35.8082	2287.16	113.233	0.952096	0.210804	-0.0708204	-0.676121	0.676121
	Kmt2e	4984.66	487.016	4533.01	185.822	0.909391	0.210885	-0.137028	-0.675954	0.675954
	Slc7a13	9.02366	0.208037	8.83089	0.0791014	0.978637	0.210986	-0.0311544	-0.675745	0.675745
	Ppp2r5b	286.763	6.6112	280.636	2.51376	0.978637	0.210986	-0.0311544	-0.675745	0.675745
	Cyp2b19	11.3429	0.261505	11.1005	0.0994315	0.978637	0.210986	-0.0311544	-0.675745	0.675745
	Abhd4	150.148	18.3293	133.164	6.96788	0.886887	0.210992	-0.173178	-0.675733	0.675733
	Olfr849	12.323	1.20399	11.086	0.714817	0.899617	0.21146	-0.152618	-0.674771	0.674771
	Sprr2a2; Sprr2a1	25.9603	2.17811	22.7924	2.63173	0.877971	0.211515	-0.187755	-0.674658	0.674658
	Erh	370.294	22.2121	349.806	8.28237	0.944671	0.211563	-0.0821168	-0.674561	0.674561
	Rell1	104.875	6.29094	99.0725	2.34574	0.944671	0.211563	-0.0821168	-0.674561	0.674561
	Zkscan5	117.731	7.26862	111.438	1.3286	0.946556	0.211659	-0.0792409	-0.674363	0.674363
	C1qtnf2	32.0913	1.06042	30.7662	0.996291	0.95871	0.211703	-0.0608331	-0.674274	0.674274
	Fgf4	17.1973	0.568263	16.4872	0.533899	0.95871	0.211703	-0.0608331	-0.674274	0.674274
	Fam124b	17.1973	0.568263	16.4872	0.533899	0.95871	0.211703	-0.0608331	-0.674274	0.674274
	n-R5s32	14.4664	1.54099	13.0736	0.498542	0.903717	0.211779	-0.146056	-0.674118	0.674118
	Xlr4b	33.6879	4.23048	29.7963	1.55911	0.884482	0.211914	-0.177095	-0.67384	0.67384
	Spaca7	13.9114	0.646327	13.3173	0.237323	0.957298	0.212026	-0.0629597	-0.673612	0.673612
	Ly86	56.0045	4.28409	50.4034	4.37022	0.899987	0.212041	-0.152023	-0.673581	0.673581
	Cdh19	43.1186	5.26371	38.4764	1.34459	0.892337	0.212153	-0.164339	-0.673352	0.673352
	Sumf2	69.9824	3.96058	65.0077	3.76576	0.928915	0.212203	-0.106382	-0.673248	0.673248
	Mrgpra2a	20.995	1.83376	18.6914	1.744	0.89028	0.212214	-0.167668	-0.673227	0.673227
	Eml5	209.106	26.9929	175.187	25.6904	0.837789	0.212245	-0.255341	-0.673163	0.673163
	Rcbtb1	224.507	6.53222	218.662	1.95863	0.973963	0.212284	-0.0380612	-0.673083	0.673083
	Olfr935	29.5112	5.02317	23.9866	3.62053	0.812797	0.212411	-0.299032	-0.672823	0.672823
	Coq2	452.141	13.4317	435.232	12.8356	0.962604	0.212419	-0.0549858	-0.672807	0.672807
	Vmn1r176	11.8814	0.352959	11.437	0.337293	0.962604	0.212419	-0.0549858	-0.672807	0.672807
	Zfp3	115.127	11.6471	103.618	6.10646	0.900031	0.212425	-0.151954	-0.672794	0.672794
	Klhdc3	2030.15	63.9364	1964.93	37.4263	0.967872	0.212483	-0.0471119	-0.672675	0.672675
	Zfp869	257.981	10.2517	248.596	3.69829	0.963624	0.212568	-0.0534576	-0.672502	0.672502
	Olfr656	10.3468	0.411166	9.97047	0.148328	0.963624	0.212568	-0.0534576	-0.672502	0.672502
	Lilr4b	77.5746	14.6975	64.1234	5.29734	0.826604	0.212596	-0.274732	-0.672445	0.672445
	Gatad2b	3089.17	426.003	2701.82	146.74	0.874611	0.212624	-0.193287	-0.672388	0.672388
	Use1	197.355	8.50519	186.617	8.18169	0.945592	0.212706	-0.080711	-0.672221	0.672221
	Gml2	11.7685	0.193367	11.5917	0.0693419	0.98498	0.212754	-0.021834	-0.672123	0.672123
	Tet3	164.221	15.4768	147.003	11.4904	0.895156	0.212755	-0.159789	-0.672121	0.672121
	Ppm1d	176.769	16.049	162.12	5.71692	0.917129	0.212962	-0.124803	-0.671698	0.671698
	Tctex1d4	17.8866	1.37793	16.6291	0.490415	0.929697	0.212989	-0.105168	-0.671642	0.671642
	n-R5s197	200.459	5.28755	183.101	17.2131	0.913407	0.213041	-0.13067	-0.671537	0.671537
	Adam10	930.487	47.4253	874.087	40.8028	0.939387	0.213182	-0.0902089	-0.67125	0.67125
	Ssty2; Gm21257	57.9849	2.10993	55.3665	1.97231	0.954842	0.213297	-0.0666659	-0.671015	0.671015
	Ssh2	768.634	48.7181	724.284	17.1489	0.942301	0.213337	-0.0857409	-0.670934	0.670934
	Atp13a3	1490.03	189.763	1278.21	142.657	0.857842	0.213519	-0.221216	-0.670564	0.670564
	Sox17	28.7225	0.9491	27.8596	0.33215	0.969958	0.213522	-0.0440058	-0.670558	0.670558
	Nmnat1	45.3839	1.49966	44.0205	0.524824	0.969958	0.213522	-0.0440058	-0.670558	0.670558
	Tnik	696.758	56.0655	636.003	39.2485	0.912803	0.213609	-0.131625	-0.670381	0.670381
	Rpl31-ps13	37311.6	4492.91	32808.1	2507.19	0.8793	0.213682	-0.185573	-0.670232	0.670232
	Olfr699	14.2108	0.804248	13.4806	0.279778	0.948615	0.213713	-0.0761049	-0.670169	0.670169
	Dnajc12	256.449	15.3831	227.991	26.0474	0.889032	0.213779	-0.169693	-0.670035	0.670035
	Vmn1r-ps147	18.7759	1.44644	17.2363	0.967709	0.918003	0.213807	-0.12343	-0.669978	0.669978
	Esp1	13.872	1.06028	12.8085	0.594357	0.923335	0.213942	-0.115073	-0.669703	0.669703
	Rbm48	86.5065	9.35262	77.5675	4.35492	0.896667	0.214043	-0.157356	-0.669499	0.669499
	Vmn1r-ps21	15.0742	1.14151	14.0095	0.472154	0.929366	0.214098	-0.105681	-0.669387	0.669387
	Tmem159	120.956	5.80945	115.393	2.73216	0.95401	0.214203	-0.0679235	-0.669175	0.669175
	Cxcl10	11.1244	1.26828	10.0562	0.0492884	0.903982	0.214255	-0.145634	-0.669069	0.669069
	Mios	485.779	61.0035	407.566	60.7556	0.838994	0.214282	-0.253267	-0.669015	0.669015
	Hesx1	14.538	0.724449	13.8829	0.247401	0.954939	0.21431	-0.06652	-0.668958	0.668958
	Ablim2	179.987	8.96905	171.877	3.06296	0.954939	0.21431	-0.06652	-0.668958	0.668958
	Gps2	249.302	12.4231	238.068	4.24253	0.954939	0.21431	-0.06652	-0.668958	0.668958
	Gja8	21.8832	1.09047	20.8971	0.3724	0.954939	0.21431	-0.06652	-0.668958	0.668958
	Sh2b1	258.445	5.95834	250.803	5.93827	0.970432	0.214315	-0.0433007	-0.668948	0.668948
	Dad1	759.66	118.491	643.437	61.5818	0.847007	0.2144	-0.239554	-0.668775	0.668775
	Mthfd2	59.5951	4.38703	54.8485	3.07939	0.920353	0.214631	-0.119741	-0.668308	0.668308
	Olfr1251	8.26561	0.608464	7.7169	0.205188	0.933615	0.214722	-0.0991007	-0.668123	0.668123
	Phf20-ps	1053.99	88.6736	896.142	143.414	0.850241	0.214751	-0.234057	-0.668065	0.668065
	Ano1	58.2206	0.764433	56.1407	2.03925	0.964276	0.214831	-0.0524813	-0.667903	0.667903
	Parp12	137.275	14.3806	124.181	5.20534	0.90462	0.214853	-0.144617	-0.667859	0.667859
	Acbd5	1493.06	152.704	1344.21	77.8671	0.900304	0.214889	-0.151516	-0.667785	0.667785
	Vprbp	824.632	30.0064	792.618	20.3722	0.961178	0.215051	-0.057124	-0.667459	0.667459
	Rpl36	1072.91	80.7351	974.979	72.9756	0.908721	0.215249	-0.138091	-0.667059	0.667059
	Vmn2r100	14.1688	0.610618	13.6201	0.202621	0.96127	0.215255	-0.0569861	-0.667047	0.667047
	Eif5a2	54.3666	2.34298	52.261	0.77747	0.96127	0.215255	-0.0569861	-0.667047	0.667047
	Ankrd45	18.7285	0.494006	18.2846	0.163782	0.9763	0.215284	-0.0346043	-0.666988	0.666988
	Zswim3	26.6703	0.703489	26.0382	0.233234	0.9763	0.215284	-0.0346043	-0.666988	0.666988
	Tprgl	586.978	15.4829	573.066	5.13316	0.9763	0.215284	-0.0346043	-0.666988	0.666988
	Gtf3a	396.995	25.859	355.417	36.6087	0.895268	0.215326	-0.159608	-0.666903	0.666903
	Olfr1016	12.3706	2.16565	10.5403	0.229787	0.852041	0.215393	-0.231006	-0.666768	0.666768
	Zfp945	173.148	10.3499	150.999	21.036	0.872079	0.215401	-0.19747	-0.666753	0.666753
	Peli2	134.299	12.257	117.288	13.9913	0.873337	0.215427	-0.19539	-0.666699	0.666699
	Kdm3a	331.786	10.9635	317.568	11.1985	0.957148	0.215505	-0.0631866	-0.666542	0.666542
	Rpl17-ps10; Gm10294	189.903	11.1649	175.529	11.2659	0.924305	0.215572	-0.113559	-0.666408	0.666408
	Dnajb5	330.906	6.5318	322.424	6.69162	0.974367	0.215653	-0.0374627	-0.666245	0.666245
	Rfxank	126.262	2.49231	123.026	2.55329	0.974367	0.215653	-0.0374627	-0.666245	0.666245
	Ear7; Ear6	23.1434	1.38826	21.8993	0.454501	0.946246	0.215705	-0.079713	-0.66614	0.66614
	Dpy19l4	1013.92	92.0539	877.251	116.552	0.865209	0.215731	-0.20888	-0.666088	0.666088
	Ier3	29.6914	2.59333	26.3196	2.66387	0.88644	0.215786	-0.173905	-0.665977	0.665977
	Sertm1	8.4172	0.0275351	8.10414	0.322709	0.962807	0.215881	-0.0546815	-0.665786	0.665786
	Spata33	17.9195	0.235282	16.2359	1.72837	0.906048	0.215915	-0.142341	-0.665716	0.665716
	Fam160a1	583.357	48.9445	539.561	15.9124	0.924924	0.21594	-0.112593	-0.665667	0.665667
	Nsa2	2628.75	39.5354	2386.93	247.712	0.908009	0.216058	-0.139222	-0.665429	0.665429
	Zfp655	232.607	11.5912	217.488	11.9906	0.935002	0.216142	-0.0969583	-0.665262	0.665262
	Ighv1-9	15.4457	3.13786	12.7634	0.559573	0.826337	0.216154	-0.275197	-0.665237	0.665237
	Omd	85.3103	3.67652	75.7877	9.32214	0.888377	0.216201	-0.170756	-0.665143	0.665143
	Vmn1r-ps61	21.2652	1.55396	18.7223	2.26133	0.880419	0.216336	-0.183738	-0.66487	0.66487
	Bckdhb	814.734	81.0386	710.627	81.7419	0.872219	0.216348	-0.197237	-0.664847	0.664847
	Ebf3	185.969	10.5247	172.215	10.9335	0.926038	0.216358	-0.110856	-0.664828	0.664828
	Rad23a	591.781	33.4913	548.012	34.7921	0.926038	0.216358	-0.110856	-0.664828	0.664828
	Osgepl1	1425.13	24.7206	1398.93	16.6784	0.981609	0.216571	-0.0267793	-0.664401	0.664401
	Kdm3b	563.036	56.9611	512.328	18.0664	0.909938	0.21678	-0.13616	-0.663981	0.663981
	Sidt2	621.938	18.4759	597.699	19.3551	0.961027	0.216791	-0.0573518	-0.66396	0.66396
	Amtn	17.1558	0.509648	16.4872	0.533899	0.961027	0.216791	-0.0573518	-0.66396	0.66396
	Ppard	116.213	3.45234	111.684	3.61661	0.961027	0.216791	-0.0573518	-0.66396	0.66396
	Ube2l6	54.5924	1.62178	52.4647	1.69895	0.961027	0.216791	-0.0573518	-0.66396	0.66396
	Macrod2os2; Macrod2os1; RP23-467E8.1; RP23-467E8.2; Gm14105	13.432	0.488759	12.997	0.154953	0.96761	0.216795	-0.0475028	-0.663951	0.663951
	Ctla4	13.9057	0.505995	13.4553	0.160418	0.96761	0.216795	-0.0475028	-0.663951	0.663951
	Ubxn7	571.214	23.7079	533.027	33.8407	0.933148	0.216981	-0.0998224	-0.663579	0.663579
	Cox19	97.852	5.86965	91.698	3.85557	0.93711	0.217059	-0.0937101	-0.663422	0.663422
	Tubgcp5	207.321	18.8228	182.523	19.8994	0.880386	0.21727	-0.183792	-0.663	0.663
	Sp7	7.6645	0.356095	7.19533	0.376499	0.938787	0.217275	-0.0911307	-0.662989	0.662989
	Sirt5	78.151	3.63092	73.3671	3.83897	0.938787	0.217275	-0.0911307	-0.662989	0.662989
	Abca8a	4178.96	473.633	3776.45	78.3768	0.903683	0.217344	-0.146112	-0.662852	0.662852
	Cops3	1056.68	56.2256	982.488	59.65	0.929784	0.217456	-0.105033	-0.662628	0.662628
	Olfr552	11.6866	0.152033	11.4342	0.226493	0.978399	0.21746	-0.0315046	-0.66262	0.66262
	Rhbdl3	54.8287	0.900885	53.6398	0.955896	0.978316	0.217464	-0.0316276	-0.662612	0.662612
	Ablim3	127.034	19.3135	109.392	7.44938	0.861128	0.217492	-0.215701	-0.662557	0.662557
	Kat2b	2425.56	185.393	2194.99	177.673	0.904942	0.217761	-0.144103	-0.66202	0.66202
	Urb2	119.714	8.40359	108.592	8.97099	0.907098	0.217789	-0.140669	-0.661963	0.661963
	E2f3	104.589	11.6718	94.2605	3.59449	0.901247	0.217797	-0.150006	-0.661949	0.661949
	Ifne	17.0785	0.564338	16.4828	0.379555	0.965118	0.217805	-0.0512233	-0.661932	0.661932
	Olfr455	17.651	0.848761	16.9417	0.0509371	0.959814	0.217813	-0.0591739	-0.661916	0.661916
	Pkig	387.537	18.0051	371.614	5.52839	0.958911	0.217901	-0.0605305	-0.661741	0.661741
	Olfr477	11.067	0.514177	10.6123	0.157875	0.958911	0.217901	-0.0605305	-0.661741	0.661741
	Ercc4	63.4783	2.94922	60.8701	0.905545	0.958911	0.217901	-0.0605305	-0.661741	0.661741
	Fate1	13.3447	0.619998	12.7964	0.190367	0.958911	0.217901	-0.0605305	-0.661741	0.661741
	Ighv2-6	68.2758	6.67961	62.6852	0.530303	0.918117	0.217931	-0.12325	-0.66168	0.66168
	Atm	332.591	12.1022	316.542	12.9761	0.951745	0.218026	-0.0713534	-0.661491	0.661491
	Dhx29	441.909	16.08	420.585	17.2411	0.951745	0.218026	-0.0713534	-0.661491	0.661491
	Commd4	207.498	4.11675	195.099	12.3864	0.940248	0.218136	-0.0888867	-0.661273	0.661273
	Med30	547.287	34.6885	477.003	66.6074	0.871577	0.218145	-0.1983	-0.661256	0.661256
	Paics	4797.87	671.401	4122.81	393.142	0.859299	0.218187	-0.218768	-0.661171	0.661171
	Jph1	80595.8	3938.29	68780.2	11802.9	0.853397	0.218212	-0.228712	-0.661121	0.661121
	Olfr92	17.6173	0.997032	16.6042	0.603378	0.942497	0.218218	-0.0854405	-0.661109	0.661109
	Vmn2r79	13.5819	0.270392	13.2935	0.187629	0.978759	0.218335	-0.030974	-0.660877	0.660877
	Zfp616	18.0523	0.596516	17.5102	0.226049	0.96997	0.218351	-0.0439884	-0.660844	0.660844
	Rbks	126.358	10.3896	115.926	6.06589	0.917438	0.218352	-0.124317	-0.660843	0.660843
	Ogfr	214.847	5.66706	207.309	6.11383	0.964919	0.218363	-0.0515203	-0.660821	0.660821
	Glra2	11.6089	0.306211	11.2017	0.330352	0.964919	0.218363	-0.0515203	-0.660821	0.660821
	Ccdc106	14.3917	0.379613	13.8868	0.40954	0.964919	0.218363	-0.0515203	-0.660821	0.660821
	Dennd2c	71.7907	6.5179	63.115	7.04405	0.879152	0.218459	-0.185815	-0.66063	0.66063
	Ccr4	9.51412	0.0935839	9.43163	0.0282591	0.99133	0.218484	-0.012563	-0.66058	0.66058
	Ntn5	19.4281	0.1911	19.2596	0.0577059	0.99133	0.218484	-0.012563	-0.66058	0.66058
	Slc22a5	126.244	1.24177	125.149	0.374974	0.99133	0.218484	-0.012563	-0.66058	0.66058
	Tfpt	137.194	1.34948	136.004	0.407497	0.99133	0.218484	-0.012563	-0.66058	0.66058
	Insm2	10.8534	0.106757	10.7593	0.032237	0.99133	0.218484	-0.012563	-0.66058	0.66058
	Vmn2r65	12.9069	0.126956	12.795	0.0383365	0.99133	0.218484	-0.012563	-0.66058	0.66058
	Zfp113	67.9314	9.24684	59.7817	2.79064	0.880031	0.218504	-0.184374	-0.660541	0.660541
	Fam13c	87.9688	4.9785	81.3373	5.38874	0.924615	0.218545	-0.113075	-0.66046	0.66046
	Cln6	115.732	4.98759	109.087	5.40074	0.942584	0.218567	-0.0853068	-0.660416	0.660416
	Gla	69.4711	11.4242	59.4061	3.44127	0.85512	0.21857	-0.225801	-0.660409	0.660409
	Prr11	17.7177	1.30427	16.569	0.392304	0.935163	0.218622	-0.0967095	-0.660306	0.660306
	Nlk	330.858	3.25443	304.166	27.6428	0.919325	0.218662	-0.121353	-0.660226	0.660226
	Btg4	16.5674	0.327027	16.28	0.0973868	0.982649	0.218974	-0.0252526	-0.659608	0.659608
	Foxa2	17.7565	0.350499	17.4484	0.104377	0.982649	0.218974	-0.0252526	-0.659608	0.659608
	Zc3h10	32.906	0.649536	32.335	0.193428	0.982649	0.218974	-0.0252526	-0.659608	0.659608
	Pramel3	15.7828	0.311538	15.5089	0.0927744	0.982649	0.218974	-0.0252526	-0.659608	0.659608
	Thoc2	1370.3	27.0486	1346.53	8.05492	0.982649	0.218974	-0.0252526	-0.659608	0.659608
	Vmn2r-ps12	28.5649	4.401	24.8929	0.370324	0.87145	0.219359	-0.198511	-0.658844	0.658844
	Ift88	153.344	4.55539	149.351	1.33779	0.973957	0.219468	-0.0380698	-0.658629	0.658629
	Ubxn8	166.644	4.9505	162.304	1.45382	0.973957	0.219468	-0.0380698	-0.658629	0.658629
	Pcp2	30.9234	0.918642	30.1181	0.269778	0.973957	0.219468	-0.0380698	-0.658629	0.658629
	Hist1h2bp	47.5254	1.41184	46.2877	0.414616	0.973957	0.219468	-0.0380698	-0.658629	0.658629
	Mapt	192.755	5.72618	187.736	1.68161	0.973957	0.219468	-0.0380698	-0.658629	0.658629
	Atp6v0e2	118.888	1.56099	112.222	6.82242	0.943929	0.219547	-0.0832502	-0.658473	0.658473
	Dpy19l2	16.6115	0.548906	15.8739	0.605327	0.955596	0.219591	-0.0655277	-0.658385	0.658385
	Ankrd46	201.426	6.65589	192.482	7.34003	0.955596	0.219591	-0.0655277	-0.658385	0.658385
	Sertad1	32.3145	1.06779	30.8796	1.17755	0.955596	0.219591	-0.0655277	-0.658385	0.658385
	Olfr359-ps1	19.1444	1.70581	17.1815	1.41939	0.897465	0.219667	-0.156072	-0.658235	0.658235
	Cul1	5009.85	371.638	4572.31	324.016	0.912664	0.219718	-0.131844	-0.658135	0.658135
	Rbm15	1180.62	62.8201	1096.02	69.5842	0.928347	0.219844	-0.107264	-0.657886	0.657886
	Rnf5	168.214	21.1241	149.733	6.13805	0.890135	0.219845	-0.167904	-0.657882	0.657882
	Col4a3bp	5563.38	1074.03	4532.68	541.322	0.814734	0.219846	-0.295599	-0.657881	0.657881
	Tas2r139	9.67759	0.417065	9.03472	0.565887	0.933571	0.2199	-0.0991681	-0.657774	0.657774
	Cabs1	10.612	0.390432	9.88959	0.674527	0.931922	0.219954	-0.101719	-0.657668	0.657668
	Csprs	46.2416	1.83756	44.635	0.53215	0.965257	0.219965	-0.0510156	-0.657646	0.657646
	Mas1	18.0149	0.715882	17.389	0.207316	0.965257	0.219965	-0.0510156	-0.657646	0.657646
	Txlng	335.721	13.341	324.057	3.86349	0.965257	0.219965	-0.0510156	-0.657646	0.657646
	Ece1	1067.25	164.536	925.402	40.5716	0.867088	0.219967	-0.20575	-0.657642	0.657642
	Zbtb2	76.1683	3.0268	72.0853	3.36498	0.946394	0.220054	-0.0794865	-0.657471	0.657471
	Prpf19	1623.25	69.5605	1517.79	92.2577	0.935027	0.220069	-0.0969199	-0.657441	0.657441
	Mtl5	18.296	0.240225	17.9718	0.267361	0.982279	0.220118	-0.0257954	-0.657345	0.657345
	Ubxn2a	4400.52	57.7785	4322.53	64.305	0.982279	0.220118	-0.0257954	-0.657345	0.657345
	Uvssa	105.673	1.38747	103.8	1.5442	0.982279	0.220118	-0.0257954	-0.657345	0.657345
	Hmgn3	133.494	3.9657	127.656	5.04068	0.956271	0.220129	-0.064508	-0.657323	0.657323
	Npepl1	281.336	17.8319	257.261	19.8608	0.914424	0.220161	-0.129065	-0.65726	0.65726
	Fpr2; Fpr3	17.5835	1.11449	16.0788	1.2413	0.914424	0.220161	-0.129065	-0.65726	0.65726
	Rpl31-ps15	17360.2	2085.53	15467.6	806.402	0.890983	0.220226	-0.16653	-0.657132	0.657132
	Rictor	981.056	45.5802	900.863	73.9437	0.918258	0.220259	-0.123029	-0.657067	0.657067
	Mageb5	18.3895	1.41667	16.4751	1.5808	0.895896	0.220269	-0.158596	-0.657047	0.657047
	Olfr204	10.0528	2.34145	8.05712	0.490101	0.801478	0.220294	-0.319265	-0.656998	0.656998
	Pigw	69.1094	5.32398	64.4636	1.52631	0.932776	0.220327	-0.100398	-0.656933	0.656933
	Cd209c	67.355	1.55284	65.2552	1.7351	0.968825	0.220347	-0.0456919	-0.656892	0.656892
	Atn1	180.232	4.15518	174.613	4.64287	0.968825	0.220347	-0.0456919	-0.656892	0.656892
	Tmem158	17.0738	0.39363	16.5415	0.43983	0.968825	0.220347	-0.0456919	-0.656892	0.656892
	Arhgap15	72.5927	3.61741	69.4384	1.03301	0.956548	0.220467	-0.0640908	-0.656657	0.656657
	Spag11b	13.9457	0.694938	13.3398	0.198452	0.956548	0.220467	-0.0640908	-0.656657	0.656657
	Vmn1r143; Vmn1r95	33.6879	4.23048	29.6267	2.15066	0.879447	0.220582	-0.185331	-0.656429	0.656429
	Olfr283	11.141	0.444254	10.3649	0.715233	0.93034	0.220726	-0.104171	-0.656147	0.656147
	Cish	27.6314	2.31831	24.1131	2.53132	0.872673	0.220786	-0.196488	-0.656028	0.656028
	Pter	973.557	71.6674	867.861	91.6536	0.891433	0.221025	-0.165802	-0.655558	0.655558
	Gjd4	12.4623	1.17449	11.2785	0.70883	0.905008	0.221027	-0.143997	-0.655555	0.655555
	Cab39l	1858.36	124.496	1755.31	5.25927	0.944545	0.221096	-0.0823086	-0.65542	0.65542
	Hist1h2bq; Hist1h2br	35.0244	2.52007	32.5354	1.42642	0.928934	0.221113	-0.106352	-0.655387	0.655387
	Zfp772	106.757	4.95999	96.9839	9.29517	0.908451	0.221192	-0.138519	-0.655231	0.655231
	Lipt1	97.9144	6.87331	88.556	7.79111	0.904423	0.221192	-0.14493	-0.65523	0.65523
	Cdnf	658.913	48.3593	614.507	20.2756	0.932607	0.221245	-0.100658	-0.655127	0.655127
	Plekhd1os	11.5207	0.730211	10.8392	0.331622	0.940851	0.221259	-0.0879615	-0.655099	0.655099
	Astx5	23.8185	1.80367	19.4595	4.29271	0.816989	0.221286	-0.291612	-0.655047	0.655047
	Olfr755-ps1	14.2277	0.422661	13.6509	0.481376	0.95946	0.221475	-0.0597054	-0.654675	0.654675
	Klhl24	37987.9	5276.03	32332.7	3783.81	0.851132	0.221696	-0.232545	-0.654242	0.654242
	Rnf170	533.556	50.2842	474.895	43.4804	0.890056	0.221698	-0.168031	-0.654238	0.654238
	Rpp38	907.356	102.864	746.254	143.663	0.822449	0.221786	-0.282002	-0.654066	0.654066
	Ufm1	609.216	46.9321	545.008	53.7308	0.894606	0.221788	-0.160675	-0.654061	0.654061
	Htatsf1	1762.51	213.166	1537.72	146.88	0.872457	0.221846	-0.196845	-0.653948	0.653948
	Rnf130	742.921	17.394	688.531	55.0603	0.926789	0.221878	-0.109688	-0.653886	0.653886
	Kiz	737.798	74.6414	666.278	38.1818	0.903062	0.221948	-0.147103	-0.65375	0.65375
	Rpl30; Gm12191	744.758	22.1245	668.762	77.4506	0.897959	0.222006	-0.155279	-0.653635	0.653635
	Eppin	14.9114	2.45211	12.791	0.669297	0.857805	0.222099	-0.221279	-0.653454	0.653454
	Hdhd2	1301.67	82.5036	1188.5	94.9751	0.913056	0.222121	-0.131225	-0.65341	0.65341
	Papolg	378.111	33.732	342.165	23.9167	0.904932	0.222172	-0.144119	-0.653311	0.653311
	Olfr1426	12.5761	1.16393	11.503	0.504316	0.91467	0.222177	-0.128677	-0.653301	0.653301
	Mrps15	462.393	30.1189	431.715	18.9273	0.933654	0.22225	-0.0990399	-0.653159	0.653159
	Cyp2u1	139.271	6.94009	132.566	3.6734	0.951855	0.222254	-0.0711865	-0.653151	0.653151
	Vmn2r85	12.9657	0.888681	12.0943	0.495783	0.932793	0.222287	-0.100372	-0.653086	0.653086
	Vps26b	258.378	0.845231	251.276	7.428	0.972513	0.222419	-0.0402107	-0.652828	0.652828
	Mmd	62.2281	5.8646	55.6398	4.70842	0.894126	0.222509	-0.161449	-0.652652	0.652652
	Olfr1327-ps1	11.698	0.543494	11.1623	0.309308	0.954207	0.222578	-0.0676262	-0.652518	0.652518
	Osbpl8	655.449	77.7211	588.51	20.7528	0.897873	0.222898	-0.155416	-0.651893	0.651893
	Ppp3cc	654.99	34.8516	624.978	9.2976	0.95418	0.222931	-0.067667	-0.651829	0.651829
	Dffa	800.817	42.611	764.123	11.3676	0.95418	0.222931	-0.067667	-0.651829	0.651829
	V1rg10; Vmn1r79	17.4624	3.44144	14.3591	1.33569	0.822286	0.222971	-0.282287	-0.651753	0.651753
	Cbx5	269.595	11.6184	259.592	3.09493	0.962899	0.222985	-0.0545441	-0.651724	0.651724
	Cep55	16.0516	0.69176	15.4561	0.184272	0.962899	0.222985	-0.0545441	-0.651724	0.651724
	Kcnq4	113.351	4.88495	109.145	1.30126	0.962899	0.222985	-0.0545441	-0.651724	0.651724
	Rps6-ps1	10118.1	436.048	9742.68	116.155	0.962899	0.222985	-0.0545441	-0.651724	0.651724
	Dym	5930.71	849.119	5114.74	443.98	0.862415	0.223082	-0.213545	-0.651536	0.651536
	Zfp870	291.372	2.51474	274.482	17.6517	0.94203	0.223178	-0.0861544	-0.651348	0.651348
	Rpl31-ps1	20861.6	2219.88	18557.9	1479.38	0.889573	0.223189	-0.168815	-0.651328	0.651328
	Pard3bos2; RP23-361M22.1	13.0331	0.430663	12.6631	0.113428	0.97161	0.223399	-0.041551	-0.650918	0.650918
	Neurog3	13.8721	0.458385	13.4782	0.120729	0.97161	0.223399	-0.041551	-0.650918	0.650918
	Arf2	373.279	12.3345	362.681	3.24867	0.97161	0.223399	-0.041551	-0.650918	0.650918
	Asah2	183.303	23.6622	162.983	6.21514	0.889146	0.223499	-0.169508	-0.650724	0.650724
	ND2	124343	9371.67	115584	4407.63	0.929555	0.223707	-0.105388	-0.65032	0.65032
	Tlr6	14.8988	1.09676	13.5249	1.09375	0.907789	0.223723	-0.139571	-0.65029	0.65029
	Ocstamp	13.8054	0.364149	13.2993	0.430666	0.963338	0.223798	-0.0538863	-0.650144	0.650144
	Tsg101	1232.32	32.5052	1187.14	38.4428	0.963338	0.223798	-0.0538863	-0.650144	0.650144
	Mpp6	5226.95	260.467	4673.94	537.838	0.894201	0.223807	-0.161328	-0.650126	0.650126
	Cldn3	12.5022	0.41312	11.9278	0.488957	0.954055	0.223847	-0.0678564	-0.65005	0.65005
	Herc3	619.135	20.4585	590.688	24.2142	0.954055	0.223847	-0.0678564	-0.65005	0.65005
	Pde2a	337.263	12.8493	325.759	4.84622	0.965891	0.223966	-0.0500678	-0.649817	0.649817
	40422	88.116	7.00261	81.5061	3.45174	0.924986	0.224195	-0.112496	-0.649374	0.649374
	Samd9l	126.453	14.5527	113.161	6.16969	0.894891	0.224216	-0.160216	-0.649333	0.649333
	Mesdc2	85.6315	0.842298	84.4546	1.00689	0.986256	0.224481	-0.019966	-0.64882	0.64882
	Gnal	23.4265	0.23043	23.1045	0.275458	0.986256	0.224481	-0.019966	-0.64882	0.64882
	Ccdc14	83.8692	0.824964	82.7165	0.986168	0.986256	0.224481	-0.019966	-0.64882	0.64882
	Zfp410	132.52	1.30351	130.699	1.55823	0.986256	0.224481	-0.019966	-0.64882	0.64882
	Rab12	2052.66	200.551	1763.12	251.832	0.858941	0.224518	-0.219368	-0.64875	0.64875
	Krtap4-16	21.3367	4.38385	17.5292	1.33122	0.821551	0.224554	-0.283578	-0.64868	0.64868
	Rinl	18.6838	0.430747	18.3159	0.109566	0.980312	0.224676	-0.0286868	-0.648443	0.648443
	Pigz	21.6113	0.49824	21.1858	0.126734	0.980312	0.224676	-0.0286868	-0.648443	0.648443
	Usp32	557.842	12.8608	546.859	3.27131	0.980312	0.224676	-0.0286868	-0.648443	0.648443
	Zfp212	115.657	2.66643	113.38	0.678241	0.980312	0.224676	-0.0286868	-0.648443	0.648443
	Smek2	1752.66	93.2579	1622.09	111.932	0.925503	0.224741	-0.11169	-0.648317	0.648317
	Esd	232.034	10.7804	219.613	9.23394	0.946469	0.224754	-0.0793733	-0.648293	0.648293
	Pou4f2	20.0286	2.86756	17.6107	0.60629	0.879276	0.224778	-0.185612	-0.648246	0.648246
	Car3	332117	26393.4	274416	56569.5	0.826262	0.224836	-0.27533	-0.648135	0.648135
	Slc16a4	31.3591	2.41581	29.2997	0.608089	0.934331	0.225061	-0.0979941	-0.647699	0.647699
	Slc35f6; Mir5625	151.145	10.0945	142.541	2.54017	0.943072	0.225072	-0.0845607	-0.647678	0.647678
	Acer3	64.8841	4.3334	61.1904	1.09045	0.943072	0.225072	-0.0845607	-0.647678	0.647678
	Six6	10.8077	1.54738	9.48898	0.388983	0.877982	0.22511	-0.187737	-0.647606	0.647606
	Cxcl2	13.5793	0.044422	13.3633	0.22531	0.984093	0.225116	-0.0231341	-0.647593	0.647593
	Ric8b	3581.02	226.974	3249.17	291.057	0.907333	0.225209	-0.140296	-0.647414	0.647414
	Olfr574	12.3901	0.492363	11.8613	0.362892	0.957319	0.225369	-0.0629276	-0.647105	0.647105
	Zcchc7	889.966	32.3837	844.312	39.413	0.948702	0.225648	-0.0759737	-0.646568	0.646568
	Trim31	18.222	0.663053	17.2872	0.806976	0.948702	0.225648	-0.0759737	-0.646568	0.646568
	Hectd1	14684.2	1282.56	13613.1	232.551	0.927064	0.225657	-0.109259	-0.64655	0.64655
	Extl2	198.203	15.3034	170.11	26.6589	0.858263	0.225728	-0.220508	-0.646415	0.646415
	Slc35b2	45.1982	2.09992	43.4145	0.517598	0.960536	0.225834	-0.0580886	-0.646211	0.646211
	Nav3	65.2629	3.03214	62.6874	0.747375	0.960536	0.225834	-0.0580886	-0.646211	0.646211
	Mrpl15	289.655	13.4575	278.224	3.31706	0.960536	0.225834	-0.0580886	-0.646211	0.646211
	Gzmb	14.5021	0.673774	13.9298	0.166075	0.960536	0.225834	-0.0580886	-0.646211	0.646211
	Snord88c	17.246	0.801256	16.1146	0.978368	0.934394	0.225864	-0.0978964	-0.646154	0.646154
	Scgb2b7	29.259	2.25403	27.3818	0.388395	0.935842	0.22591	-0.0956634	-0.646064	0.646064
	Sowahb	14.0449	1.22672	12.3115	1.49991	0.876582	0.225953	-0.19004	-0.645981	0.645981
	Olfr1167	21.1602	2.06741	19.4007	0.52494	0.91685	0.225979	-0.125242	-0.645933	0.645933
	Dyx1c1	53.4491	0.604978	50.7328	2.83282	0.949181	0.226045	-0.0752449	-0.645805	0.645805
	Cinp	128.006	1.25911	120.718	7.65209	0.943068	0.226046	-0.0845665	-0.645803	0.645803
	Psmd12	11332.9	950.851	9987.44	1165.93	0.881275	0.226143	-0.182336	-0.645617	0.645617
	Pglyrp1	20.4084	2.15729	18.3798	1.06983	0.900599	0.226291	-0.151043	-0.645333	0.645333
	Lrrn1	72.3688	7.34068	56.8478	15.1958	0.78553	0.226294	-0.348263	-0.645326	0.645326
	Atxn3	309.402	1.01215	302.936	6.80673	0.979099	0.226295	-0.0304727	-0.645325	0.645325
	Rpl6	286.15	8.50065	274.104	10.4526	0.957904	0.226328	-0.0620465	-0.645261	0.645261
	Olfr353	11.4982	0.0376141	10.8911	0.643596	0.947196	0.226337	-0.0782644	-0.645244	0.645244
	Xlr4d-ps	49.5058	8.40632	42.0532	3.09733	0.849459	0.22641	-0.235383	-0.645105	0.645105
	Mtpn	351.373	5.77338	343.179	7.12236	0.976679	0.226547	-0.0340441	-0.644842	0.644842
	Dppa1	13.3324	0.219063	13.0214	0.270248	0.976679	0.226547	-0.0340441	-0.644842	0.644842
	Galntl5	11.9328	0.196067	11.6545	0.241879	0.976679	0.226547	-0.0340441	-0.644842	0.644842
	Cd151	1533.33	176.462	1353.86	113.967	0.882955	0.226655	-0.179588	-0.644636	0.644636
	Olfr1222	13.5119	3.28131	10.3541	1.78345	0.766294	0.22673	-0.384031	-0.64449	0.64449
	Pcif1	79.5457	1.8339	76.939	2.26903	0.967229	0.226743	-0.0480704	-0.644466	0.644466
	Gpr82	14.3573	0.331002	13.8868	0.40954	0.967229	0.226743	-0.0480704	-0.644466	0.644466
	Vmn2r-ps70	9.94322	0.229237	9.61737	0.283629	0.967229	0.226743	-0.0480704	-0.644466	0.644466
	Ubp1	708	25.7624	686.235	6.14685	0.969258	0.227032	-0.045048	-0.643912	0.643912
	Rbm34	246.551	14.1259	217.68	28.1648	0.882898	0.227154	-0.179681	-0.643679	0.643679
	Platr13; RP23-223H19.2	160.422	9.36044	152.251	3.1366	0.949067	0.227239	-0.0754183	-0.643516	0.643516
	Bfar	191.353	2.16588	183.722	7.89885	0.960121	0.227271	-0.0587125	-0.643456	0.643456
	Vmn2r57	19.7069	0.585432	18.4246	1.26654	0.934932	0.227282	-0.0970672	-0.643435	0.643435
	Cpne3	702.855	71.1062	615.349	69.8367	0.875499	0.227325	-0.191823	-0.643352	0.643352
	Zfp128	34.1196	2.04667	32.3942	0.481918	0.949429	0.227519	-0.0748673	-0.642982	0.642982
	Hs6st1	235.639	5.7645	206.773	30.3316	0.877496	0.227646	-0.188536	-0.64274	0.64274
	Stag2	7491.92	297.716	6879.94	598.517	0.918315	0.227652	-0.122938	-0.642728	0.642728
	Fbxo31	450.441	38.1876	418.148	9.47001	0.928309	0.227793	-0.107324	-0.642459	0.642459
	Cdc26	135.735	5.84962	127.34	7.37653	0.93815	0.228036	-0.0921088	-0.641997	0.641997
	Vmn1r89	11.665	0.385454	11.1112	0.487137	0.952524	0.228187	-0.0701727	-0.64171	0.64171
	Ssxb8	19.7545	0.652763	18.8166	0.824962	0.952524	0.228187	-0.0701727	-0.64171	0.64171
	Srf	492.632	18.7982	476.108	6.75332	0.966459	0.228312	-0.0492198	-0.641471	0.641471
	Gdap10	220.61	35.3523	177.74	23.8867	0.805678	0.228369	-0.311725	-0.641362	0.641362
	Apex2	170.851	29.3133	142.909	15.625	0.836459	0.228387	-0.257634	-0.641328	0.641328
	Trim12a	173.883	15.1874	155.6	14.4118	0.894853	0.228502	-0.160278	-0.641109	0.641109
	Blvra	130.848	6.52038	125.375	1.49475	0.958168	0.228506	-0.0616489	-0.641102	0.641102
	Fam189a2	605.127	63.9654	548.351	24.5558	0.906176	0.228538	-0.142137	-0.641041	0.641041
	Lilrb4a	140.448	33.2022	111.744	10.5708	0.795627	0.228552	-0.329835	-0.641015	0.641015
	Vmn1r40	8.7502	1.33783	7.54882	0.549839	0.862703	0.22862	-0.213064	-0.640886	0.640886
	Ncl	8509.25	384.789	7609.61	900.758	0.894275	0.228652	-0.161209	-0.640825	0.640825
	Sec62	3394.82	199.59	2909.15	488.964	0.856939	0.228755	-0.222736	-0.64063	0.64063
	Olfr305	13.8306	0.923701	13.0227	0.323198	0.941583	0.22876	-0.0868403	-0.640619	0.640619
	Zfyve1	276.243	18.4494	260.105	6.45533	0.941583	0.22876	-0.0868403	-0.640619	0.640619
	Eif3m	4768.81	531.928	4130.02	503.161	0.866048	0.228791	-0.207481	-0.640561	0.640561
	Astx3	22.1176	1.62816	20.267	1.38529	0.916332	0.228872	-0.126058	-0.640407	0.640407
	Slc48a1	467.972	9.23737	439.082	29.8237	0.938265	0.229111	-0.0919334	-0.639954	0.639954
	Fgfr1op2	1311.65	34.5976	1261.5	44.4847	0.961768	0.229387	-0.0562399	-0.639432	0.639432
	Clec2e	55.6058	1.46673	53.4798	1.88588	0.961768	0.229387	-0.0562399	-0.639432	0.639432
	Rilpl2	55.2387	2.01	52.3218	2.59037	0.947196	0.229549	-0.0782654	-0.639125	0.639125
	Mvb12b	279.675	10.1767	264.907	13.1151	0.947196	0.229549	-0.0782654	-0.639125	0.639125
	Elfn1	17.5835	1.11449	16.6524	0.247733	0.947047	0.22964	-0.0784914	-0.638952	0.638952
	Vmn2r6	17.2217	1.09156	16.3097	0.242635	0.947047	0.22964	-0.0784914	-0.638952	0.638952
	Bax	98.1668	2.58937	96.0042	0.574298	0.977971	0.229722	-0.0321366	-0.638798	0.638798
	Tm7sf3	92.8714	2.44969	90.8255	0.543319	0.977971	0.229722	-0.0321366	-0.638798	0.638798
	Lrp6	2364.24	62.3622	2312.16	13.8314	0.977971	0.229722	-0.0321366	-0.638798	0.638798
	Lamtor2	156.19	4.11987	152.75	0.913749	0.977971	0.229722	-0.0321366	-0.638798	0.638798
	Rpl36-ps1	28.3816	0.49231	27.5336	0.801529	0.970124	0.229821	-0.0437588	-0.63861	0.63861
	Nars	11243.9	184.748	10817.8	427.3	0.962105	0.229875	-0.0557338	-0.638509	0.638509
	Ap3m1-ps	912.768	143.633	766.575	95.0796	0.839835	0.22992	-0.251821	-0.638424	0.638424
	Ift22	86.6026	10.2691	78.1343	1.78818	0.902216	0.230012	-0.148454	-0.63825	0.63825
	Olfr406	11.3728	2.15472	9.57545	0.474065	0.841963	0.230017	-0.248171	-0.63824	0.63824
	Ighv1-81	15.9116	2.87234	13.3287	1.21435	0.837672	0.230199	-0.255543	-0.637896	0.637896
	Pdzd8	626.878	83.1248	557.673	18.0589	0.889605	0.23048	-0.168764	-0.637366	0.637366
	Smg8	138.461	0.452948	132.227	6.67439	0.954976	0.230488	-0.0664636	-0.637352	0.637352
	Gba	226.147	8.98671	213.012	11.7438	0.941919	0.230538	-0.0863251	-0.637258	0.637258
	Jagn1	73.558	5.66668	68.8427	1.22682	0.935897	0.230608	-0.0955777	-0.637126	0.637126
	Hus1b	81.5876	1.61047	79.2325	2.10675	0.971134	0.230612	-0.0422577	-0.637118	0.637118
	Slc25a51	604.785	11.9379	587.327	15.6167	0.971134	0.230612	-0.0422577	-0.637118	0.637118
	Terc	29.8628	0.589466	29.0008	0.771115	0.971134	0.230612	-0.0422577	-0.637118	0.637118
	Cog5	362.109	7.14771	351.656	9.35033	0.971134	0.230612	-0.0422577	-0.637118	0.637118
	Fgf21	13.6748	0.959933	12.6213	0.766664	0.922958	0.230838	-0.115663	-0.636693	0.636693
	Phf10	810.932	55.1128	755.681	35.2756	0.931867	0.231127	-0.101804	-0.636149	0.636149
	Olfr1262	16.6867	0.495712	15.9585	0.654189	0.956359	0.231244	-0.0643751	-0.635929	0.635929
	Ginm1	1569.97	151.973	1369.11	171.099	0.872065	0.231328	-0.197493	-0.635772	0.635772
	H3f3aos; AC121292.3	30.9458	3.36826	28.2011	0.442277	0.911306	0.231401	-0.133992	-0.635635	0.635635
	Sctr	42.0679	1.81295	40.4415	0.769146	0.961339	0.231423	-0.0568831	-0.635594	0.635594
	Ugt8a	35.7571	5.6259	31.0944	1.18574	0.869601	0.231589	-0.201575	-0.635282	0.635282
	Zfp91; Cntf; Zfp91Cntf	849.387	16.7662	784.585	68.1661	0.923707	0.231618	-0.114493	-0.635228	0.635228
	Chmp6	34.1416	0.448277	33.4801	0.596637	0.980626	0.231862	-0.0282246	-0.634771	0.634771
	Psmb10	54.6995	0.718202	53.6398	0.955896	0.980626	0.231862	-0.0282246	-0.634771	0.634771
	Rubcn	145.21	12.7047	131.531	9.79639	0.905801	0.232175	-0.142734	-0.634185	0.634185
	Vmn1r-ps110	27.0237	1.71283	25.5518	0.560104	0.945533	0.232263	-0.0808006	-0.634021	0.634021
	Pum3	439.67	8.67871	423.446	15.7912	0.963098	0.232513	-0.0542454	-0.633552	0.633552
	Ccdc59	292.869	9.67748	278.519	13.0014	0.951004	0.232548	-0.0724767	-0.633487	0.633487
	Zswim7	760.467	133.19	648.058	37.1377	0.852185	0.232553	-0.230762	-0.633478	0.633478
	Ammecr1	280.103	18.7648	245.947	33.0481	0.87806	0.232632	-0.187609	-0.63333	0.63333
	Tnks	564.212	6.38618	531.237	35.1276	0.941556	0.232704	-0.0868808	-0.633197	0.633197
	Arrdc4	115.32	10.8681	106.36	2.20741	0.922308	0.232935	-0.116679	-0.632766	0.632766
	Vmn1r-ps132	12.9809	1.08675	11.7881	0.877974	0.90811	0.232937	-0.139061	-0.632761	0.632761
	Epdr1	811.405	81.5873	743.413	19.7669	0.916206	0.232962	-0.126257	-0.632716	0.632716
	Hbp1	1981.04	262.688	1739.12	128.091	0.877885	0.233001	-0.187896	-0.632642	0.632642
	Pdzrn4	17.8357	0.116825	17.6618	0.158203	0.990247	0.233136	-0.0141392	-0.632391	0.632391
	Brpf1	89.0595	0.583347	88.1909	0.789958	0.990247	0.233136	-0.0141392	-0.632391	0.632391
	Cst12	12.1822	0.0797941	12.0633	0.108056	0.990247	0.233136	-0.0141392	-0.632391	0.632391
	Slc30a8	17.4687	0.114421	17.2983	0.154947	0.990247	0.233136	-0.0141392	-0.632391	0.632391
	Bmi1	30.6263	0.200605	30.3276	0.271655	0.990247	0.233136	-0.0141392	-0.632391	0.632391
	Ints7	142.686	0.934604	141.294	1.26562	0.990247	0.233136	-0.0141392	-0.632391	0.632391
	Pde9a	33.7472	0.221047	33.4181	0.299338	0.990247	0.233136	-0.0141392	-0.632391	0.632391
	Crxos	13.0565	0.0855212	12.9292	0.115811	0.990247	0.233136	-0.0141392	-0.632391	0.632391
	Gaa	3008.9	146.872	2694.68	314.577	0.895571	0.233252	-0.159121	-0.632175	0.632175
	Plgrkt	108.663	2.50517	104.929	3.39789	0.965644	0.233255	-0.0504365	-0.632169	0.632169
	Sox5os3	20.7309	0.477943	20.0187	0.648258	0.965644	0.233255	-0.0504365	-0.632169	0.632169
	St3gal6	2201.25	72.7377	1958.33	254.669	0.889645	0.233283	-0.168698	-0.632118	0.632118
	Pcdh20	12.7517	0.776707	11.7435	0.856337	0.920933	0.233307	-0.118832	-0.632072	0.632072
	Ctxn2	16.7004	1.42588	15.5126	0.34869	0.928875	0.233387	-0.106444	-0.631923	0.631923
	Trbv30	16.8241	2.82657	14.1548	1.52399	0.841344	0.233397	-0.249233	-0.631905	0.631905
	Map9	68.3395	2.94515	65.9161	0.590434	0.964538	0.233407	-0.0520894	-0.631886	0.631886
	Atp2b1	3577.28	154.166	3450.42	30.9067	0.964538	0.233407	-0.0520894	-0.631886	0.631886
	Prr18	27.6193	1.005	26.1196	1.36672	0.9457	0.233451	-0.080545	-0.631805	0.631805
	Ube2z	272.027	9.8984	257.256	13.4611	0.9457	0.233451	-0.080545	-0.631805	0.631805
	Cdc27	1611.86	129.701	1449.86	134.287	0.89949	0.23353	-0.15282	-0.631657	0.631657
	Aga	172.859	12.1342	162.88	2.42311	0.94227	0.233548	-0.0857877	-0.631623	0.631623
	Lipo2	163.534	11.4796	154.093	2.2924	0.94227	0.233548	-0.0857877	-0.631623	0.631623
	Bnip3l	1663.25	111.083	1497.22	151.537	0.900173	0.233684	-0.151726	-0.631371	0.631371
	Lrp10	50.5554	3.37643	46.925	2.61969	0.92819	0.233824	-0.107507	-0.631111	0.631111
	Clp1	30.6589	2.57233	28.5463	0.508713	0.931093	0.233899	-0.103003	-0.630972	0.630972
	Exosc8	143.834	12.0904	130.623	9.72872	0.90815	0.233992	-0.138997	-0.630799	0.630799
	Vmn2r72	19.5774	0.777974	18.4115	1.06654	0.940448	0.234054	-0.0885803	-0.630683	0.630683
	Zfp781	528.652	33.6228	492.668	25.8555	0.931932	0.2341	-0.101703	-0.630598	0.630598
	Zim3	13.743	0.408264	13.408	0.0802069	0.975624	0.234137	-0.0356022	-0.63053	0.63053
	Aicda	14.1294	0.419742	13.785	0.0824618	0.975624	0.234137	-0.0356022	-0.63053	0.63053
	Popdc2	221.46	23.1732	186.705	31.8157	0.843065	0.234166	-0.246284	-0.630477	0.630477
	Plk2	225.97	31.5555	195.324	18.8094	0.86438	0.23424	-0.210262	-0.630339	0.630339
	Olfr1120	17.908	1.07421	16.2955	1.47715	0.909961	0.234283	-0.136123	-0.630258	0.630258
	Olfr1280	10.4682	1.07635	9.21536	0.985694	0.880315	0.234343	-0.183908	-0.630147	0.630147
	Fam133b	999.212	43.062	934.509	59.3299	0.935245	0.23443	-0.0965831	-0.629986	0.629986
	Rbl1	93.3545	4.0232	87.3094	5.54308	0.935245	0.23443	-0.0965831	-0.629986	0.629986
	Gpcpd1	23166.6	2201.51	19804.8	3105.06	0.854886	0.234727	-0.226196	-0.629437	0.629437
	Rad50	260.301	8.12614	236.217	25.1407	0.907476	0.234785	-0.140068	-0.629329	0.629329
	Mtmr1	1264.64	101.761	1111.28	140.998	0.878732	0.234858	-0.186505	-0.629195	0.629195
	Efnb2	261.741	22.9003	240.408	11.9022	0.918497	0.234873	-0.122653	-0.629168	0.629168
	Rnf170-ps	607.331	72.0154	522.807	67.1584	0.860827	0.234903	-0.216205	-0.629111	0.629111
	Dnase1	19.8063	0.822047	19.0012	0.505232	0.959353	0.234916	-0.0598661	-0.629088	0.629088
[truncated: 11,039 more rows]

## Sheet: IPA Analyses ready molecules
	Analyses ready molecules for IPA analyses (Spring Relase 2022)
	ID	Symbol	Expr Fold Change	Expr p-value
	TC0200004369.mm.1	ACTC1	3.85879	0.0434927
	TC1300002270.mm.1	ADCY2	-1.4794	0.0160187
	TC1100001813.mm.1	APOH	1.20015	0.00419857
	TC0200000798.mm.1	EPC2	-1.25758	0.0479281
	TC1100001609.mm.1	Gm11565 (includes others)	1.2368	0.03078
	TC1500000662.mm.1	H1-0	-1.37667	0.0222563
	TC0600003378.mm.1	KCNJ8	-1.2762	0.0121953
	TC1600001279.mm.1	mir-130	1.25877	0.0134217
	TC0X00002814.mm.1	mir-384	-1.28553	0.039983
	TC1300000124.mm.1	mir-467	1.41025	0.0469344
	TC1000001125.mm.1	Mir1931	1.46874	0.0370552
	TC0300000963.mm.1	Mir378c	2.22687	0.020191
	TC0200001440.mm.1	Mir7222	1.23064	0.0455492
	TC0700003054.mm.1	MRGPRX3	-1.3692	0.0128312
	TC0800002877.mm.1	NQO1	-1.65297	0.0401047
	TC1100003688.mm.1	NR1D1	-1.94069	0.0381698
	TC1700000780.mm.1	Olfr118/Olfr120	-1.24309	0.0140252
	TC1000003196.mm.1	Olfr816	-1.2152	0.0363348
	TC1300000160.mm.1	OR2W1	-1.21102	0.0365329
	TC0700002186.mm.1	Rasl2-9	-1.27596	0.032019
	TC0600002194.mm.1	Rbpj-ps3	-1.24667	0.0187056
	TC0X00000606.mm.1	Rpl7a-ps13	1.27473	0.0478458
	TC1300000818.mm.1	Rsl1 (includes others)	-1.26157	0.0452644
	TC1000001735.mm.1	SAMD5	-1.20347	0.0219385
	TC0700002810.mm.1	Scgb2b27 (includes others)	-1.28471	0.0264032
	TC0900000452.mm.1	SCN3B	-1.23977	0.0326456
	TC0500002420.mm.1	SEL1L3	-1.26437	0.0396938
	TC0800002011.mm.1	SMIM18	1.22252	0.0281195
	TC1500001544.mm.1	SNTB1	-1.2144	0.0080832
	TC1100001395.mm.1	TMEM100	-2.26802	0.0291249
	TC0700002165.mm.1	TMEM86B	1.28274	0.0317858
	TC1300001781.mm.1	TUBB2B	1.30413	0.0261189
	TC0700000326.mm.1	Vmn1r-ps74	-1.40707	0.0467213
	TC1700001860.mm.1	Zfp763	-1.35135	0.0437695
	TC1700000292.mm.1	Zfp946	-1.25089	0.0404711
	TC0400002392.mm.1	ZNF292	-1.23125	0.0452463
	Of regulated molecules, 36 were "analyses ready molecules" for IPA analyses; the remainigng were gene models, non coding RNA, or undefined transcripts.

## Sheet: Summary  of IPA findings
	Summarized IPA core analyses results
	Canonical Pathways
	Ingenuity Canonical Pathways	-log(p-value)	Ratio	Molecules
	Gap Junction Signaling	2.93	0.0152	ACTC1, ADCY2, TUBB2B
	Gustation Pathway	2.92	0.015	ADCY2, KCNJ8, SCN3B
	Remodeling of Epithelial Adherens Junctions	2.63	0.0294	ACTC1, TUBB2B
	Maturity Onset Diabetes of Young (MODY) Signaling	2.51	0.0256	APOH, KCNJ8
	Superoxide Radicals Degradation	2.07	0.125	NQO1
	Dilated Cardiomyopathy Signaling Pathway	1.98	0.0137	ACTC1, ADCY2
	Cellular Effects of Sildenafil (Viagra)	1.97	0.0134	ACTC1, ADCY2
	Germ Cell-Sertoli Cell Junction Signaling	1.85	0.0117	ACTC1, TUBB2B
	Dopamine-DARPP32 Feedback in cAMP Signaling	1.81	0.011	ADCY2, KCNJ8
	Granzyme A Signaling	1.7	0.0526	H1-0
	Sertoli Cell-Sertoli Cell Junction Signaling	1.7	0.00971	ACTC1, TUBB2B
	NRF2-mediated Oxidative Stress Response	1.59	0.00844	ACTC1, NQO1
	Insulin Secretion Signaling Pathway	1.49	0.00746	ADCY2, KCNJ8
	Circadian Rhythm Signaling	1.46	0.0303	NR1D1
	Sirtuin Signaling Pathway	1.42	0.00685	H1-0, NQO1
	Complement System	1.41	0.027	Scgb2b27
	Mechanisms of Viral Exit from Host Cells	1.37	0.0244	ACTC1
	Serotonin Receptor Signaling	1.35	0.0233	ADCY2
	Coronavirus Replication Pathway	1.33	0.0222	TUBB2B
	nNOS Signaling in Skeletal Muscle Cells	1.3	0.0208	SNTB1
	Tox Lists
	Ingenuity Toxicity Lists	-log(p-value)	p-value	Molecules
	NRF2-mediated Oxidative Stress Response	1.58	0.0263027	ACTC1, NQO1
	Oxidative Stress	1.23	0.0588844	NQO1
	Hypoxia-Inducible Factor Signaling	1.14	0.0724436	NQO1
	LXR/RXR Activation	0.912	0.122462	APOH
	FXR/RXR Activation	0.902	0.125314	APOH
	Aryl Hydrocarbon Receptor Signaling	0.803	0.157398	NQO1
	Hepatic Cholestasis	0.739	0.18239	ADCY2
	PPARα/RXRα Activation	0.731	0.18578	ADCY2
	RAR Activation	0.725	0.188365	ADCY2
	Cardiac Fibrosis	0.569	0.269774	ACTC1
	Cardiac Necrosis/Cell Death	0.543	0.286418	ACTC1
	Xenobiotic Metabolism Signaling	0.508	0.310456	NQO1
	Hepatic Fibrosis	0.505	0.312608	NQO1
	Cardiac Hypertrophy	0.442	0.36141	ACTC1
	Upstream Regulators
	Upstream Regulators (p-value of overlap; expression difference in Ctrl vs Cvs)	Target molecules in dataset
	SRFBP1 (p-value: 0,00335; expression:-1,26); Yaf2 (p-value: 0,0394; expression:-1,135); ZNF106 (p-value: 0,048; expression:-1,054); OXT (p-value: 0,033; expression:-1,043); DTNBP1 (p-value: 0,0221; expression:-1,04); Nppb (p-value: 0,0276; expression:-1,011); MTA3 (p-value: 0,0286; expression:-1,005); ADRB1 (p-value: 0,0243; expression:1,028); MTA2 (p-value: 0,0276; expression:1,061); CFB (p-valu…	ACTC1
	acetylcholine (p-value: 0,0405); ADCY5 (p-value: 0,00779); NRAS (p-value: 0,0224)	ADCY2
	Tcf 1/3/4 (p-value: 0,00668); Tcf 1/3/4 (p-value: 0,00668); miR-513a-3p (and other miRNAs w/seed AAAUUUC) (p-value: 0,01); miR-222-5p (miRNAs w/seed UCAGUAG) (p-value: 0,00543)	APOH
	HBP1 (p-value: 0,0166; expression:-1,139); miR-6821-5p (miRNAs w/seed UGCGUGG) (p-value: 0,0351); miR-548p (miRNAs w/seed AGCAAAA) (p-value: 0,0394); miR-181a-1-3p (and other miRNAs w/seed CCAUCGA) (p-value: 0,0469); GLI1 (p-value: 0,0212); miR-4421 (and other miRNAs w/seed CCUGUCU) (p-value: 0,0142); TERC (p-value: 0,000696; expression:-1,03); miR-3104-5p (and other miRNAs w/seed AGGGGGC) (p-val…	H1-0
	ACSL5 (p-value: 0,0188; expression:1,226); miR-1537-3p (miRNAs w/seed AAACCGU) (p-value: 0,048); miR-6868-5p (miRNAs w/seed CUGGCAG) (p-value: 0,0251); Bvht (p-value: 0,00316; expression:-1,03); GLI1 (p-value: 0,0212)	KCNJ8
	AGO2 (p-value: 0,000477; expression:-1,072); TNFRSF1B (p-value: 0,0062; expression:-1,002); Smad2/3 (p-value: 0,00276)	mir-130
	AGO2 (p-value: 0,000477; expression:-1,072)	mir-384
	AGO2 (p-value: 0,000477; expression:-1,072); TNFRSF1B (p-value: 0,0062; expression:-1,002); Smad2/3 (p-value: 0,00276)	mir-467
	GATA2 (p-value: 0,0109); miR-148a-3p (and other miRNAs w/seed CAGUGCA) (p-value: 0,0348); SLC13A1 (p-value: 0,00471); miR-4421 (and other miRNAs w/seed CCUGUCU) (p-value: 0,0142); miR-222-5p (miRNAs w/seed UCAGUAG) (p-value: 0,00543)	MRGPRX3
	NRAS (p-value: 0,0224); DBP (p-value: 0,021; expression:-1,731); PNPLA8 (p-value: 0,0089; expression:-1,21); ABCC1 (p-value: 0,0089; expression:-1,187); GSR (p-value: 0,0394; expression:-1,172); HOXC8 (p-value: 0,0384; expression:-1,122); TXNRD1 (p-value: 0,048; expression:-1,095); PLIN5 (p-value: 0,0448; expression:-1,082); FBXL5 (p-value: 0,0089; expression:-1,057); MCL1 (p-value: 0,0122; expre…	NQO1
	miR-29b-1-5p (miRNAs w/seed CUGGUUU) (p-value: 0,00268); miR-29b-1-5p (miRNAs w/seed CUGGUUU) (p-value: 0,00268); NR1D2 (p-value: 0,0155; expression:-1,087); PRKDC (p-value: 0,0319; expression:-1,049); BCO1 (p-value: 0,0144; expression:-1,014); CCAR2 (p-value: 0,0405; expression:1,04); cholesterol sulfate (p-value: 0,01); beta-carotene (p-value: 0,0491); BCO2 (p-value: 0,0111); miR-598-5p (miRNAs…	ND1R1
	GATA2 (p-value: 0,0109); miR-376a-5p (and other miRNAs w/seed GUAGAUU) (p-value: 0,0394); miR-4668-5p (miRNAs w/seed GGGAAAA) (p-value: 0,0193); miR-5113 (and other miRNAs w/seed CAGAGGA) (p-value: 0,0255); RASSF1 (p-value: 0,00461)	SAMD5
	Gm15807/Hmgn5 (p-value: 0,0351; expression:-1,206); Gm15807/Hmgn5 (p-value: 0,0351; expression:-1,206); Hmgn3 (p-value: 0,0341; expression:-1,046); VAV3 (p-value: 0,033)	Scgb2b27
	miR-6868-5p (miRNAs w/seed CUGGCAG) (p-value: 0,0251); miR-759 (miRNAs w/seed CAGAGUG) (p-value: 0,0384); miR-12204-5p (and other miRNAs w/seed UGAGUCU) (p-value: 0,0469); miR-129-1-3p (and other miRNAs w/seed AGCCCUU) (p-value: 0,00919); miR-6776-5p (miRNAs w/seed CUGGGUG) (p-value: 0,0228); miR-4721 (and other miRNAs w/seed GAGGGCU) (p-value: 0,0487); miR-6783-5p (miRNAs w/seed AGGGGAA) (p-valu…	SCN3B
	GATA2 (p-value: 0,0109); SOX4 (p-value: 0,0222; expression:-1,015)	SEL1L3
	miR-148a-3p (and other miRNAs w/seed CAGUGCA) (p-value: 0,0348); DTNB (p-value: 0,00446); IL5 (p-value: 0,0412; expression:1,058)	SMIM18
	miR-3104-5p (and other miRNAs w/seed AGGGGGC) (p-value: 0,0249)	SNTB1
	GLI1 (p-value: 0,0212); miR-208a-3p (and other miRNAs w/seed UAAGACG) (p-value: 0,0448); OTULIN (p-value: 0,00446); ZBTB48 (p-value: 0,0341); miR-6516-3p (miRNAs w/seed UCAUGUA) (p-value: 0,00643); NCOA2 (p-value: 0,000747); CAV1 (p-value: 0,0127; expression:-1,059); miR-129-1-3p (and other miRNAs w/seed AGCCCUU) (p-value: 0,00919); miR-6776-5p (miRNAs w/seed CUGGGUG) (p-value: 0,0228)	TMEM100
	miR-4721 (and other miRNAs w/seed GAGGGCU) (p-value: 0,0487)	TMEM86B
	ADCYAP1 (p-value: 0,029); MAP3K12 (p-value: 0,0319); RASSF1 (p-value: 0,00461); SOX4 (p-value: 0,0222; expression:-1,015); IL5 (p-value: 0,0412; expression:1,058)	TUBB2B
	SLC13A1 (p-value: 0,00471); miR-340-5p (miRNAs w/seed UAUAAAG) (p-value: 0,0133); miR-6516-3p (miRNAs w/seed UCAUGUA) (p-value: 0,00643)	ZNF292
	None of the upstream regulators reached significant z-score to indicate activation / inhibition of targets in the dataset
	Causal Networks
	Master Regulator	Expr Fold Change	Predicted Activation State	Activation z-score	p-value of overlap	Participating regulators	Target molecules in dataset
	CASP8AP2	-1.017	Inhibited	-2.333	0.0117	CASP3, CASP8AP2, CSF2, DICER1, EIF2AK2, HNF4A, NFkB (complex), NOS2, STAT4, TP53	ACTC1, mir-130, mir-467, MRGPRX3, NR1D1, SCN3B, SNTB1, TUBB2B, ZNF292
	DNM1L	-1.087	Inhibited	-2.333	0.014	CASP3, CSF2, DICER1, DNM1L, EIF2AK2, HNF4A, NFkB (complex), NOS2, STAT4, TP53	ACTC1, mir-130, mir-467, MRGPRX3, NR1D1, SCN3B, SNTB1, TUBB2B, ZNF292
	Hat		Inhibited	-2.333	0.0499	AHR, Ap1, AR, CSF2, FOS, Hat, HNF4A, IL1B, KAT2B, NFkB (complex), NOS2, STAT4, TP53	ACTC1, mir-130, mir-467, NQO1, NR1D1, Scgb2b27 , SCN3B, SNTB1, TUBB2B
	NFkB (complex)		Inhibited	-2.121	0.0514	AHR, CSF2, HNF4A, IL1B, NFkB (complex), NOS2, STAT4, TP53	ACTC1, mir-130, mir-467, NQO1, NR1D1, SCN3B, SNTB1, TUBB2B
	BIRC3	-1.062	Inhibited	-2.111	0.00135	AR, BIRC3, carbon monoxide, CASP3, caspase, CSF2, DICER1, EIF2AK2, GLI1, HNF4A, IKBKB, NFkB (complex), TP53, TRAF2	KCNJ8, mir-130, mir-467, MRGPRX3, NQO1, NR1D1, Scgb2b27 , SCN3B, SNTB1, TMEM100, ZNF292
	ERC1	1.013	Inhibited	-2.111	0.00216	AR, CSF2, ERC1, GLI1, HNF4A, IKBKB, NFkB (complex), NOS2, RB1, STAT4, TP53	ACTC1, H1-0, KCNJ8, mir-130, mir-467, NR1D1, Scgb2b27 , SCN3B, SNTB1, TMEM100, TUBB2B
	DLL4	1.003	Inhibited	-2.111	0.0111	AR, CSF2, DLL4, GLI1, IKBKB, LCK, NFkB (complex), NOS2, NOTCH1, RB1, STAT4, STAT5a/b, STAT5B, TCF3, TP53	ACTC1, H1-0, KCNJ8, mir-130, NR1D1, Rasl2-9, Scgb2b27 , SCN3B, SNTB1, TMEM100, TUBB2B
	piroxicam		Inhibited	-2	0.0137	ALOX5, CTNNB1, Jnk, PI3K (complex), piroxicam	ACTC1, mir-130, mir-467, NQO1
	TP53BP2	1.013	Inhibited	-2	0.0225	CTNNB1, NFkB (complex), RAF1, TP53BP2	ACTC1, mir-467, NQO1, NR1D1
	fenoprofen		Inhibited	-2	0.0234	CTNNB1, fenoprofen, PPARA, PPARG	ACTC1, mir-130, mir-467, NR1D1
	PLPP3	1.025	Inhibited	-2	0.044	CTNNB1, NFkB (complex), PLPP3, SHC1	ACTC1, mir-467, NQO1, NR1D1
	YOD1	-1.049	Activated	2.111	0.00342	CSF2, EIF2AK2, GLI1, HNF4A, ITCH, MAVS, NFkB (complex), NOS2, STAT4, TP53, TP63, YOD1	ACTC1, H1-0, KCNJ8, mir-130, mir-467, NR1D1, SCN3B, SNTB1, TMEM100, TUBB2B, ZNF292
	NMRAL1		Activated	2.111	0.0057	AR, CSF2, GLI1, HNF4A, IKBKB, NFkB (complex), NMRAL1, NOS2, RB1, STAT4, TP53	ACTC1, H1-0, KCNJ8, mir-130, mir-467, NR1D1, Scgb2b27 , SCN3B, SNTB1, TMEM100, TUBB2B
	vinpocetine		Activated	2.111	0.00629	AR, CSF2, GLI1, HNF4A, IKBKB, NFkB (complex), NOS2, RB1, STAT4, TP53, vinpocetine	ACTC1, H1-0, KCNJ8, mir-130, mir-467, NR1D1, Scgb2b27 , SCN3B, SNTB1, TMEM100, TUBB2B
	epicatechin gallate		Activated	2.138	0.000278	AGO2, AGT, AMPK, Ap1, AR, CASP3, CAV1, CSF2, DICER1, EGFR, EIF2AK2, epicatechin gallate, ERK, ERK1/2, GLI1, Jnk, LEP, NCOA2, NFkB (complex), NOS2, P38 MAPK, PRKCD, TEAD1, TP53	ACTC1, APOH, KCNJ8, mir-130, mir-384, MRGPRX3, NQO1, NR1D1, SAMD5, Scgb2b27 , SCN3B, SNTB1, TMEM100, ZNF292
	alvocidib		Activated	2.309	0.000742	acetylcholine, AKT1, alvocidib, BAD, CASP3, caspase, CDK1, CDK2, CDK4, CSF2, DICER1, E2F1, EIF2AK2, GLI1, Gsk3, Jnk, LEP, MAPK1, NCOA2, NFkB (complex), P38 MAPK, RB1, SMARCA4, SOX2, STAT1	ACTC1, ADCY2, APOH, H1-0, KCNJ8, MRGPRX3, NQO1, NR1D1, SEL1L3, SNTB1, TMEM100, ZNF292
	TIGAR	-1.063	Activated	2.309	0.00077	AR, CSF2, CYLD, GLI1, HNF4A, IKBKB, LCK, NFkB (complex), NOS2, RB1, STAT4, TIGAR, TP53	ACTC1, H1-0, KCNJ8, mir-130, mir-467, NR1D1, Rasl2-9, Scgb2b27 , SCN3B, SNTB1, TMEM100, TUBB2B
	NLRP2		Activated	2.333	0.0125	CASP1, caspase, CSF2, EIF2AK2, HNF4A, IL33, NFkB (complex), NLRP2, RB1, STAT4, TP53	H1-0, mir-130, mir-467, NR1D1, OR2W1, SCN3B, SNTB1, TUBB2B, ZNF292
	SIVA1	-1.008	Activated	2.333	0.0179	Camk, CASP3, CREB1, CSF2, DICER1, EIF2AK2, HNF4A, NFkB (complex), NOS2, SIVA1, STAT4, TP53	ACTC1, mir-130, mir-467, MRGPRX3, NR1D1, SCN3B, SNTB1, TUBB2B, ZNF292
	miR-515-3p (and other miRNAs w/seed AGUGCCU)		Activated	2.333	0.0215	AHR, CSF2, HNF4A, IL1B, miR-515-3p (and other miRNAs w/seed AGUGCCU), NFkB (complex), NOS2, STAT4, TP53	ACTC1, mir-130, mir-467, NQO1, NR1D1, SAMD5, SCN3B, SNTB1, TUBB2B
	eugenol		Activated	2.333	0.024	CASP3, CSF2, DICER1, EIF2AK2, eugenol, HNF4A, NFkB (complex), NOS2, STAT4, TP53	ACTC1, mir-130, mir-467, MRGPRX3, NR1D1, SCN3B, SNTB1, TUBB2B, ZNF292
	quinapril		Activated	2.333	0.0254	ACE, AGT, AHR, CSF2, HNF4A, IL1B, NFkB (complex), NOS2, quinapril, STAT4, TP53	ACTC1, KCNJ8, mir-130, mir-467, NQO1, NR1D1, SCN3B, SNTB1, TUBB2B
	UBE2E2		Activated	2.333	0.0261	CASP3, CSF2, DICER1, EIF2AK2, HNF4A, NFkB (complex), NOS2, STAT4, TP53, UBE2E2	ACTC1, mir-130, mir-467, MRGPRX3, NR1D1, SCN3B, SNTB1, TUBB2B, ZNF292
	N-acetylserotonin		Activated	2.333	0.0365	CASP3, CREB1, CSF2, DICER1, EIF2AK2, HNF4A, N-acetylserotonin, NFkB (complex), NOS2, NTRK2, STAT4, TP53	ACTC1, mir-130, mir-467, MRGPRX3, NR1D1, SCN3B, SNTB1, TUBB2B, ZNF292
	MEFV		Activated	2.828	0.0311	CASP1, CSF2, HNF4A, IL33, MEFV, NFkB (complex), NOS2, STAT4, TP53	ACTC1, mir-130, mir-467, NR1D1, OR2W1, SCN3B, SNTB1, TUBB2B
	NLRC3		Activated	2.828	0.0311	CASP1, CSF2, HNF4A, IL33, NFkB (complex), NLRC3, NOS2, STAT4, TP53	ACTC1, mir-130, mir-467, NR1D1, OR2W1, SCN3B, SNTB1, TUBB2B
	UBXN1	-1.032	Activated	3.162	0.0145	AR, BARD1, BRCA1, CASR, CSF2, HNF4A, IGF1R, MYC, NFkB (complex), NOS2, STAT4, TP53, UBXN1	ACTC1, mir-130, mir-467, NQO1, NR1D1, Scgb2b27 , SCN3B, SNTB1, TMEM100, TUBB2B
	Causal networks shown are restricted to the causal networks that reached significant z-scores to indicate activation / inhibition of targets in the dataset
	Diseases and Bio Functions
	Diseases or Functions Annotation	p-Value	Molecules	# Molecules	Activation z-score
	Biliary tract cancer	0.00586	ZNF292, SEL1L3, EPC2, SNTB1, NQO1	5
	Bile duct carcinoma	0.024	ZNF292, SEL1L3, EPC2, SNTB1	4
	Oral cavity carcinoma	0.00883	ZNF292, EPC2, ACTC1, SAMD5, SNTB1, NR1D1	6
	Oral squamous cell carcinoma	0.0299	ZNF292, EPC2, ACTC1, SAMD5, NR1D1	5
	Upper gastrointestinal carcinoma	0.0444	ZNF292, SEL1L3, EPC2, ACTC1, SAMD5, APOH, ADCY2, SNTB1, KCNJ8, NR1D1, NQO1, mir-130	12
	Acute lymphoblastic leukemia	0.0301	ADCY2, NQO1, SCN3B, mir-130	4
	Upper aerodigestive tract carcinoma	0.00546	ZNF292, EPC2, ACTC1, SAMD5, SNTB1, NQO1, NR1D1, mir-130, TMEM100	9
	Upper aero-digestive squamous cell carcinoma	0.0165	ZNF292, EPC2, ACTC1, SAMD5, NR1D1, TMEM100, mir-130	7
	Head and neck squamous cell carcinoma	0.0214	ZNF292, EPC2, ACTC1, SAMD5, SNTB1, NR1D1, SCN3B, mir-130, TMEM100	9
	Cancer of head	0.0353	ZNF292, TMEM86B, EPC2, ACTC1, SAMD5, ADCY2, SNTB1, KCNJ8, NR1D1, SCN3B	10
	Inherited arrhythmia syndrome	0.000101	ACTC1, KCNJ8, SCN3B	3
	Familial heart disease	0.00104	ACTC1, KCNJ8, SCN3B, mir-130	4
	Familial cardiomyopathy	0.00119	ACTC1, KCNJ8, SCN3B	3
	Heart rate	0.00733	ACTC1, KCNJ8, SCN3B	3
	Vasculogenesis	0.0477	APOH, NQO1, TMEM100, mir-130	4	0.415
	Apoptosis of neurons	0.0291	NQO1, NR1D1, mir-130	3
	Assembly of cells	0.0199	ACTC1, APOH, mir-130	3
	Familial mental retardation	0.00296	ZNF292, TUBB2B, SCN3B, mir-130	4
	Familial neurodevelopmental disorder	0.0092	ZNF292, TUBB2B, mir-130	3
	Non-insulin-dependent diabetes mellitus	0.00407	mir-467, KCNJ8, mir-384, mir-130	4
	Activation of DNA endogenous promoter	0.0386	ZNF292, mir-467, Rsl1 , NR1D1, H1-0	5	1.452
	Familial encephalopathy	0.05	ZNF292, TUBB2B, ADCY2, NR1D1, SCN3B, mir-130	6
	X-linked hereditary disease	0.0354	NQO1, SCN3B, mir-130	3
	Autosomal dominant myopathy	0.00295	ACTC1, KCNJ8, SCN3B	3
	Hereditary myopathy	0.0215	ACTC1, KCNJ8, SCN3B, mir-130	4
	Fatty acid metabolism	0.0144	mir-467, APOH, SNTB1, NQO1	4
	Glucose metabolism disorder	0.0413	mir-467, KCNJ8, NQO1, NR1D1, mir-384, mir-130	6
	Movement Disorders	0.0154	TUBB2B, ADCY2, NQO1, NR1D1, SCN3B, mir-130	6
	Epilepsy or neurodevelopmental disorder	0.0203	ZNF292, TUBB2B, SCN3B, mir-130	4
	Progressive motor neuropathy	0.0217	ACTC1, TUBB2B, SCN3B, mir-130	4
	Progressive encephalopathy	0.0207	TUBB2B, ACTC1, NQO1, SCN3B, mir-130	5
	Disorder of basal ganglia	0.0136	TUBB2B, ADCY2, NR1D1, SCN3B, mir-130	5
	Amyotrophic lateral sclerosis	0.018	ACTC1, SCN3B, mir-130	3
	Neuromuscular disease	0.0249	TUBB2B, ADCY2, NR1D1, SCN3B, mir-130	5
	Mood Disorders	0.00394	MRGPRX3, ADCY2, NR1D1, SCN3B	4
	Muscle contraction	0.0053	ACTC1, SNTB1, SCN3B	3
	Disease and Biofunction interaction is restricted to p-value of overlap to 0.05, and more than 2 interacting target
	No disease or biofunction reached significant z-score to indicate activation / inhibition of targets in the dataset
